# Supplementary material for: Using the maximum clustering heterogeneous set-proportion to select the maximum window size for the spatial scan statistic
Source: Sci Rep. 2020 Mar 17;10:4900. doi: 10.1038/s41598-020-61829-y (PMC7078301; doi:10.1038/s41598-020-61829-y)
Supplement: Supplementary file 2 — Dataset 1. [file 41598_2020_61829_MOESM2_ESM.xlsx]

## Sheet: Description
The sheet "10000 simulation datasets" is the additional simulation datasets for the complex scenario, which includes 245 columns and 10000 lines. The columns refer to 245 counties listed in the same order as that of Kulldorff's simulation datasets, which are available in the websit: https://www.satscan.org/datasets/nebenchmark/index.html. The lines are the number of replica.

## Sheet: 10000 simulation datasets
120	81	11	14	76	31	28	15	61	10	35	14	24	7	33	0	70	5	39	18	131	3	66	49	68	88	10	46	60	79	5	3	17	3	11	7	5	2	17	19	2	82	61	2	5	2	5	15	2	4
140	91	15	11	87	24	11	18	59	13	39	11	17	14	68	3	70	9	36	15	160	0	57	38	68	52	5	44	74	76	3	2	8	8	14	2	18	0	18	19	2	74	78	4	0	6	3	17	10	4
134	85	19	9	91	18	15	12	72	11	32	9	23	16	46	1	73	9	45	15	140	1	55	44	72	68	7	42	54	75	8	6	16	7	8	3	22	2	18	22	1	76	80	1	6	8	0	7	3	5
131	67	15	17	73	25	15	10	53	20	45	9	24	14	47	0	69	6	43	16	122	0	58	51	75	61	5	41	69	60	5	1	8	4	7	1	11	0	20	22	1	88	78	3	1	2	4	19	10	5
136	77	11	15	81	26	13	15	66	16	49	12	17	15	43	2	57	9	54	11	135	0	62	46	64	55	4	50	84	58	5	3	12	4	10	3	14	5	14	21	0	70	72	5	2	8	5	10	14	4
130	72	19	12	74	21	10	12	80	14	42	11	14	12	56	4	53	7	52	17	147	0	68	39	51	67	9	48	66	66	6	4	10	8	12	7	10	5	12	27	3	73	63	2	1	5	5	9	10	4
136	87	17	14	86	22	12	7	60	10	33	13	26	13	58	1	61	4	34	15	127	0	67	39	59	70	8	45	53	72	4	0	6	4	10	7	11	3	14	22	1	62	77	2	4	6	2	13	8	0
144	75	25	14	75	21	19	8	43	9	63	10	17	12	61	0	53	5	43	20	146	0	55	47	72	78	6	47	70	64	2	1	9	5	10	5	14	2	16	15	1	68	71	3	0	7	3	10	13	3
118	79	25	9	75	17	11	8	55	10	47	7	14	10	46	3	65	8	58	12	125	0	58	47	58	60	3	37	74	72	4	1	10	10	10	0	18	1	19	15	0	71	72	8	0	7	4	13	5	4
115	78	17	6	79	22	8	12	61	7	47	10	20	18	55	0	59	8	47	17	161	0	68	43	65	64	7	38	64	81	6	3	8	9	9	2	17	4	19	14	5	81	69	4	1	10	4	11	11	2
132	75	12	18	73	25	8	12	68	13	34	15	21	16	48	3	71	8	58	15	108	0	58	32	72	77	5	42	56	65	2	3	10	11	3	1	16	2	15	20	3	76	65	1	2	4	5	8	7	3
153	94	20	13	90	21	6	13	54	7	34	11	18	14	53	1	58	3	56	13	124	0	63	56	61	72	8	37	57	68	5	2	7	9	13	1	14	4	12	13	2	57	63	5	2	3	3	11	9	4
123	80	24	14	76	25	12	9	58	9	36	17	18	8	42	3	65	10	30	15	132	0	63	42	71	72	10	30	72	77	5	4	15	11	17	3	16	4	20	23	0	75	86	3	2	6	3	10	4	4
131	78	15	14	72	23	11	7	65	7	37	15	22	18	49	1	75	2	47	16	123	1	66	37	60	77	10	46	69	62	4	7	5	2	12	3	14	4	16	15	1	63	66	6	1	7	2	12	4	6
131	93	12	20	80	23	11	10	59	15	45	7	21	13	49	0	70	9	42	11	136	1	50	41	59	58	11	37	65	79	5	2	10	7	10	3	19	3	18	12	1	78	65	3	5	9	4	13	5	5
142	88	19	8	77	25	16	13	65	9	50	9	17	12	56	2	66	7	35	18	127	1	60	44	73	60	8	52	71	68	5	1	15	8	9	4	15	4	17	20	3	80	72	2	1	4	4	10	7	6
133	79	16	12	89	22	14	8	65	10	39	8	20	21	42	1	62	6	41	13	139	0	49	50	72	72	5	33	62	74	5	3	12	6	9	4	8	6	13	24	0	70	71	5	1	2	5	13	7	6
129	85	18	16	75	19	13	8	59	13	42	15	8	18	56	3	56	9	57	12	144	0	57	53	69	73	10	43	72	76	5	3	12	6	15	2	17	4	20	16	2	67	63	3	2	7	0	9	7	3
138	83	16	18	71	24	12	11	78	10	43	15	14	15	64	4	61	5	51	15	155	0	58	40	73	66	7	48	54	69	5	3	11	5	15	3	14	2	17	22	2	75	81	6	0	1	2	8	8	3
145	90	16	9	74	21	7	7	54	15	34	19	21	12	48	0	80	7	46	18	135	0	50	47	82	62	11	40	87	71	7	0	17	8	15	4	12	3	16	17	0	76	67	5	1	4	3	18	5	4
128	78	25	7	63	29	13	12	60	13	29	11	13	15	65	1	62	8	50	12	132	1	72	38	73	69	9	37	60	73	1	4	10	8	9	7	18	4	14	21	1	67	74	2	4	5	4	11	5	3
132	87	19	12	71	25	11	16	45	13	44	13	16	17	62	0	59	5	50	15	122	0	62	47	68	59	7	47	78	91	4	1	16	6	10	3	22	3	16	20	1	75	83	2	1	8	1	4	12	2
131	75	11	11	76	25	15	5	69	16	28	13	24	19	43	0	52	6	42	16	150	0	58	46	71	66	5	26	68	78	3	2	10	9	6	1	11	2	11	17	2	57	75	3	2	7	7	10	11	4
132	101	17	12	87	23	5	10	59	4	31	13	16	14	56	2	71	10	42	12	102	0	58	35	62	69	5	46	71	72	5	4	13	10	14	4	17	1	16	23	1	73	72	3	2	5	1	11	7	2
147	79	17	12	81	30	16	15	56	4	38	7	20	13	42	0	71	10	51	14	134	0	67	44	61	72	7	28	61	76	4	3	13	11	4	4	15	1	15	15	0	61	77	4	1	7	5	10	9	3
143	93	17	9	85	27	23	8	66	8	37	17	20	12	55	0	60	6	43	12	138	1	51	47	73	70	13	40	60	54	7	0	8	11	14	2	7	3	12	16	1	86	73	1	3	12	0	8	4	1
130	79	12	21	75	20	15	10	67	11	49	10	18	13	52	2	62	2	44	11	145	0	58	43	77	81	6	33	67	80	10	2	17	2	7	4	14	2	18	22	3	82	71	2	2	6	5	10	5	8
124	84	21	11	67	20	14	13	53	10	45	9	13	17	56	1	63	9	47	14	141	0	73	31	64	62	4	37	80	77	2	6	10	8	15	2	8	3	9	37	4	63	83	3	2	2	7	12	7	5
135	76	13	12	62	33	14	9	62	14	49	11	22	16	47	2	71	6	47	15	141	0	63	46	77	61	11	43	65	77	4	2	16	3	3	1	11	0	20	14	0	75	68	2	3	5	2	13	8	8
125	85	17	9	94	21	19	16	69	13	48	15	29	9	37	1	57	5	46	14	161	0	43	39	67	65	10	42	72	77	3	2	18	6	6	4	16	4	22	13	0	69	73	5	3	11	1	17	10	2
132	79	15	14	77	21	12	12	63	9	52	11	19	13	58	1	67	13	41	13	147	0	53	47	56	63	5	35	66	75	2	3	9	5	6	2	20	1	10	18	2	80	62	7	3	10	3	13	11	4
119	85	18	14	63	28	13	14	76	8	42	11	20	10	40	0	76	9	46	16	119	1	59	42	71	64	8	40	69	77	4	6	13	12	9	5	16	2	17	17	1	70	76	5	3	6	1	15	4	2
114	86	14	16	85	27	13	13	64	15	42	11	14	14	47	2	70	6	45	14	131	0	60	37	58	60	10	46	74	69	5	3	16	7	7	3	16	2	15	10	0	72	77	2	3	1	1	8	10	4
139	78	14	12	56	23	18	12	67	14	37	10	25	13	53	1	65	8	50	12	137	0	60	45	75	50	7	42	53	60	1	2	12	8	7	4	12	2	16	14	2	78	76	5	3	13	5	6	8	6
138	87	20	10	70	32	10	11	57	8	41	8	19	13	41	0	71	8	41	15	159	1	61	44	59	72	9	30	79	84	5	3	8	8	12	4	23	5	15	26	2	60	66	5	2	10	3	5	7	5
130	83	22	28	75	25	13	10	61	13	47	9	21	13	49	1	62	8	49	16	131	1	70	41	62	50	8	31	71	85	12	3	12	8	7	4	14	3	14	17	0	83	76	1	3	8	2	13	12	2
135	83	20	10	76	24	14	8	65	11	40	11	22	13	54	2	58	4	46	17	139	0	63	45	57	68	4	38	78	74	5	2	12	3	11	0	16	2	15	10	2	65	56	4	2	4	1	15	11	7
113	86	14	20	89	35	10	8	57	13	46	9	13	9	45	1	68	10	44	12	135	0	58	51	71	65	9	48	63	64	6	3	13	6	9	1	15	3	11	21	4	73	73	4	4	7	2	8	2	4
106	90	18	15	74	21	14	7	55	9	44	8	21	17	44	1	63	7	45	17	134	1	49	34	70	62	14	32	62	67	3	5	27	3	3	2	17	5	17	15	1	62	70	5	1	3	2	15	13	1
136	79	11	17	100	15	15	12	61	6	48	14	18	11	48	2	64	4	35	15	128	0	61	41	49	62	6	37	66	72	2	4	6	5	9	5	25	2	12	19	0	63	68	4	3	7	4	11	7	4
138	82	12	12	86	23	13	6	56	10	49	11	18	14	50	1	66	6	39	9	137	1	71	45	73	50	5	34	72	75	2	5	12	5	16	1	20	3	10	16	0	69	70	4	2	6	3	11	7	2
144	72	12	9	84	24	10	6	62	10	47	18	13	12	59	1	74	8	46	13	126	2	76	45	70	64	5	35	74	85	4	2	12	8	12	3	19	3	16	12	0	77	69	5	4	5	4	10	9	3
154	75	18	9	79	27	17	9	69	10	38	5	14	13	39	0	69	1	38	13	153	0	70	38	62	63	15	42	64	66	4	5	10	8	4	1	7	1	18	17	1	90	82	4	0	6	4	12	15	2
157	75	22	15	87	24	18	9	65	7	45	12	18	9	46	2	75	4	47	15	132	1	66	37	75	76	13	41	72	56	7	0	11	8	6	2	14	3	15	17	1	73	80	3	0	10	2	8	9	1
142	77	15	11	72	25	19	6	44	6	49	8	21	11	51	2	56	6	46	15	143	0	67	37	60	70	10	42	76	78	6	2	10	7	11	2	15	5	16	25	0	58	71	3	2	7	3	13	8	4
123	72	20	15	70	22	12	10	67	13	35	11	15	16	58	1	62	6	47	16	145	0	55	50	55	54	9	42	67	75	4	5	14	5	5	2	17	0	21	23	1	66	77	6	0	5	2	9	5	3
131	85	21	11	101	22	15	10	73	14	46	12	23	20	44	0	68	6	49	13	122	0	67	40	49	64	9	56	69	69	2	6	15	5	10	4	14	0	11	14	2	75	81	4	1	7	2	10	10	1
138	88	19	12	73	18	15	12	54	7	53	8	14	12	47	1	66	5	51	13	134	2	80	47	49	73	6	56	63	81	3	1	10	8	13	2	13	4	12	23	3	82	86	4	1	5	4	16	2	1
123	84	15	14	83	25	16	7	58	10	46	16	15	20	44	0	65	8	45	15	132	0	59	42	59	76	5	40	80	56	5	3	8	10	10	2	20	1	19	12	1	85	63	6	2	7	3	10	7	5
121	95	16	15	70	18	10	11	60	9	42	9	10	16	40	1	76	4	47	17	127	0	69	33	67	68	5	50	59	62	8	0	11	10	10	4	15	0	21	26	2	54	72	1	2	10	1	12	11	1
127	83	18	15	89	27	15	7	76	4	32	7	14	8	46	1	71	8	49	19	135	0	58	41	68	69	6	42	62	88	4	1	11	11	7	2	18	5	19	12	2	73	73	4	2	7	2	18	5	1
128	73	17	13	83	30	19	7	65	16	42	10	16	10	49	1	61	4	50	9	147	0	51	51	50	89	7	40	63	71	6	2	10	4	19	3	19	2	25	6	0	68	54	5	0	5	1	18	10	4
138	77	23	8	67	17	16	13	62	4	42	12	16	16	56	3	67	5	51	4	122	1	56	37	68	69	10	50	65	59	3	2	11	7	8	1	11	1	15	22	2	68	68	5	1	15	2	13	6	4
147	73	11	9	84	25	16	9	52	14	42	15	16	9	55	0	61	7	44	12	126	0	65	36	74	59	4	36	63	63	4	4	14	11	9	5	14	1	15	11	1	64	64	5	2	5	5	17	4	2
151	70	18	19	69	20	11	8	56	10	42	6	12	13	46	2	60	6	37	13	136	0	60	49	81	65	4	37	73	77	5	4	11	7	11	4	12	4	15	13	1	67	67	4	4	8	7	13	10	5
140	86	21	14	65	26	20	10	48	13	47	7	7	11	42	0	67	8	37	22	127	2	55	47	71	68	10	41	64	66	6	3	8	7	9	3	6	4	17	26	1	65	65	1	5	11	3	12	5	2
130	71	20	15	66	23	13	8	66	11	30	9	18	12	49	0	64	7	40	12	139	0	59	32	65	69	9	34	73	81	3	2	9	8	9	0	22	3	27	20	4	72	68	2	0	7	3	7	5	2
123	74	18	7	67	22	14	12	63	10	45	8	26	8	52	1	70	8	43	14	138	0	57	47	55	63	6	37	70	84	5	0	18	11	9	4	9	4	15	13	1	71	85	3	0	4	4	13	7	1
125	71	16	14	84	19	14	8	64	12	37	8	14	17	46	1	61	10	40	21	137	0	75	53	74	65	10	54	64	67	6	1	13	7	5	3	15	0	12	10	1	78	76	1	1	9	3	13	6	3
133	92	27	15	68	21	12	12	53	10	39	3	17	14	46	2	65	5	38	12	136	1	59	39	69	69	4	36	58	65	5	1	9	5	13	4	18	3	14	21	3	82	70	2	3	7	4	15	6	3
137	81	16	20	86	20	12	10	68	7	35	7	30	14	47	2	59	4	52	20	145	0	60	44	66	73	11	34	69	78	5	1	12	3	9	4	11	2	13	22	1	68	60	4	1	9	1	14	7	2
127	84	17	14	89	24	10	13	73	11	44	9	20	16	53	2	81	6	38	12	131	0	55	39	59	63	13	39	73	69	6	2	14	10	4	0	11	2	15	24	1	79	72	2	2	8	2	11	6	8
135	71	16	18	74	21	12	8	66	17	46	20	15	8	49	0	67	11	44	10	148	0	60	59	80	62	8	46	71	66	5	2	8	3	11	1	12	2	22	25	3	62	65	2	0	11	3	8	4	1
136	89	13	11	85	18	13	6	59	14	36	16	18	11	50	2	52	9	32	10	145	0	71	39	58	82	4	43	69	71	6	4	14	5	10	2	17	2	16	20	1	77	93	2	4	7	2	8	6	0
145	83	26	17	84	19	16	9	60	9	38	12	22	19	54	1	65	10	45	18	136	0	51	38	69	57	6	37	66	75	6	6	6	6	13	3	16	7	18	20	1	79	61	3	3	7	3	15	5	3
142	112	27	12	70	20	11	11	64	8	31	7	17	13	46	2	51	7	44	10	139	1	59	56	74	74	6	46	60	73	8	1	10	11	15	2	20	3	13	13	2	66	74	3	3	4	1	15	5	3
141	91	20	15	81	21	12	6	53	9	42	15	20	12	44	1	68	9	47	15	155	1	60	44	78	69	4	36	56	86	4	0	10	5	9	3	14	3	9	16	1	69	74	4	2	11	4	9	8	2
146	79	19	9	70	23	13	13	66	13	40	12	18	14	43	0	60	4	37	11	129	0	69	49	61	78	13	46	75	68	3	3	9	7	8	2	11	1	13	17	2	95	66	0	1	9	1	9	7	2
148	92	16	23	65	29	4	14	62	12	44	8	20	14	64	1	57	15	50	15	136	0	75	40	86	75	7	42	73	60	4	1	15	10	9	1	8	1	14	16	1	71	61	5	3	8	0	15	3	9
134	89	14	11	96	24	14	15	63	16	39	9	17	11	61	0	69	3	46	12	119	1	55	39	63	83	8	34	69	96	5	1	15	10	9	5	15	3	12	12	1	70	68	5	2	6	2	13	2	1
142	73	16	11	74	19	16	11	71	10	37	8	22	14	47	4	67	4	49	16	133	0	55	38	77	73	11	25	60	74	3	1	9	5	15	4	16	2	11	19	1	66	61	3	0	4	4	16	11	3
154	83	24	17	77	22	14	6	51	7	48	7	20	13	50	1	66	2	41	13	135	0	52	44	65	48	9	38	61	84	3	2	14	6	13	4	10	0	12	19	0	79	60	4	3	5	3	11	12	4
152	84	16	16	72	22	11	7	71	15	41	11	15	12	42	0	67	5	31	11	143	0	64	48	53	61	5	49	62	89	3	1	11	6	8	1	7	3	16	19	3	75	59	5	2	8	4	20	8	4
146	78	16	14	80	31	12	13	61	4	37	5	12	13	39	0	60	12	36	18	163	0	55	38	60	74	3	36	66	87	5	1	11	4	10	3	9	2	16	15	0	86	63	5	1	6	2	22	9	1
134	71	13	16	69	21	9	8	73	12	46	15	21	12	56	0	62	9	42	18	128	0	65	38	71	59	7	51	89	58	2	1	8	7	11	3	13	1	18	20	2	71	69	3	2	9	2	13	9	2
147	94	16	15	91	38	8	11	66	11	42	8	12	15	56	0	64	8	35	17	136	1	61	38	77	80	10	30	76	69	1	2	13	11	12	1	22	2	25	19	1	60	56	2	2	2	0	12	4	1
129	85	21	12	73	26	7	12	49	6	44	11	28	18	40	0	54	5	45	10	130	1	66	47	65	66	8	46	65	83	1	4	6	7	15	6	11	4	15	8	4	79	63	0	3	6	3	11	8	5
137	90	18	16	85	29	17	6	46	12	38	12	25	10	54	1	57	5	52	15	133	0	69	39	72	64	10	39	61	86	9	6	15	7	4	7	10	2	17	16	3	82	49	2	1	7	4	11	7	5
131	78	16	16	58	19	10	10	60	13	47	8	14	11	49	0	71	9	38	13	112	2	66	38	66	82	11	51	59	75	5	0	8	7	10	3	13	2	17	21	2	86	66	9	3	6	3	7	14	2
147	92	18	15	65	25	12	6	71	12	49	11	16	19	39	3	56	9	45	10	120	0	61	39	58	80	7	31	63	69	1	0	13	11	10	6	10	2	20	21	1	70	61	3	1	10	2	14	9	4
120	90	12	15	79	19	9	12	69	5	50	9	21	14	44	2	72	5	60	19	141	0	50	57	73	64	7	31	78	77	5	2	7	9	8	0	11	2	15	13	0	67	73	5	4	5	4	5	8	6
127	86	17	17	95	23	19	10	55	10	42	6	15	15	40	1	47	7	52	14	151	0	70	38	62	71	7	32	53	75	4	1	17	4	6	3	17	5	14	13	4	65	73	1	2	5	2	8	11	2
142	83	13	15	72	24	10	10	59	13	40	11	20	11	44	1	64	3	31	15	147	0	61	34	63	68	12	40	71	80	10	3	10	9	3	1	11	2	23	14	0	59	84	4	1	4	3	14	13	7
134	78	16	8	66	25	11	6	74	12	47	9	16	13	48	1	73	9	41	23	137	1	52	39	52	61	8	39	86	83	2	5	14	3	9	1	12	2	16	15	0	62	78	4	1	9	3	15	7	4
141	97	16	10	87	18	10	9	58	13	48	11	21	8	45	2	58	4	44	10	123	0	65	35	69	61	7	36	92	85	7	5	10	3	7	1	19	2	18	14	4	76	81	3	0	13	0	12	10	7
116	85	23	7	89	23	18	10	76	13	46	16	17	16	55	0	58	2	42	18	151	1	75	45	59	61	7	43	74	67	2	3	15	7	15	1	10	4	21	20	2	82	61	3	1	8	1	10	6	0
125	74	27	11	71	24	13	14	59	16	40	6	18	14	54	3	67	7	53	21	158	3	57	43	82	71	9	40	60	62	2	5	14	8	11	6	11	1	13	15	2	74	65	2	3	10	5	5	7	6
123	82	15	12	82	24	11	13	50	13	29	13	21	13	50	1	65	3	45	11	141	2	63	47	49	70	9	27	63	88	1	5	11	9	8	1	17	2	12	21	0	74	61	3	2	5	2	9	5	3
111	77	16	10	84	20	10	7	58	10	44	10	17	19	42	2	60	4	40	14	137	1	57	39	58	68	9	34	65	68	8	2	15	10	10	6	8	0	17	20	0	79	80	2	1	6	2	6	8	2
133	84	21	15	76	21	16	14	66	16	56	8	27	17	51	0	63	11	43	16	122	0	55	40	66	82	6	40	62	58	4	3	13	5	6	2	22	1	10	17	2	72	77	2	1	6	5	10	5	5
144	69	11	12	73	20	18	12	69	8	48	10	20	9	48	1	67	10	41	21	143	0	58	50	73	69	9	38	74	78	4	3	13	7	7	6	14	2	14	17	1	77	66	3	3	4	3	11	5	3
127	91	19	17	75	17	8	13	68	8	29	9	24	14	52	0	62	4	51	16	148	0	49	43	57	76	6	48	58	68	4	1	12	10	8	3	13	7	17	14	3	73	72	4	2	5	2	11	2	5
139	94	16	13	67	27	10	8	75	6	43	12	13	12	41	1	52	9	44	10	131	0	76	35	76	67	8	38	63	73	4	0	12	2	8	8	15	4	20	16	2	77	63	4	1	5	7	17	0	1
123	68	16	10	71	19	16	8	57	9	35	22	19	19	54	1	64	9	45	12	128	1	58	42	75	65	2	25	72	77	3	3	12	6	6	2	11	0	21	19	1	63	63	5	5	11	3	7	6	4
131	93	16	14	76	19	10	15	61	9	38	13	20	10	67	2	62	7	47	13	148	2	57	41	66	70	4	41	78	76	3	5	16	5	13	1	8	4	18	14	4	58	61	3	2	8	5	11	9	3
131	67	17	16	90	21	11	6	53	10	52	6	20	12	45	1	66	10	52	15	137	0	57	38	63	54	11	40	61	71	3	1	18	8	8	6	14	2	18	13	2	88	70	3	1	0	2	11	6	2
130	74	21	12	64	29	12	12	57	9	32	11	20	18	54	1	65	4	40	15	119	0	51	46	72	70	3	37	74	69	8	5	11	2	10	4	19	0	19	18	3	67	76	4	3	5	4	9	8	4
128	85	14	20	86	26	8	6	57	3	38	8	22	16	52	0	91	5	47	13	152	2	55	39	77	63	8	33	73	75	7	2	8	4	11	7	11	5	11	12	2	64	71	2	3	7	1	6	4	4
123	77	14	13	80	26	10	5	60	11	33	7	16	12	52	1	56	9	45	15	140	1	59	32	44	80	7	51	59	59	2	3	8	7	6	4	6	3	13	8	2	80	70	4	0	7	2	19	8	4
138	87	23	16	76	20	11	13	54	9	45	13	22	14	49	2	69	9	52	13	135	0	60	21	58	70	7	38	62	86	4	0	10	8	12	2	12	1	21	17	0	65	73	4	3	5	2	15	2	3
134	74	15	15	78	27	16	11	50	18	35	10	21	14	50	0	70	5	34	16	133	0	74	44	82	84	6	37	71	72	4	5	8	4	8	3	10	1	15	12	1	60	89	5	1	5	2	4	7	2
142	81	12	15	78	27	18	10	69	12	32	10	21	15	58	1	63	8	54	10	136	0	50	41	62	64	8	46	74	68	8	2	11	8	8	2	10	2	19	15	1	68	64	3	2	5	3	15	9	1
113	95	13	17	73	29	7	6	69	16	41	13	19	22	56	0	73	6	52	13	124	0	62	34	50	70	5	45	61	78	2	5	12	8	11	4	11	1	13	26	1	68	73	7	6	5	2	15	4	3
139	79	11	12	70	21	18	9	53	14	44	12	20	10	45	1	63	6	44	19	119	1	61	41	60	68	9	44	69	71	3	3	14	8	7	4	12	2	15	22	0	78	69	4	2	4	4	4	6	4
124	81	14	15	89	34	9	10	50	13	31	10	21	11	46	1	58	8	28	18	127	1	58	48	56	67	7	28	64	85	15	3	13	8	16	3	19	1	26	23	4	78	70	1	2	10	5	17	6	2
129	78	22	10	105	17	17	7	67	8	43	12	16	11	45	0	61	6	46	21	136	0	57	40	62	86	5	51	53	91	6	3	15	6	9	2	16	1	23	14	1	83	70	4	6	8	1	13	7	4
117	88	11	11	88	19	12	6	63	10	57	6	17	11	60	0	73	3	46	14	126	0	61	35	61	77	12	30	72	80	6	2	9	3	3	3	11	4	13	18	0	75	89	1	3	13	5	8	8	0
127	91	15	18	73	25	13	4	56	11	44	9	23	12	58	1	62	8	42	21	151	1	62	40	57	70	5	44	73	70	6	3	12	8	10	0	22	0	13	19	0	62	71	4	1	13	3	12	6	0
133	88	10	20	77	23	12	3	68	12	36	15	15	15	41	1	70	9	39	15	155	1	67	48	70	73	4	29	72	70	2	2	15	5	10	1	12	5	14	21	0	66	72	3	2	4	6	15	7	6
122	91	12	12	74	21	8	10	72	8	39	7	21	18	49	1	69	2	48	7	117	1	57	49	57	79	6	36	71	65	5	4	19	9	7	5	10	9	20	15	0	69	72	2	2	7	3	9	13	3
135	86	15	15	73	24	16	9	56	10	44	6	16	20	62	0	65	6	34	10	125	2	66	50	72	75	11	33	65	63	3	2	11	5	8	3	11	0	18	15	4	73	65	4	0	8	3	10	9	3
127	59	18	23	79	30	10	8	46	9	47	15	22	11	52	2	66	5	52	18	136	1	72	42	61	58	7	41	77	79	4	4	12	5	11	1	24	3	12	17	0	65	62	3	1	7	1	12	9	2
124	77	16	12	87	18	15	6	48	12	49	9	27	8	55	0	70	5	51	12	156	2	59	43	63	74	6	37	69	61	2	3	15	10	11	3	19	3	22	20	2	80	73	1	3	7	2	14	6	5
115	84	17	16	81	34	8	12	56	11	47	12	16	12	51	3	56	8	38	16	136	0	66	43	55	59	8	52	69	79	4	1	16	3	12	6	8	4	15	14	0	64	72	3	1	5	4	15	11	4
117	75	11	9	77	25	9	9	50	9	44	8	21	8	48	1	57	8	53	10	117	1	62	50	56	78	11	46	65	72	6	5	7	6	10	1	8	3	18	15	2	65	74	2	2	10	3	11	7	0
135	75	17	6	82	26	5	15	60	12	46	11	16	12	39	1	72	9	47	15	137	2	57	33	62	69	7	40	57	74	4	6	18	5	6	1	11	2	20	18	2	69	67	2	2	10	1	15	6	6
136	73	23	15	78	18	10	6	60	12	36	10	15	13	57	0	63	4	51	17	123	1	68	39	57	53	5	51	70	67	2	2	10	7	9	3	14	1	10	21	1	64	83	2	3	8	3	17	7	5
113	74	12	14	55	24	11	16	59	6	41	14	14	20	46	0	74	7	41	19	130	0	60	35	62	81	9	37	77	79	2	1	13	7	9	5	16	1	18	16	2	78	90	2	1	7	1	18	5	5
148	93	13	13	65	24	5	5	76	10	41	16	9	9	44	0	72	11	41	13	131	0	58	47	72	64	6	37	75	75	4	4	9	4	9	3	16	3	17	15	2	66	80	4	0	11	5	10	6	7
128	89	17	15	65	23	14	10	73	4	49	13	18	11	42	3	65	6	45	10	149	0	52	34	60	73	9	37	68	71	4	4	14	5	8	0	14	2	9	17	1	75	79	3	4	8	3	14	9	1
134	92	20	12	86	21	8	6	51	8	49	6	21	17	49	2	64	7	41	13	120	0	67	40	70	79	2	38	79	75	6	3	21	10	13	6	16	0	13	20	5	65	68	2	3	10	3	12	9	2
147	82	17	20	82	19	12	4	69	10	37	13	17	18	42	2	59	6	55	12	145	1	49	48	66	65	8	42	73	67	4	2	10	10	3	5	10	4	18	13	3	80	52	3	2	7	1	8	8	5
139	75	11	9	78	26	17	10	56	8	42	14	16	16	47	2	57	9	48	16	134	0	60	56	51	70	1	43	57	65	3	4	10	10	10	8	10	5	19	11	1	76	67	6	2	6	6	13	10	5
139	86	11	12	84	22	14	8	53	12	54	14	16	13	48	1	79	2	43	18	114	1	63	46	64	64	5	42	81	69	5	1	19	10	13	3	21	2	17	21	2	84	72	6	0	8	3	7	7	3
125	79	20	13	87	21	13	9	48	8	47	13	17	14	34	1	85	8	54	10	145	0	68	41	63	72	10	36	65	83	3	4	12	8	8	4	11	2	20	19	2	80	78	1	2	8	1	11	5	2
148	69	27	10	82	17	10	8	64	12	40	10	22	20	50	0	76	11	48	14	97	0	65	41	62	63	3	40	53	76	6	1	12	5	5	3	10	3	12	13	0	77	63	4	3	3	3	9	9	5
130	74	12	17	96	28	14	15	72	12	41	6	24	17	42	2	59	4	47	16	130	1	67	32	72	61	8	49	69	72	10	0	11	6	10	5	16	1	18	18	1	70	69	4	3	7	6	11	5	2
137	67	23	15	88	15	8	13	65	5	47	15	20	13	57	2	68	5	48	17	145	1	50	51	63	58	7	36	57	75	2	1	5	4	7	4	11	3	17	17	2	71	76	10	1	8	5	5	5	6
124	76	12	17	68	19	11	13	65	12	45	9	25	19	41	3	45	7	26	12	134	1	61	45	56	66	11	34	67	75	6	1	10	4	12	4	16	2	20	9	2	84	67	4	3	1	2	12	9	7
138	82	11	18	77	21	15	4	50	11	51	9	15	12	42	3	67	11	43	13	166	0	42	49	65	64	7	34	75	81	5	1	11	8	8	3	15	3	17	14	3	74	60	1	0	13	9	8	6	5
133	77	14	6	79	19	18	14	48	4	39	13	20	6	53	1	61	8	50	14	143	0	68	39	72	66	10	35	69	65	9	2	9	7	9	5	19	3	22	21	2	83	72	5	0	8	4	15	7	2
128	81	25	16	73	16	13	8	53	6	34	10	21	18	52	0	62	2	41	22	143	0	58	39	54	65	8	39	68	68	3	4	9	6	6	3	8	3	28	22	5	67	85	3	1	11	0	11	4	1
143	71	16	14	78	18	6	9	54	7	47	5	17	15	67	4	62	7	48	11	155	0	56	33	68	69	6	33	66	80	6	0	12	2	10	6	16	1	22	26	1	76	79	4	3	4	4	3	12	3
130	83	19	12	87	16	13	10	72	10	42	11	14	15	65	0	68	4	51	10	130	1	61	34	47	58	5	34	69	77	3	3	9	2	12	3	16	1	11	14	0	65	60	1	2	5	4	11	5	2
129	85	16	16	79	40	16	12	50	11	33	13	19	12	39	3	73	4	48	10	132	1	64	46	59	54	11	41	50	65	8	2	16	6	8	3	16	3	13	14	2	78	62	2	4	5	2	6	7	7
126	87	12	13	86	23	6	12	63	10	31	9	13	15	60	0	83	9	57	14	142	2	59	28	63	68	3	32	73	78	4	2	10	8	13	1	17	5	20	27	1	82	78	5	3	8	3	13	10	2
133	71	19	13	80	24	20	6	62	10	38	10	33	15	33	2	72	4	36	13	124	0	66	42	68	71	9	43	70	72	10	3	13	7	3	3	16	5	24	8	2	79	67	1	6	2	3	13	10	4
131	90	16	21	86	28	14	6	61	12	48	8	14	15	41	0	53	8	50	15	138	0	58	36	62	75	6	36	57	73	5	5	23	7	10	1	19	3	13	18	3	79	51	1	0	4	2	15	9	4
163	80	17	16	75	21	12	10	64	12	47	17	16	12	48	3	62	4	35	12	122	0	57	39	67	70	11	43	70	56	4	2	14	6	7	4	11	4	12	20	1	69	68	0	1	11	3	10	2	3
128	82	16	10	71	29	16	7	68	14	44	9	17	15	58	2	64	12	38	16	126	0	63	38	73	54	9	45	52	71	2	8	10	9	7	3	17	4	16	20	3	80	67	3	2	7	1	10	7	1
152	70	13	12	72	21	10	10	55	4	36	9	23	12	78	1	60	8	52	19	129	0	48	40	63	63	7	45	72	82	2	3	9	6	9	3	12	2	11	27	1	70	76	4	0	6	3	13	7	2
128	78	9	16	66	21	14	7	55	15	38	14	18	15	51	1	73	2	44	9	138	0	67	40	51	72	5	30	74	74	2	1	11	7	7	3	13	4	16	18	4	71	69	3	2	10	1	20	5	4
153	78	22	12	71	30	10	9	60	18	39	12	18	11	58	0	81	9	43	16	146	2	51	40	51	77	8	41	68	69	3	1	10	5	13	5	16	3	22	21	1	74	65	6	3	4	4	14	13	2
162	86	13	13	69	25	14	6	58	15	45	13	15	14	57	0	74	3	45	15	116	0	60	46	72	53	6	40	64	77	7	4	10	6	8	1	13	1	18	18	2	67	81	3	2	4	3	5	8	5
137	86	20	14	88	24	8	8	59	5	39	5	22	6	36	1	79	5	37	19	152	1	49	46	52	61	6	30	61	81	5	2	8	4	10	3	14	2	17	15	1	81	66	1	3	6	2	11	4	2
119	79	18	12	82	32	20	16	67	5	47	12	20	10	48	2	78	13	52	10	133	3	57	44	58	67	4	46	71	79	4	3	10	9	5	3	19	3	17	14	1	83	60	2	5	10	5	8	6	2
121	88	18	9	93	25	11	8	44	13	36	12	16	15	56	5	68	5	30	11	138	0	67	53	62	74	6	51	74	65	4	2	16	3	5	2	17	6	22	13	1	74	86	2	3	4	4	9	7	3
133	88	16	14	72	22	16	7	68	6	43	13	16	13	53	0	53	6	50	22	131	2	67	43	96	62	7	32	72	71	6	4	8	7	13	0	20	3	11	20	3	65	72	2	1	4	2	18	6	5
149	86	13	9	90	20	11	11	68	8	37	11	16	11	47	3	68	5	31	10	126	0	56	35	66	73	9	32	74	69	5	2	11	4	13	0	12	0	15	9	1	67	86	3	2	10	1	13	4	4
133	68	18	16	65	22	8	16	60	9	48	9	21	14	60	2	58	10	46	16	163	2	66	33	78	66	10	40	57	65	5	2	13	6	11	2	20	0	22	26	2	67	62	4	3	7	2	12	5	4
120	101	12	13	81	23	14	10	71	9	40	20	6	16	48	1	69	8	47	11	138	0	61	51	64	62	5	29	69	72	6	1	6	7	3	4	11	7	18	18	1	74	74	4	1	9	4	8	5	8
135	89	10	19	86	24	11	13	77	9	45	9	27	19	50	3	66	6	48	23	131	0	61	44	63	76	6	36	59	73	7	0	11	7	9	1	19	1	15	18	2	92	55	3	1	6	0	8	11	0
126	80	17	9	76	26	10	7	47	14	57	11	12	19	51	1	72	9	36	19	156	0	68	41	64	60	7	37	74	81	7	3	7	6	13	2	15	4	14	22	1	69	72	3	3	1	4	15	4	7
123	93	22	16	77	25	10	13	54	15	43	9	10	10	36	0	55	5	44	21	116	0	63	50	63	68	3	32	74	68	5	2	8	8	16	3	22	3	16	16	0	69	80	2	2	10	6	9	8	4
143	88	17	12	90	18	13	9	65	6	43	17	23	12	48	2	63	2	39	11	128	1	57	44	73	57	7	41	61	72	3	1	19	7	14	3	14	5	20	18	2	67	89	3	1	11	2	16	10	2
111	103	18	10	80	22	14	12	63	8	37	13	18	16	46	2	70	4	44	13	140	2	57	45	66	81	4	37	70	68	5	3	15	6	3	0	18	2	20	19	2	75	71	5	2	12	3	14	11	5
134	82	20	15	63	23	9	6	82	11	37	11	15	13	43	1	56	9	48	15	141	1	56	48	73	60	11	27	57	65	5	1	12	7	11	7	17	1	19	17	1	59	70	4	0	7	3	12	7	5
143	78	15	14	71	21	11	11	61	12	51	8	15	12	36	1	76	7	48	18	122	1	67	52	50	59	10	45	60	70	4	3	12	7	11	4	13	0	13	10	3	71	50	7	3	11	2	8	8	3
130	73	18	14	89	22	15	9	73	8	40	6	20	11	52	4	65	3	53	10	129	0	60	43	62	62	11	32	64	74	4	1	14	8	10	2	12	2	15	13	4	74	73	1	0	11	2	16	6	1
133	78	26	16	82	23	8	14	77	9	44	9	18	13	33	0	74	9	33	12	134	2	68	35	67	68	7	55	73	77	5	1	16	10	7	4	15	2	22	21	1	72	73	3	7	7	6	12	5	5
145	70	17	11	72	18	10	14	72	9	40	12	26	7	51	1	55	4	61	24	131	1	43	55	69	63	6	41	57	64	5	2	7	10	10	4	16	3	10	18	2	78	63	3	2	7	1	4	5	3
143	63	17	17	94	28	7	10	72	11	50	11	24	17	41	1	68	6	35	11	120	1	72	41	67	59	9	49	76	72	5	2	5	13	14	2	15	5	28	16	3	71	73	4	1	7	2	12	2	0
134	79	21	9	63	23	16	9	58	13	46	12	31	13	31	0	66	6	49	18	138	1	66	39	48	70	6	40	69	67	5	4	2	7	10	3	11	3	21	15	3	90	70	4	1	2	0	10	6	0
136	83	17	13	76	24	13	14	62	8	45	6	17	12	49	4	71	6	45	10	153	0	58	40	63	72	6	39	69	75	2	1	13	11	8	1	16	2	25	19	2	93	66	5	2	1	1	11	5	3
155	83	19	7	80	20	12	7	55	6	47	10	15	24	53	0	54	14	45	18	123	0	49	38	71	83	9	38	73	60	5	2	7	9	9	2	20	6	7	20	1	71	85	2	2	13	3	9	7	3
129	87	13	15	88	22	18	9	56	12	44	15	19	12	55	0	73	9	53	7	151	2	69	37	71	60	10	37	74	102	7	2	5	7	6	3	12	2	14	10	2	68	74	4	3	7	4	15	8	5
127	92	15	16	80	16	12	13	59	21	48	9	23	9	50	1	47	11	45	15	130	1	48	37	60	63	5	47	62	60	4	0	15	5	12	0	16	6	17	18	1	67	73	5	0	11	3	8	2	5
132	83	11	16	71	29	11	5	61	12	32	14	23	14	58	0	66	10	45	17	123	1	54	45	68	57	9	41	62	78	5	3	14	3	10	2	18	2	20	17	4	85	73	5	1	6	4	6	10	3
129	75	15	12	80	30	9	4	55	9	49	11	16	15	50	0	65	5	41	17	146	1	60	51	67	58	13	38	66	59	7	2	13	9	12	2	22	1	13	18	3	73	66	6	2	3	4	15	4	1
140	76	19	16	77	17	13	14	60	10	40	8	18	9	42	2	59	7	41	14	155	1	51	39	59	71	8	35	70	63	6	1	8	8	15	1	10	1	22	16	2	67	68	2	4	1	5	11	7	2
148	80	16	11	83	20	14	12	66	12	34	10	22	16	34	2	57	6	45	14	132	1	56	40	79	64	7	32	67	61	5	4	16	5	10	4	20	4	19	12	1	76	71	8	1	7	2	16	7	3
133	76	16	17	80	22	11	13	63	12	49	10	8	13	56	1	65	7	34	16	139	1	52	44	75	59	5	35	81	65	7	1	7	7	7	2	8	2	17	17	1	85	51	2	3	6	6	16	8	6
146	85	16	11	68	27	18	10	54	10	37	10	21	11	48	0	57	10	49	20	118	1	68	41	71	62	7	33	55	75	7	1	12	11	13	1	17	2	9	23	2	77	66	4	2	11	3	13	3	2
130	80	14	15	76	22	10	13	56	4	44	16	22	10	53	0	56	6	38	16	141	1	64	49	65	78	9	31	54	78	2	1	15	6	2	3	18	2	19	15	1	99	61	2	3	6	5	13	11	7
154	92	12	6	74	23	15	7	66	9	46	10	20	15	47	1	65	8	42	8	126	0	52	36	72	58	4	41	60	65	6	5	9	8	17	0	11	2	16	17	4	77	55	5	6	11	5	11	4	1
140	81	19	17	67	25	20	10	61	10	42	9	10	10	46	0	66	3	45	11	134	1	65	46	57	81	5	38	74	84	7	1	14	11	12	3	16	5	16	19	0	76	65	3	4	6	1	13	7	4
155	79	13	8	81	32	12	10	62	8	61	15	24	15	50	0	71	1	40	18	129	1	69	38	70	59	6	28	53	78	4	2	15	7	15	2	13	1	17	13	0	74	76	0	4	5	4	8	12	6
138	77	8	14	86	22	15	9	64	4	35	7	16	16	48	0	64	6	39	18	139	1	74	43	65	49	6	40	57	66	6	2	13	6	10	0	15	2	11	17	2	66	76	3	3	11	2	4	3	2
116	94	18	14	66	18	9	13	64	18	46	8	24	13	59	1	67	7	35	21	123	0	67	53	74	73	9	45	70	74	4	2	8	5	7	2	16	3	19	16	2	84	91	2	2	9	5	12	8	3
128	75	11	11	75	31	7	8	65	13	36	11	18	12	50	2	68	4	55	8	133	0	54	44	69	67	11	37	73	76	8	0	10	4	5	1	10	2	19	16	5	69	60	4	1	5	4	15	13	4
116	75	11	19	86	20	13	6	56	12	41	10	18	10	53	2	65	5	33	20	134	0	71	53	61	58	7	37	59	69	5	1	9	7	13	1	20	1	26	19	2	79	57	3	1	7	2	13	8	3
116	89	14	14	76	31	10	17	60	11	39	14	18	7	48	0	57	4	34	18	145	0	52	32	60	76	9	46	66	68	7	4	23	6	12	0	18	5	19	17	2	79	66	5	1	10	0	11	8	2
145	82	12	19	64	29	9	12	49	10	51	13	21	8	41	1	68	6	52	11	146	1	51	39	44	65	7	51	74	67	3	5	9	7	8	0	20	2	18	18	0	81	68	4	0	6	2	10	8	4
137	83	17	25	69	26	10	10	56	6	50	7	20	10	49	0	68	9	45	18	158	0	63	39	64	60	9	47	65	65	8	3	8	8	10	3	16	5	14	14	0	86	81	2	4	7	2	15	9	4
129	90	11	11	79	31	12	10	63	9	50	9	25	11	38	0	62	8	36	22	137	0	64	32	78	62	9	44	59	63	5	1	12	5	6	2	12	3	23	17	1	65	65	7	1	7	1	5	9	4
122	81	17	15	75	25	8	4	69	14	50	10	11	9	40	2	81	2	39	8	141	0	65	35	75	61	11	46	59	73	7	2	17	8	7	1	13	3	14	13	2	83	64	4	0	9	2	14	11	4
153	82	18	22	67	19	7	10	45	16	35	7	25	21	59	2	60	9	37	9	136	0	57	51	59	64	6	41	65	76	7	4	8	9	12	3	14	4	23	18	0	87	66	2	1	7	2	13	2	4
156	87	11	14	78	20	11	17	53	12	47	15	19	22	50	1	68	4	49	10	132	0	52	43	66	62	5	44	75	74	9	3	14	10	10	3	20	1	19	19	4	80	48	3	3	1	1	3	11	2
145	83	14	12	72	25	11	15	63	19	39	12	16	20	42	0	74	7	33	19	157	0	64	39	68	90	3	39	54	71	5	4	14	8	15	4	7	1	16	16	3	83	75	5	2	5	3	9	13	4
121	76	18	15	73	20	17	14	61	14	32	9	10	13	50	0	60	8	46	10	108	0	73	40	61	62	8	49	78	89	7	2	6	5	11	0	17	2	24	17	0	67	81	8	1	4	7	10	6	7
134	85	19	14	92	23	15	12	62	8	43	11	19	18	50	0	69	5	45	23	122	0	46	37	79	63	4	33	67	74	9	2	12	8	5	3	19	4	15	14	1	76	71	2	2	7	1	18	10	3
119	72	14	19	69	20	12	5	64	8	33	13	16	16	48	2	92	10	44	22	106	0	62	37	66	74	10	44	70	83	3	2	11	9	11	3	15	3	19	24	1	68	57	2	1	8	4	12	8	2
139	71	23	12	73	19	11	16	63	18	51	8	23	17	47	1	55	5	44	12	133	1	60	39	65	68	12	37	60	77	4	2	14	7	11	8	13	3	20	19	1	72	73	3	0	7	4	12	7	3
119	89	17	14	63	25	13	10	74	10	49	11	19	13	59	0	56	3	41	12	133	0	64	38	68	77	7	29	86	80	8	2	15	6	8	5	13	1	18	19	6	77	80	5	0	9	4	15	5	4
141	110	21	9	66	24	16	13	61	20	50	8	21	16	54	3	62	5	45	17	139	2	42	40	67	69	13	36	68	69	4	3	12	8	10	4	11	4	13	20	4	67	66	7	1	8	4	16	7	5
143	74	21	10	84	21	12	9	56	5	44	13	13	10	56	0	59	5	41	8	144	3	56	41	71	67	7	42	64	77	7	0	13	3	13	1	16	4	17	11	2	85	67	3	1	7	3	8	8	4
134	85	13	15	67	25	15	13	69	6	40	14	17	14	56	1	72	3	48	12	125	1	64	43	71	60	8	50	60	77	6	2	12	4	8	2	13	2	9	19	3	83	70	4	3	7	2	9	7	2
137	92	17	15	81	19	5	8	58	10	41	8	17	11	44	1	55	2	56	13	145	2	56	36	64	74	9	40	67	75	6	3	12	7	13	3	10	3	19	21	0	88	68	4	3	9	2	10	5	1
150	95	12	10	70	27	9	13	64	7	43	16	22	14	51	1	61	10	57	12	125	0	60	39	65	79	7	42	60	68	3	3	14	7	7	4	8	2	17	17	1	89	82	6	2	6	2	7	9	2
153	78	21	12	88	21	10	12	56	12	34	18	15	14	41	1	74	6	45	10	129	1	76	37	64	74	5	40	65	67	5	1	10	7	6	2	13	1	7	14	3	72	64	3	1	7	4	9	5	3
138	82	17	9	88	21	20	11	64	19	41	10	13	11	53	1	60	10	45	17	143	1	61	45	72	51	10	27	51	69	5	2	12	6	12	4	14	4	19	11	1	67	67	4	2	6	1	12	13	2
132	86	14	19	96	27	13	7	66	9	35	9	16	11	53	3	64	7	44	16	128	0	70	43	68	72	8	39	63	69	7	2	12	7	12	3	10	3	19	19	2	74	64	2	4	5	3	6	6	4
131	90	18	13	102	30	11	12	45	8	44	11	15	10	47	2	47	7	68	15	132	0	60	36	66	86	9	38	83	69	6	6	14	7	9	4	14	3	15	14	1	69	74	3	3	5	3	9	3	5
130	85	13	15	78	24	11	7	43	9	45	9	13	12	52	1	65	2	38	15	127	0	51	53	72	72	15	35	61	72	5	1	17	9	8	1	9	4	19	14	4	69	67	1	1	3	5	7	5	5
136	86	20	11	88	22	10	11	61	7	42	10	15	13	49	1	76	9	46	16	135	0	68	35	70	54	8	41	71	89	2	0	16	7	8	3	8	5	16	14	5	67	67	2	2	8	4	8	10	5
136	92	16	19	79	21	12	7	60	19	31	12	16	12	47	2	73	2	62	14	118	0	55	36	71	75	10	45	75	74	7	2	12	8	12	3	19	3	17	20	0	57	71	5	2	7	4	15	6	4
132	97	21	13	76	17	14	17	68	15	35	15	10	18	43	1	76	3	39	17	147	1	58	49	62	69	8	42	67	46	2	0	11	6	8	4	14	0	12	9	0	68	82	2	3	6	3	12	5	6
133	81	19	18	65	23	11	9	51	15	37	7	20	12	51	1	64	2	29	16	160	1	47	36	66	71	5	38	75	70	8	4	14	7	8	0	16	1	9	15	2	76	57	6	2	12	6	14	10	4
147	88	19	15	71	16	15	14	55	9	50	9	22	10	56	3	59	8	45	15	135	1	62	49	62	69	5	32	67	82	4	3	11	6	10	2	15	0	23	18	1	70	68	3	0	8	3	7	7	4
137	87	21	13	82	36	17	11	73	11	44	17	18	10	39	2	65	11	43	6	116	0	53	35	58	61	8	40	70	73	7	4	9	5	8	3	15	2	23	17	2	81	87	4	2	10	1	14	8	5
134	83	15	12	85	24	6	7	59	13	37	17	16	11	39	3	56	6	37	18	137	0	57	41	68	65	12	31	61	69	5	2	9	7	9	3	14	2	18	13	2	76	84	2	4	10	3	10	11	4
153	79	21	12	75	25	17	11	70	10	44	10	22	9	41	4	54	7	45	13	139	0	57	45	68	66	7	30	54	89	7	3	11	7	9	5	14	5	23	17	2	71	62	2	1	4	5	13	6	8
111	82	19	10	63	16	9	11	64	12	44	5	14	12	51	0	71	9	49	19	172	0	64	42	63	67	5	40	82	75	7	3	8	10	5	1	17	2	22	17	0	55	66	1	0	5	2	13	8	3
133	98	18	21	72	22	7	8	62	14	39	14	17	8	45	4	52	13	34	22	144	1	72	28	66	55	10	32	78	69	6	3	12	4	3	4	12	5	16	19	1	76	58	5	3	7	3	12	7	10
127	88	22	17	64	28	8	13	73	5	50	12	26	17	57	1	54	7	47	19	146	2	81	43	56	64	5	33	71	75	1	1	8	8	11	2	13	4	19	21	0	63	72	3	3	9	3	10	5	4
134	82	19	13	77	27	17	16	54	15	45	13	24	20	48	0	60	10	36	19	123	1	67	47	67	69	9	40	73	69	5	4	9	8	7	1	12	3	17	21	3	69	75	4	4	8	3	11	9	4
124	82	15	15	81	26	21	10	55	10	36	13	18	13	56	1	70	13	47	17	120	0	52	45	68	66	2	40	72	62	5	3	11	6	6	2	19	3	20	21	1	78	75	3	2	14	1	8	14	2
137	85	9	16	86	23	11	9	66	8	38	8	29	14	52	1	57	14	38	17	140	1	75	34	58	65	6	38	62	87	6	5	6	7	11	6	18	1	19	19	1	59	60	3	3	7	3	11	9	5
134	73	18	13	58	28	10	6	72	7	43	10	19	10	46	2	63	5	39	17	142	1	69	34	61	78	8	39	66	64	10	0	13	8	6	6	15	2	19	17	2	71	87	5	2	4	5	16	5	2
138	72	27	9	77	19	8	9	65	15	50	9	19	15	47	1	69	2	44	17	131	0	62	42	61	68	11	28	61	70	7	2	18	10	11	3	12	0	16	21	1	78	70	3	2	7	2	10	10	6
146	80	18	14	94	36	6	9	60	8	49	11	11	9	40	2	65	9	51	16	155	1	60	32	78	80	8	49	59	72	6	4	10	14	6	0	20	3	17	14	3	62	79	2	0	7	3	10	7	4
133	83	15	7	97	27	12	5	64	14	33	14	19	12	49	1	65	4	56	9	130	0	64	38	61	55	9	30	52	75	3	2	13	13	7	2	11	3	14	15	0	72	75	2	4	9	3	16	9	4
138	78	13	10	72	22	12	13	56	13	48	7	14	13	52	0	73	6	38	15	148	0	62	34	57	69	10	45	69	70	8	2	11	9	8	4	16	6	19	14	2	76	83	1	3	7	1	7	10	3
133	87	14	18	62	18	11	12	41	12	47	9	17	19	42	1	59	12	47	16	137	0	68	45	65	66	3	56	73	69	4	2	11	0	12	4	18	1	16	18	2	91	89	4	1	5	2	17	10	6
129	80	21	17	78	24	8	8	51	17	33	7	15	21	30	1	72	9	40	15	138	2	66	54	57	63	7	45	67	71	5	2	7	3	7	2	19	3	24	28	3	61	69	1	3	4	5	16	11	6
140	73	14	16	66	18	17	8	45	7	37	5	16	10	47	1	57	5	47	13	127	1	59	47	72	64	3	39	73	78	4	3	10	4	8	0	14	3	15	13	3	73	67	5	2	5	3	12	9	1
151	81	13	15	82	23	9	11	58	12	40	12	18	12	47	0	68	9	39	14	136	0	46	43	64	69	4	41	70	63	5	2	12	9	10	1	17	1	17	14	1	85	76	5	1	3	4	15	8	3
125	107	22	16	82	21	14	4	53	9	45	7	17	15	53	2	77	12	37	11	137	0	53	42	63	74	7	36	68	96	5	4	17	3	10	3	10	3	21	17	3	96	57	4	0	8	2	12	8	1
131	81	17	8	88	20	8	20	65	12	50	19	18	15	40	1	61	5	44	10	155	0	62	44	77	75	11	35	64	81	7	2	12	6	11	5	17	3	19	12	4	79	70	1	3	7	6	12	12	3
131	80	19	11	66	31	16	13	69	11	43	9	13	13	41	2	73	7	41	15	119	0	61	28	82	65	5	40	63	71	3	3	7	4	8	3	14	1	18	15	0	71	77	3	2	6	5	16	7	6
143	79	14	21	73	25	13	11	52	16	41	13	16	19	51	1	56	4	49	11	118	1	65	59	66	70	9	31	72	72	7	2	16	10	13	2	16	2	18	12	1	72	79	5	1	7	1	13	9	0
132	78	15	17	86	29	17	8	42	7	39	5	11	14	48	0	71	5	47	15	133	1	63	42	54	64	11	33	64	87	2	2	13	6	11	0	17	1	17	20	2	66	75	6	0	6	1	14	7	5
123	80	16	13	81	30	8	9	70	15	45	8	21	11	56	0	62	5	50	13	131	0	78	35	71	67	7	24	59	68	7	2	16	9	10	3	12	3	11	21	1	90	72	4	1	7	3	12	8	3
165	71	17	12	85	26	12	8	61	13	53	8	14	11	40	0	68	9	45	15	142	1	66	52	60	72	4	47	57	81	5	2	12	1	14	5	19	3	16	19	1	64	78	4	0	5	2	16	6	5
138	86	21	10	65	29	13	10	68	10	36	9	20	13	57	2	71	4	40	12	98	1	62	35	65	77	9	40	54	77	4	4	4	4	6	4	14	2	25	21	2	81	75	8	0	7	3	16	8	5
159	89	16	11	65	16	15	10	60	10	38	11	28	17	52	1	57	6	43	16	141	0	55	52	58	74	6	53	84	67	3	1	11	7	13	4	17	1	17	11	1	69	73	6	1	10	3	18	6	3
131	80	20	11	82	25	9	5	57	8	42	10	24	17	44	1	63	7	61	13	161	0	57	35	64	74	10	32	60	81	6	3	13	6	8	1	16	6	13	13	2	65	58	3	0	7	6	11	9	6
126	78	13	20	75	21	11	15	64	9	40	8	16	15	33	2	69	9	55	10	129	2	64	54	67	70	7	31	72	74	4	2	14	3	11	5	12	5	19	18	1	80	64	6	2	7	0	11	11	4
133	88	22	15	73	32	8	5	63	8	43	12	16	12	58	3	68	3	42	15	147	1	49	42	63	72	9	36	59	76	7	5	8	7	10	1	19	2	18	14	2	68	70	4	0	6	3	10	5	0
132	90	18	7	99	28	15	10	63	10	40	14	13	9	56	1	79	8	45	10	124	1	57	37	77	76	13	38	62	66	3	4	14	8	10	2	23	2	18	19	2	80	77	3	3	10	3	7	12	6
112	81	10	8	78	26	15	16	68	14	55	14	27	19	49	0	65	8	48	17	138	0	63	29	60	70	8	46	61	87	3	2	10	4	8	3	11	3	18	22	3	64	86	2	1	6	2	8	3	1
172	82	12	10	71	26	11	5	61	14	51	14	15	15	54	3	77	5	47	12	109	2	70	39	81	63	10	46	75	73	8	0	7	4	9	2	14	4	14	21	0	73	59	9	3	11	3	10	5	1
123	93	18	11	70	30	16	11	63	10	44	10	23	20	60	1	65	4	43	11	155	1	67	44	60	72	8	32	66	80	5	3	12	10	11	4	16	1	23	10	1	69	70	2	1	10	2	9	10	5
123	90	21	20	77	23	9	14	63	5	47	15	23	17	50	1	71	6	43	19	132	2	76	44	62	57	6	39	72	84	5	3	16	4	11	2	19	5	10	18	2	64	66	5	4	10	6	6	8	4
147	73	11	18	72	15	8	11	54	9	42	14	17	14	45	2	74	7	45	12	135	1	59	51	56	80	6	38	70	72	8	3	10	6	10	3	21	4	23	22	1	57	74	2	3	10	4	9	8	2
124	90	16	15	81	32	13	7	67	6	56	10	19	9	59	0	71	6	40	17	136	1	50	44	65	80	8	41	58	68	4	3	10	6	13	3	17	2	17	22	2	68	69	6	2	8	5	12	4	4
125	82	23	19	58	22	9	10	65	7	42	17	18	17	49	2	66	5	40	14	125	0	50	46	53	85	6	45	90	78	5	2	17	8	7	0	14	2	27	17	4	77	81	2	3	6	2	11	8	0
131	97	26	9	75	26	12	9	63	12	35	11	18	11	63	1	69	3	30	14	137	0	60	40	64	69	6	34	65	72	7	5	15	9	11	1	13	3	10	23	0	68	76	3	1	6	4	13	5	0
121	91	17	11	79	29	7	6	42	9	53	11	15	13	39	2	61	8	35	6	140	1	53	42	67	73	7	50	62	82	8	3	5	6	9	1	10	3	12	18	2	68	67	1	5	7	1	14	10	5
113	66	12	13	100	22	8	3	62	8	26	15	17	7	57	0	69	2	32	10	132	0	48	50	67	59	6	42	56	97	3	2	13	6	10	3	15	2	23	21	2	71	75	4	3	10	3	15	4	3
130	86	13	14	88	23	18	9	69	6	57	11	21	8	47	1	45	2	45	13	111	1	63	46	63	62	8	38	64	81	8	7	10	6	6	2	13	2	19	20	2	68	57	3	3	9	2	13	9	6
138	98	15	23	78	19	11	5	59	12	38	9	24	9	56	1	43	11	47	14	150	0	57	41	54	67	7	38	69	79	3	2	14	5	7	4	14	0	11	15	2	79	65	7	0	17	4	20	8	2
115	100	15	8	98	27	14	8	74	17	41	9	29	17	42	1	74	7	49	10	133	0	79	51	65	64	6	42	69	51	3	6	8	6	11	0	15	3	22	19	0	64	60	5	1	4	2	11	8	1
133	73	15	12	74	24	18	10	63	11	44	11	10	9	54	1	65	9	43	12	143	2	65	42	65	58	6	34	58	76	2	0	11	8	13	1	10	3	18	16	1	78	68	2	2	10	2	4	6	4
118	81	20	16	60	18	9	7	66	22	37	10	17	19	51	1	63	10	41	14	150	0	65	48	62	58	7	27	57	77	3	1	14	6	8	5	17	1	18	17	3	80	78	2	1	6	3	17	12	4
123	95	16	18	81	17	9	13	61	12	52	12	24	11	66	2	68	16	37	11	128	0	51	44	70	61	7	46	59	74	4	4	5	5	16	3	6	2	23	20	2	81	68	4	1	6	2	16	7	2
136	111	13	23	82	28	20	6	55	12	44	19	20	13	54	2	62	4	41	18	148	1	62	39	63	69	9	39	67	78	3	1	10	2	11	1	19	2	11	22	3	80	65	2	6	11	3	11	5	5
126	71	19	16	61	30	8	8	70	14	27	14	15	15	59	0	56	13	43	12	142	0	38	50	67	88	5	48	62	65	3	2	8	7	6	3	20	3	22	21	1	70	79	5	0	4	1	12	9	3
150	86	12	21	70	31	19	11	56	13	51	5	24	16	36	0	72	7	61	6	137	0	64	51	64	74	4	44	62	74	1	1	11	7	13	5	13	8	20	12	2	69	70	1	1	16	4	12	7	3
143	79	15	13	82	27	16	11	63	7	47	10	15	18	61	1	63	9	32	20	132	0	51	31	65	62	11	29	84	72	7	2	9	10	7	1	10	3	27	18	0	65	54	2	2	10	5	18	7	1
139	76	21	16	87	27	15	13	47	9	44	14	13	16	42	0	64	8	43	10	139	1	59	53	61	60	8	35	82	81	4	1	10	9	4	2	12	0	11	17	0	80	66	4	2	3	4	14	10	4
122	80	15	10	65	31	13	9	54	8	53	11	27	13	67	1	69	3	48	12	138	1	57	46	66	71	5	46	81	80	9	2	7	7	9	3	22	5	13	19	1	76	70	4	1	5	3	8	11	3
133	84	21	20	82	26	14	9	60	11	43	4	13	13	53	1	46	11	48	15	126	3	59	52	52	56	8	33	52	77	7	4	9	6	9	3	12	0	17	9	0	69	46	0	3	12	1	9	6	4
156	81	14	15	59	23	6	16	85	12	55	10	18	16	52	0	49	4	36	23	162	2	63	32	73	68	3	33	71	59	5	0	15	6	6	3	18	3	14	19	1	73	81	2	2	11	2	13	8	2
121	86	12	10	87	28	17	5	56	9	34	12	19	16	40	0	66	6	43	16	124	0	48	42	54	77	5	46	67	66	5	1	11	11	5	6	16	3	17	18	2	69	60	4	2	5	3	4	7	4
137	87	9	15	87	27	14	10	61	11	34	9	16	15	55	1	57	6	40	15	129	0	58	42	73	59	11	44	66	49	7	0	11	11	9	4	15	0	18	19	3	80	67	1	2	6	2	11	5	3
126	79	8	16	82	20	16	6	59	15	36	14	17	8	48	1	63	3	47	19	141	0	65	38	59	72	8	38	65	89	2	1	14	8	9	6	16	4	12	17	2	98	58	1	1	7	5	11	11	6
121	87	11	16	71	37	8	16	59	4	43	13	22	16	47	2	53	8	44	12	147	0	67	52	63	58	8	36	62	81	3	3	15	5	7	3	10	3	12	15	2	98	64	2	2	11	2	11	4	8
145	79	14	23	74	18	11	7	57	9	46	15	17	9	42	1	82	6	55	17	155	0	53	51	83	66	9	44	78	75	4	3	5	3	8	0	18	2	15	17	2	72	61	2	5	5	5	9	11	6
136	88	16	14	73	23	9	8	58	9	54	13	15	14	56	1	80	7	45	14	145	1	46	37	80	70	12	38	68	74	5	2	5	12	10	3	15	7	17	16	1	68	71	5	1	6	0	15	3	5
142	79	19	18	85	25	16	9	58	13	41	15	23	7	50	0	73	5	42	14	137	0	57	36	68	54	6	41	88	85	3	5	14	4	13	4	22	2	10	13	1	81	74	4	4	7	2	11	9	8
138	91	14	15	72	25	14	7	68	15	42	11	16	15	45	1	51	4	39	19	130	1	69	48	76	69	5	33	61	83	0	2	5	7	5	5	12	4	15	12	1	80	86	0	2	6	3	13	11	2
111	86	15	12	75	24	10	10	54	10	40	8	16	12	59	2	65	8	40	24	140	0	53	46	74	63	5	37	74	69	5	6	12	9	12	3	13	1	23	23	4	72	72	3	2	7	1	12	9	5
133	85	17	7	64	16	12	7	57	13	48	9	13	8	49	0	54	6	46	19	153	0	55	51	60	70	10	36	67	91	5	6	11	6	14	1	15	5	17	22	3	63	61	3	4	5	7	11	5	2
130	72	13	13	70	21	13	12	65	7	38	11	24	15	43	4	60	7	30	23	149	2	60	54	49	67	7	38	71	80	3	1	12	7	10	5	12	0	22	16	1	82	74	5	2	8	5	8	6	6
143	69	17	11	85	21	23	8	55	11	45	11	19	11	47	0	66	7	43	13	136	1	61	55	59	59	10	42	63	80	9	4	13	6	13	0	19	1	21	15	1	71	80	6	2	5	1	16	5	4
120	76	18	20	85	26	16	19	61	17	47	6	16	12	50	2	69	15	41	18	122	1	59	41	52	66	4	46	73	56	6	6	13	7	14	4	15	4	17	18	0	76	90	2	6	6	6	9	12	4
136	76	17	13	76	34	12	14	60	7	49	9	15	22	58	1	60	4	41	16	142	0	68	43	68	78	10	32	58	88	6	3	15	8	11	2	13	5	21	25	1	70	77	0	1	6	1	10	4	1
130	88	14	11	76	19	5	16	61	11	45	7	18	13	56	0	67	6	49	5	151	2	76	37	48	58	7	41	64	74	6	6	17	6	5	4	12	6	22	18	4	82	69	4	3	10	1	13	6	0
127	101	16	12	80	18	16	11	61	11	35	13	17	10	45	2	66	7	40	22	147	0	68	39	64	75	6	40	92	81	3	4	14	7	5	3	16	5	24	20	1	80	51	1	0	12	5	8	6	5
161	80	18	11	88	23	6	10	67	6	53	9	24	22	45	0	62	2	41	16	120	0	62	55	71	65	9	38	62	72	2	1	13	5	9	0	12	3	11	11	2	83	64	5	2	12	6	10	9	1
133	67	15	15	77	22	15	8	62	5	40	6	20	24	57	1	59	4	49	9	146	1	56	44	67	66	11	41	87	59	1	4	15	4	8	4	8	5	13	18	2	70	73	2	4	4	1	12	8	4
143	80	10	14	78	20	14	19	62	14	34	9	13	14	60	1	65	7	52	9	131	0	72	37	74	78	11	45	70	59	8	4	14	4	7	3	7	3	10	21	1	75	72	3	1	5	2	12	5	6
132	92	14	7	86	16	15	8	69	8	44	6	18	22	37	2	59	7	38	11	130	1	60	50	66	62	7	43	77	70	6	2	9	9	15	1	10	0	15	14	2	72	72	3	1	7	5	9	4	6
136	85	15	15	74	16	12	9	58	8	37	16	12	11	49	0	60	7	50	12	141	0	64	42	67	60	9	36	80	66	8	4	13	5	14	0	11	3	12	18	3	67	66	4	0	7	1	5	4	2
117	92	13	12	77	35	11	12	63	5	39	12	19	7	46	1	62	10	42	11	144	0	68	37	64	56	4	37	74	87	2	3	13	7	11	3	15	3	25	14	1	79	67	2	3	8	2	12	6	3
138	83	11	13	88	25	18	9	54	11	43	3	13	11	42	3	62	9	41	12	158	1	67	38	74	77	8	37	75	78	2	0	10	6	16	3	11	4	26	21	0	66	70	4	1	7	4	15	9	1
147	99	11	15	81	19	11	8	57	9	55	6	9	9	42	0	73	4	37	14	126	1	45	48	56	72	7	35	75	82	2	1	9	9	9	1	15	4	21	19	1	79	69	5	4	10	0	9	6	1
141	77	17	11	90	24	9	8	52	12	37	12	23	12	51	4	75	9	48	11	129	0	68	46	71	67	8	39	59	69	4	4	15	5	8	3	19	1	20	21	0	76	61	4	6	8	2	12	12	2
124	96	15	13	88	26	16	9	65	5	33	14	20	12	49	3	67	4	45	11	135	0	55	37	61	62	5	46	71	75	3	4	13	5	9	3	17	4	22	15	2	81	63	3	3	3	3	10	9	1
136	93	17	12	66	31	13	5	61	8	65	10	17	19	53	0	73	9	35	6	124	2	52	32	66	64	11	30	58	82	3	3	13	7	5	1	13	4	20	17	1	66	73	2	1	6	2	14	9	2
137	81	20	14	84	19	13	8	49	11	47	13	19	16	44	3	63	10	42	9	146	0	62	39	61	65	5	34	75	70	4	3	7	5	6	6	13	2	10	17	2	72	70	5	2	5	0	16	8	6
140	96	17	16	72	27	18	12	55	12	46	17	18	6	52	1	67	5	42	17	148	0	66	40	58	88	13	43	67	72	7	1	7	2	10	4	16	2	12	14	0	79	65	4	2	6	3	14	7	5
137	80	19	17	95	33	17	8	55	9	44	4	26	19	48	2	67	4	56	13	120	1	70	44	54	82	6	33	67	69	6	2	13	3	8	1	18	0	10	19	0	65	61	5	1	9	2	10	7	2
148	76	12	15	84	18	20	8	61	10	48	12	14	17	63	0	58	4	40	17	132	1	54	42	57	59	10	45	70	70	4	2	11	13	6	3	22	4	21	15	3	76	76	4	1	6	3	9	7	2
151	79	10	20	81	26	13	8	63	14	51	8	18	9	37	1	74	10	49	11	127	1	71	37	66	57	8	49	48	73	7	1	13	9	16	7	13	2	20	14	1	74	71	4	1	7	1	12	10	4
115	69	20	8	72	32	14	9	70	10	45	10	20	16	60	2	54	6	48	13	105	0	58	41	69	70	6	42	84	78	4	3	11	5	10	4	23	4	17	6	8	65	74	1	1	7	1	20	5	9
135	73	9	8	73	29	13	8	63	13	38	17	13	11	56	1	71	11	39	13	146	1	55	40	78	62	7	47	60	61	7	3	15	5	8	3	16	1	14	21	0	65	69	3	2	9	4	13	6	4
136	72	24	20	90	20	11	6	66	8	46	12	20	7	50	1	72	7	39	14	129	0	56	39	68	69	11	37	63	74	3	1	11	7	17	4	14	5	20	18	0	71	81	2	3	7	3	7	5	3
135	82	14	17	73	17	17	16	55	12	31	5	13	15	57	0	60	9	46	9	131	0	54	48	55	71	10	41	57	71	5	10	13	3	8	4	8	3	20	15	1	68	60	5	3	8	4	18	6	3
112	86	17	10	84	20	11	10	59	10	44	12	19	13	55	1	66	6	50	13	120	1	58	44	63	61	12	51	65	66	4	3	11	6	12	3	9	7	15	18	2	66	76	7	4	4	2	12	6	4
101	86	21	9	75	19	14	8	59	9	51	11	23	12	45	1	69	5	46	13	134	0	61	47	65	77	5	47	61	81	7	3	13	9	7	2	17	3	20	18	2	94	67	3	3	7	2	12	6	3
126	85	20	11	87	26	10	11	64	11	50	7	24	17	53	1	72	7	43	11	129	1	61	49	83	64	9	34	68	75	8	3	9	5	9	6	13	4	16	16	1	74	75	4	1	9	2	8	3	4
143	68	13	21	52	20	19	5	67	6	48	13	19	14	45	0	63	5	51	16	127	0	64	44	61	71	5	44	73	66	3	4	9	4	9	3	27	5	15	18	1	66	69	3	2	9	2	11	8	4
125	95	12	6	73	24	11	9	49	12	35	9	24	10	58	2	61	6	37	19	137	0	64	48	54	79	4	36	50	61	4	3	11	5	11	1	10	1	18	17	1	75	72	4	1	9	4	19	11	3
133	67	24	18	72	28	12	11	61	8	42	15	20	8	41	0	89	6	38	13	145	1	56	46	67	55	8	49	52	66	2	0	16	11	16	4	14	2	18	20	2	81	77	4	2	5	2	7	6	3
132	76	17	6	67	13	4	10	62	11	58	13	23	17	47	4	68	3	51	17	140	0	65	41	65	74	12	43	68	63	3	3	8	10	14	3	12	2	16	19	5	66	68	2	3	9	2	10	5	5
139	88	22	18	60	19	18	11	65	5	47	17	19	20	42	4	69	5	36	16	125	0	59	38	61	65	8	57	76	76	1	6	13	6	6	1	14	2	20	21	1	84	86	3	1	7	2	14	13	4
129	82	20	12	92	23	14	15	62	7	50	13	17	11	51	0	76	10	44	23	118	0	60	42	58	71	6	38	82	80	4	1	8	4	3	2	12	2	18	23	0	63	79	3	0	5	1	16	2	6
138	87	17	10	66	36	16	10	56	9	39	7	19	13	32	1	67	6	46	18	145	0	70	30	79	62	7	24	66	82	7	2	9	7	12	2	17	4	13	18	2	63	66	2	2	5	2	5	7	3
120	88	17	19	79	18	14	5	58	11	50	10	20	13	41	0	69	7	32	9	141	2	67	38	52	68	8	44	66	75	7	1	14	5	10	3	11	6	17	9	2	83	66	2	5	7	2	9	6	2
143	68	9	15	78	20	13	10	67	16	40	11	10	30	50	5	56	5	47	13	140	2	56	42	74	63	4	37	60	80	10	4	15	6	8	3	15	4	18	15	2	78	60	8	3	3	2	12	6	3
133	80	19	21	89	22	6	9	68	6	36	14	20	18	47	0	67	3	51	11	115	2	69	41	76	76	11	32	70	75	5	3	5	5	8	2	15	4	26	18	2	82	76	3	2	12	4	13	8	3
145	92	22	21	79	30	10	7	61	14	53	12	14	12	52	1	62	12	54	14	149	0	49	43	66	65	7	32	54	80	3	0	8	7	8	4	16	4	27	12	1	70	57	3	1	8	1	16	10	5
136	75	17	13	76	22	14	13	55	8	52	12	15	12	49	1	62	2	59	15	137	1	60	45	72	65	5	37	50	66	4	1	16	3	9	3	19	1	11	16	3	91	63	3	3	10	3	13	8	3
142	89	22	7	74	24	16	10	66	2	40	9	21	17	46	1	63	10	47	14	155	2	59	45	74	62	9	40	47	64	10	2	9	8	9	1	16	9	21	11	2	67	95	2	1	4	5	12	8	1
119	71	15	17	69	20	12	10	68	13	38	10	16	15	52	1	68	7	49	16	144	1	71	50	74	63	8	51	82	63	4	1	12	9	12	1	15	3	21	16	3	92	74	2	2	13	4	13	6	0
134	83	13	9	88	23	13	5	49	11	44	8	20	15	52	1	71	8	45	16	157	1	61	39	55	64	8	43	79	62	7	2	7	5	10	3	8	3	17	20	1	70	59	4	3	7	7	10	6	6
137	94	13	9	69	13	9	10	65	18	39	18	19	18	52	1	65	8	50	15	143	0	53	38	70	57	9	39	73	74	9	3	7	14	7	4	12	3	10	17	3	85	84	3	3	9	2	9	7	5
123	90	17	11	72	18	16	9	59	13	41	12	13	11	50	0	65	8	46	16	148	0	67	36	61	62	4	51	75	69	6	1	8	9	7	2	13	2	23	20	1	75	55	2	3	3	4	10	12	0
151	89	13	6	66	30	13	17	64	15	48	11	24	13	44	3	71	11	34	10	160	1	50	36	59	78	7	44	91	79	4	3	10	9	10	2	15	2	16	19	2	80	60	7	3	7	4	5	10	2
130	86	16	10	82	19	15	9	50	16	46	16	10	14	63	1	62	8	52	19	151	1	57	37	61	58	8	35	63	81	3	1	13	8	8	1	14	1	19	21	0	70	78	1	2	3	3	9	5	4
127	82	15	11	85	23	11	6	55	9	53	12	19	12	56	1	61	3	42	17	131	1	70	46	75	65	9	48	59	56	2	3	11	7	15	1	12	3	21	18	5	55	58	2	4	12	1	10	6	2
162	65	18	24	58	30	13	3	71	10	37	11	15	11	58	0	76	4	50	14	140	0	72	35	55	74	11	54	70	82	6	3	12	11	8	3	17	1	10	15	0	53	71	3	3	6	4	6	9	1
140	73	25	13	76	24	14	8	72	2	31	13	14	7	48	2	57	6	48	15	146	0	62	49	66	61	8	36	65	70	2	0	17	4	8	3	13	2	15	21	2	69	59	4	3	6	3	15	7	2
129	78	19	16	72	28	11	10	44	16	40	12	11	15	52	2	71	7	57	10	146	1	58	35	59	62	5	32	89	80	3	6	15	8	6	3	13	5	23	12	1	67	65	4	2	13	1	13	3	5
151	74	22	12	64	22	14	7	66	14	50	5	15	9	53	4	78	4	59	12	141	0	65	50	59	64	11	36	51	65	7	5	18	10	8	1	14	5	16	26	3	69	68	5	2	8	3	8	6	4
136	85	16	13	68	22	11	10	64	12	27	10	22	17	54	3	59	6	40	10	125	0	61	39	55	58	7	45	73	72	3	2	13	7	17	3	16	3	22	14	0	70	74	3	2	4	5	11	7	3
143	77	14	12	83	17	21	10	70	11	52	6	15	18	34	0	58	6	40	11	129	0	50	58	60	71	4	36	58	84	3	6	11	3	11	5	17	0	25	15	0	64	59	2	2	4	0	10	6	1
112	77	14	20	77	24	15	7	59	15	38	15	12	14	57	2	66	6	43	20	161	0	70	41	71	66	6	35	66	71	5	2	16	3	5	5	17	3	14	16	3	70	58	2	0	9	4	12	8	2
142	82	16	14	72	10	6	6	62	9	44	10	24	19	52	2	59	4	42	15	135	0	56	40	50	67	4	41	67	91	2	4	13	7	5	2	14	2	17	17	0	71	59	1	4	7	1	13	3	1
133	93	10	22	83	25	12	12	45	12	44	4	19	17	50	3	55	10	43	14	143	0	59	37	74	71	11	41	71	78	4	1	8	5	9	4	16	6	15	17	2	75	66	7	3	6	2	9	11	4
142	68	20	12	81	27	14	14	63	12	41	9	17	13	39	1	59	13	42	16	134	0	64	44	52	64	10	44	79	90	8	1	18	7	12	2	16	2	23	13	2	77	79	3	1	4	2	16	5	6
148	83	17	5	65	27	17	6	59	10	39	10	18	13	47	1	62	5	37	19	131	0	62	44	57	77	4	39	64	77	6	2	11	7	9	5	22	3	19	20	1	83	75	7	3	12	2	13	7	3
128	93	13	12	67	27	9	12	77	9	42	8	17	9	56	0	80	2	39	16	116	0	64	54	71	71	8	42	61	73	6	1	19	6	11	2	12	1	20	19	1	65	80	2	2	4	0	7	5	3
147	83	11	11	69	25	13	9	64	13	34	14	21	13	52	3	73	13	46	15	128	0	65	47	69	77	4	41	64	73	3	1	13	10	14	0	15	6	15	15	3	72	79	4	2	5	0	13	9	6
120	71	12	10	60	33	16	9	56	12	41	13	20	12	51	0	63	7	41	10	126	0	61	41	62	64	5	43	82	65	5	5	9	11	14	2	10	2	18	17	1	77	62	2	0	11	2	16	6	6
116	92	6	14	82	20	13	11	62	14	31	12	15	12	37	3	66	5	36	17	127	2	59	43	70	60	6	40	63	78	6	3	15	11	14	2	10	2	17	14	0	79	77	2	1	6	2	12	8	1
138	85	20	12	77	18	15	7	55	5	38	10	26	7	62	0	71	4	55	16	141	1	67	47	69	65	4	35	76	64	4	2	14	11	14	3	14	4	14	18	0	73	70	1	1	6	2	7	10	4
131	82	17	11	85	23	11	12	64	7	44	9	17	22	52	1	61	7	42	17	150	1	54	37	67	72	6	47	79	72	0	3	17	6	10	1	8	4	11	27	2	87	63	4	2	13	2	13	5	1
154	87	10	16	59	20	17	5	74	8	63	10	21	20	51	0	70	3	48	14	128	0	60	41	70	72	3	34	59	73	4	1	21	4	13	1	19	2	22	16	0	71	56	4	0	5	2	16	11	3
136	79	15	12	77	19	12	9	62	10	53	17	15	16	44	1	72	7	52	8	139	1	75	52	56	81	8	30	65	79	5	2	8	3	13	2	10	0	14	23	1	61	70	5	1	6	3	16	9	1
128	80	24	13	62	23	13	10	71	13	26	12	16	14	54	1	56	5	36	11	135	0	61	50	60	58	3	43	80	74	2	3	10	9	9	4	11	0	17	21	1	85	68	5	6	8	4	12	7	6
154	88	17	11	80	16	10	11	70	17	39	10	20	13	56	0	73	5	56	9	134	0	56	43	66	77	11	45	61	68	5	1	15	8	5	6	10	0	14	22	2	83	70	1	1	5	4	12	4	1
123	69	20	11	79	21	9	17	59	11	41	9	25	22	42	0	51	2	33	13	141	2	47	49	60	62	10	43	72	70	4	3	13	10	10	1	9	3	17	27	5	84	75	6	2	12	4	10	9	3
144	77	18	13	81	30	14	6	58	9	43	13	17	11	46	0	70	11	42	18	138	0	59	52	65	66	6	44	72	74	3	2	12	6	10	1	10	1	13	21	1	93	65	4	3	12	2	8	11	7
129	87	14	7	81	15	10	11	64	13	42	10	24	13	42	3	66	8	58	18	123	0	71	46	53	71	15	41	68	84	5	1	18	7	7	2	14	3	17	15	3	92	68	4	2	5	2	12	2	4
117	81	11	17	72	17	14	11	65	12	45	6	19	12	49	2	69	8	41	16	139	1	49	40	54	59	11	36	57	82	1	2	17	4	15	2	13	2	16	22	1	59	58	3	1	5	3	12	10	2
130	80	19	11	72	22	15	8	65	11	31	13	18	15	48	1	56	7	43	16	147	1	62	31	67	71	10	44	70	74	6	3	8	6	8	3	14	2	13	13	0	76	68	1	2	6	1	15	7	5
144	95	12	12	78	15	18	12	64	9	40	11	21	9	48	0	68	13	41	16	134	0	51	41	62	75	11	38	77	81	6	4	14	8	16	1	19	3	17	10	3	66	62	4	5	5	0	9	6	2
132	71	20	8	73	23	13	22	47	9	47	11	14	17	57	1	77	7	48	11	126	1	49	46	62	70	4	32	80	71	6	3	14	3	11	5	15	4	19	16	2	78	62	1	1	8	8	9	8	5
138	69	12	21	84	25	14	11	61	8	33	14	19	15	42	0	56	10	41	18	138	2	60	45	72	70	7	38	68	64	8	1	11	6	16	4	12	3	20	22	2	63	59	3	5	7	4	11	7	5
116	94	12	15	91	31	15	13	70	11	33	11	17	12	52	0	60	8	43	21	124	0	69	29	70	55	8	40	72	87	3	1	9	8	8	3	20	2	18	16	5	60	68	3	3	9	3	10	5	3
145	81	25	14	55	16	11	10	61	7	52	7	9	16	51	0	71	5	43	16	147	1	52	55	53	58	6	37	69	79	3	1	10	6	7	1	19	4	15	18	3	72	58	3	1	5	5	9	4	3
132	86	13	14	78	20	11	12	64	10	37	14	19	20	48	0	61	4	48	10	108	1	64	42	81	61	11	44	63	80	3	2	12	2	12	1	13	1	14	17	1	72	69	3	2	10	1	14	11	4
128	85	14	11	65	23	12	12	65	12	49	11	19	10	40	1	68	7	38	18	137	0	66	41	69	56	7	43	68	68	6	1	15	12	12	2	20	2	21	11	1	72	84	5	4	5	5	13	11	4
115	79	14	18	90	17	11	11	70	8	40	5	21	15	45	0	66	10	28	14	136	1	69	47	59	56	6	42	80	68	2	5	8	6	8	3	17	0	24	17	1	74	79	3	3	7	5	11	6	3
126	89	22	13	77	19	9	8	60	9	48	12	18	7	50	0	57	8	42	14	136	2	79	43	66	64	6	42	66	82	6	1	22	6	8	3	8	5	24	14	2	67	67	3	2	2	1	12	5	1
146	94	17	21	79	23	4	13	60	8	44	8	14	13	66	0	70	10	43	14	124	2	60	40	78	82	8	38	76	67	6	1	16	5	6	3	24	6	19	20	1	74	66	4	2	8	3	9	9	3
141	79	11	14	80	25	17	9	61	4	46	21	19	15	53	1	70	6	42	9	136	3	64	43	61	60	10	23	75	72	7	2	15	7	5	6	18	4	24	10	1	77	66	0	1	5	0	10	7	4
111	89	18	12	83	27	10	9	61	12	47	9	16	20	58	1	67	7	45	16	159	0	51	36	68	60	9	43	68	66	4	3	15	8	11	2	16	3	27	16	1	75	73	0	0	10	1	14	4	1
120	73	19	17	78	25	6	17	58	9	35	6	18	15	48	1	48	9	55	14	153	1	59	38	56	56	9	39	74	70	1	2	11	8	8	3	15	4	12	25	0	93	69	4	3	7	1	14	6	2
148	87	13	10	60	15	8	14	61	3	37	16	20	15	57	0	68	6	50	16	131	2	59	52	67	66	4	42	64	60	4	5	16	8	10	4	13	4	15	18	1	59	74	4	1	6	3	11	6	4
133	85	12	16	85	31	13	12	55	6	42	7	13	14	48	0	71	9	43	17	138	0	57	39	69	71	4	55	65	74	8	8	7	6	5	5	14	4	12	15	2	71	68	2	4	5	3	22	3	4
114	79	14	16	75	21	12	15	62	14	42	16	22	14	44	1	64	9	55	13	141	0	61	44	51	65	2	46	74	61	8	1	13	9	7	3	13	2	18	16	3	72	58	4	2	4	2	14	4	5
131	79	13	18	84	19	13	10	51	11	27	14	21	13	57	0	62	11	41	21	127	0	63	35	66	69	3	35	59	83	5	4	10	10	9	2	16	4	20	13	2	63	61	4	3	8	2	14	3	5
144	86	24	11	78	21	9	14	62	15	36	15	10	10	58	0	74	3	51	15	140	0	81	43	66	72	5	43	71	79	9	4	14	13	8	4	12	1	13	17	3	62	71	6	6	8	5	12	4	2
122	97	13	13	65	30	14	13	63	8	45	16	21	15	46	1	56	6	41	22	124	0	74	34	61	64	10	44	58	74	4	2	13	8	12	2	10	1	25	8	1	61	67	0	0	12	0	10	5	5
146	86	12	10	74	23	11	6	53	12	44	12	20	13	48	5	77	5	50	18	141	0	60	38	68	65	12	39	80	86	4	6	14	9	7	5	16	7	15	12	3	82	70	3	2	8	4	10	9	1
141	93	16	13	86	21	11	12	56	10	47	6	22	10	46	0	49	9	39	13	126	0	54	45	69	59	4	39	74	76	6	2	11	5	5	3	11	1	13	24	0	74	70	1	0	11	5	7	2	3
132	92	20	12	77	18	5	10	60	11	33	16	18	14	49	2	59	3	34	12	125	2	56	49	63	59	4	31	62	79	6	2	9	10	8	2	16	4	16	14	0	67	74	6	2	6	3	7	6	1
142	82	16	8	78	20	8	12	65	6	34	11	13	20	43	1	74	8	41	18	147	0	66	37	53	69	4	37	51	75	9	3	12	8	11	5	6	2	12	17	2	68	55	2	2	4	1	12	6	1
121	79	13	15	63	29	12	9	62	7	38	12	25	14	58	2	71	6	46	21	140	0	62	48	65	56	11	34	58	92	5	1	6	5	12	1	19	1	23	15	5	74	63	0	3	10	0	10	7	3
127	83	18	17	81	21	6	10	52	15	48	14	23	15	58	1	52	3	50	17	126	0	68	40	70	77	6	48	78	84	11	3	7	4	10	8	15	2	15	11	1	75	61	5	2	6	1	8	5	6
129	68	17	13	79	29	10	11	56	14	47	9	15	15	58	2	79	6	33	14	130	1	54	45	60	71	7	33	51	76	6	1	14	6	10	3	15	1	13	23	4	71	74	0	1	3	1	13	7	1
113	84	18	17	76	31	4	14	59	9	40	10	20	13	58	1	69	7	42	13	124	1	63	48	51	76	9	40	62	74	0	2	15	5	9	3	18	4	15	13	1	73	72	4	2	8	2	8	11	5
124	74	13	13	71	27	17	9	64	13	38	12	21	8	49	3	60	6	33	11	129	1	45	44	69	72	10	33	76	69	6	1	13	10	10	3	16	3	24	19	1	62	59	6	4	6	4	16	10	3
115	91	23	14	85	31	11	11	39	10	52	4	18	14	62	3	83	14	46	13	144	0	58	49	62	63	7	35	55	56	3	1	7	6	7	5	12	5	27	9	2	72	76	6	4	10	5	7	5	4
120	71	18	14	77	21	14	8	61	9	39	13	16	16	37	3	70	8	54	18	123	0	65	40	65	77	13	42	68	76	6	2	13	7	9	2	18	1	14	16	2	71	78	1	5	6	3	11	4	2
149	83	21	16	96	27	9	11	57	18	48	8	18	8	50	0	62	4	50	9	146	0	53	37	49	80	4	32	69	73	5	0	12	5	9	3	17	0	18	18	2	85	58	4	4	8	5	8	8	6
146	75	13	13	68	23	11	18	67	12	44	10	16	14	44	1	66	7	44	14	162	0	56	56	52	61	12	33	65	76	5	3	11	4	12	2	18	3	14	21	1	70	81	11	3	3	6	14	6	3
149	92	15	11	89	24	11	9	63	11	45	15	16	12	37	2	62	9	48	8	143	0	61	43	70	62	6	45	49	70	6	2	16	6	9	5	15	5	15	15	1	66	69	4	4	4	2	10	10	6
128	76	14	20	80	15	15	18	55	13	45	10	24	19	54	1	61	5	51	19	154	1	69	44	51	73	6	32	61	87	6	2	17	3	7	2	18	5	19	17	1	70	81	2	1	14	4	12	4	4
113	82	20	12	79	22	12	9	54	9	43	9	18	13	52	1	73	7	52	18	128	0	60	59	74	63	7	33	72	76	5	2	13	3	9	5	13	5	25	18	0	56	76	3	0	6	1	14	7	7
168	88	10	10	97	25	13	13	79	11	31	14	14	9	44	4	47	6	41	8	149	3	51	35	55	66	6	40	78	68	9	1	10	8	9	4	15	1	14	22	2	68	76	2	4	7	0	11	6	1
130	75	16	9	84	33	12	7	44	11	50	9	23	15	64	0	60	5	41	21	156	0	56	37	55	87	11	42	58	67	4	1	11	6	4	4	10	1	16	23	6	76	76	5	1	3	2	12	12	2
143	84	16	15	65	22	14	8	71	15	42	12	18	20	44	1	65	11	44	10	134	0	51	38	73	65	4	47	75	79	5	4	15	11	6	0	22	2	19	14	0	88	76	2	1	6	5	13	5	3
141	77	10	15	72	23	17	9	60	8	44	10	22	16	41	1	71	2	39	11	145	1	58	38	67	68	8	44	63	73	3	4	11	9	9	1	11	1	15	14	0	75	70	1	2	7	2	11	10	3
129	62	18	10	86	29	21	5	62	10	44	8	25	16	53	0	71	5	43	12	132	0	52	44	58	70	6	46	66	81	8	2	15	5	5	4	18	1	21	12	1	82	56	4	2	7	4	12	1	8
112	81	13	10	73	25	14	10	62	9	41	7	21	5	47	2	64	10	34	11	149	0	62	39	59	72	14	28	58	77	5	0	12	4	7	2	11	4	14	19	0	70	65	4	3	6	1	11	10	2
121	79	20	15	85	12	14	11	58	16	51	8	27	13	50	2	67	5	42	13	124	0	59	39	64	75	5	33	69	70	2	1	8	4	9	4	13	4	10	13	1	66	62	3	0	12	5	9	7	4
133	86	16	14	81	20	16	9	63	12	48	7	19	13	50	2	61	6	48	17	132	0	63	42	74	63	5	33	72	78	5	4	11	2	10	2	14	3	14	19	2	71	63	3	1	9	2	6	9	5
142	67	9	13	82	26	17	7	63	12	43	13	10	9	50	1	66	6	37	12	159	0	59	33	55	59	5	31	59	84	6	6	14	2	11	2	9	4	21	14	0	65	58	3	2	9	4	17	13	6
121	78	11	12	62	28	14	6	62	10	48	9	21	7	50	3	63	11	50	18	127	1	65	38	64	79	4	42	70	72	7	2	12	8	13	3	13	2	18	20	1	73	66	2	4	2	3	11	6	7
120	90	15	14	67	20	15	9	63	13	41	15	13	7	50	1	62	12	39	19	138	0	59	43	69	74	10	46	66	80	7	3	16	6	16	1	9	1	12	16	2	77	60	4	0	6	1	6	7	4
135	67	23	16	71	28	13	10	50	12	37	15	15	9	48	2	61	5	45	15	129	0	58	51	74	70	11	46	62	67	5	0	13	12	6	4	15	2	23	18	1	68	67	3	3	6	2	16	3	2
130	82	14	21	77	19	8	16	66	8	45	16	19	15	53	0	64	4	46	18	103	0	69	39	50	67	7	51	52	75	7	1	9	8	9	3	12	2	20	19	1	73	67	2	1	8	6	11	6	2
118	99	17	12	80	24	14	11	51	7	42	10	18	10	55	0	67	8	56	12	138	0	75	43	83	72	16	37	76	74	4	2	12	7	10	0	11	4	20	21	0	75	66	3	0	7	1	14	4	5
130	85	7	11	76	24	9	7	64	11	43	11	19	15	37	1	63	6	49	14	137	0	55	52	56	61	6	41	62	71	2	2	14	7	7	2	17	3	22	19	3	57	72	2	4	8	2	6	9	5
122	78	18	15	77	25	11	9	67	10	41	12	18	18	59	1	59	4	44	14	128	0	68	37	63	57	6	29	63	71	4	1	19	1	11	4	12	2	20	18	0	88	67	3	2	9	1	8	3	3
130	84	16	16	75	21	9	9	70	11	45	11	15	11	50	0	69	2	44	6	126	0	70	47	52	52	7	42	60	76	2	2	11	10	7	4	10	4	24	22	0	72	66	2	1	7	3	11	10	3
142	79	14	11	86	25	15	6	59	9	36	15	25	19	55	1	70	8	39	14	120	0	66	40	68	58	10	43	63	84	5	2	11	7	6	4	19	2	16	18	2	69	67	2	0	7	2	9	5	3
160	83	23	9	73	28	7	10	49	11	42	10	11	10	41	1	62	7	45	15	125	0	52	46	73	57	8	48	82	84	5	5	12	6	6	1	15	1	22	23	2	73	71	3	0	6	2	11	7	7
130	71	23	12	75	25	10	9	68	11	51	11	22	12	45	2	66	6	47	7	141	0	49	54	57	63	5	33	75	71	7	5	10	6	9	5	14	3	21	19	2	76	71	8	2	6	2	12	7	4
127	73	22	8	75	15	20	11	61	12	42	9	27	19	25	1	75	3	37	16	135	0	68	47	63	48	5	38	69	84	5	2	14	6	4	2	10	2	23	19	1	87	68	2	2	12	3	8	7	4
128	101	17	16	76	25	15	8	57	11	49	14	23	16	46	0	73	9	45	13	125	0	58	36	60	46	10	43	66	63	3	3	9	8	14	1	16	4	18	13	0	81	76	1	5	8	2	10	10	2
149	93	22	12	63	29	18	20	58	13	43	4	22	14	40	0	53	5	35	16	133	0	65	38	52	77	8	47	60	78	6	4	13	2	8	4	20	6	11	23	1	61	65	1	3	4	7	14	6	3
141	85	21	14	91	21	14	7	61	7	36	10	20	11	47	0	62	0	42	9	134	0	63	44	51	68	4	41	67	69	5	1	12	5	9	4	15	4	17	16	2	61	80	6	2	8	2	9	6	3
139	78	15	20	65	32	18	9	65	9	45	13	20	11	44	1	58	7	54	15	122	0	61	60	87	73	6	31	77	70	6	3	9	2	10	3	9	3	18	20	3	72	65	8	1	7	5	10	7	3
146	82	9	19	63	18	5	7	57	13	41	8	23	17	57	2	57	4	42	9	119	0	69	34	66	74	8	43	62	60	6	3	12	9	5	2	16	3	15	22	3	87	71	2	1	3	4	8	9	5
151	77	16	15	91	12	8	16	59	11	36	10	17	13	52	0	59	6	35	7	132	0	58	36	65	66	9	38	74	69	8	0	15	7	7	5	15	1	14	21	1	72	81	4	1	9	4	12	5	7
131	78	11	12	71	27	15	16	56	8	49	12	19	18	69	1	57	6	38	19	150	0	64	35	72	77	15	41	69	54	6	4	10	9	11	2	16	2	18	14	1	79	61	4	5	8	2	7	7	1
144	76	15	13	83	16	10	5	58	8	48	15	18	8	48	0	67	4	50	13	123	0	63	43	77	58	5	20	73	73	5	3	13	3	10	1	18	1	18	12	2	40	82	3	2	11	5	9	8	3
148	92	21	14	70	25	14	8	56	13	33	13	15	12	47	1	70	7	56	17	128	0	64	40	66	79	8	39	87	73	7	1	13	9	14	3	16	2	19	17	2	76	55	4	0	7	4	8	9	1
169	79	8	6	68	22	13	16	50	5	59	13	25	13	47	1	50	9	47	15	126	0	62	44	59	68	7	44	73	75	3	3	12	7	9	5	12	3	17	11	2	71	101	5	1	4	0	13	8	1
141	76	22	15	69	24	9	15	44	10	51	11	20	22	41	0	69	5	49	12	133	0	57	35	66	70	9	35	76	64	5	0	12	9	11	2	11	0	15	20	2	80	79	2	2	8	6	8	6	7
141	69	14	13	83	21	13	8	67	6	42	11	20	12	46	1	53	12	37	13	133	1	71	51	64	49	8	31	71	81	10	3	19	5	9	3	16	1	21	16	1	70	66	6	1	6	4	8	5	6
140	87	16	16	88	14	11	7	58	11	35	12	16	14	40	0	71	8	41	16	129	1	57	37	68	73	6	27	55	57	6	4	15	5	6	3	17	4	17	21	0	85	82	3	4	13	2	12	6	2
155	81	10	13	76	33	12	10	45	15	46	6	21	13	41	0	68	8	45	15	110	0	60	40	47	74	10	37	81	72	3	6	13	5	19	3	19	2	19	14	1	69	67	2	2	3	2	12	6	3
144	84	12	11	80	23	17	8	61	12	41	10	20	6	44	2	67	6	52	20	152	0	58	36	43	70	9	41	61	83	7	0	10	5	10	3	14	1	9	21	1	71	76	3	4	5	2	10	7	3
143	98	14	11	73	20	8	12	52	11	42	14	21	11	49	0	73	11	47	16	123	1	59	50	57	59	9	37	70	79	1	2	8	6	9	4	17	5	16	15	1	75	57	3	4	8	2	13	7	3
141	76	17	11	71	22	11	12	58	6	41	7	23	6	48	1	64	8	49	9	134	1	48	42	51	68	11	36	61	73	5	1	15	6	15	2	11	1	15	13	1	76	80	2	3	4	2	12	7	7
135	102	13	12	85	19	14	6	62	9	34	9	14	12	47	2	71	10	38	15	138	0	49	34	54	71	6	42	60	72	5	2	16	6	13	5	11	2	26	22	4	76	81	2	3	6	1	12	11	4
132	80	15	17	75	14	13	6	39	6	41	11	23	12	42	0	65	8	47	10	129	0	58	54	71	61	7	29	68	64	5	0	11	5	6	3	14	4	27	15	0	80	82	1	3	5	3	13	9	6
137	83	20	12	80	26	10	6	56	10	38	13	29	12	46	3	66	3	49	10	127	1	50	37	65	66	5	45	65	72	6	5	11	6	8	3	13	3	18	13	1	90	80	1	4	5	2	13	5	5
142	89	17	11	84	34	12	6	67	9	40	10	21	9	37	1	78	5	50	8	108	1	49	45	47	54	9	36	64	93	4	5	15	8	8	2	20	2	17	25	1	93	58	3	2	4	0	13	11	4
113	77	15	9	66	14	5	4	47	10	44	8	22	14	60	1	87	13	45	12	140	0	63	38	64	73	8	41	60	71	3	1	7	15	7	2	19	4	9	19	0	71	60	1	1	7	3	12	11	3
140	95	16	13	85	19	14	9	63	12	36	11	23	13	45	2	69	10	41	11	136	0	72	49	60	70	7	49	63	64	4	1	8	9	10	3	20	2	13	14	0	74	89	5	3	5	2	16	6	3
165	77	20	19	75	27	12	5	54	11	38	15	23	15	58	2	55	10	39	19	120	0	57	39	67	66	11	33	68	78	4	1	14	5	10	5	10	0	12	19	0	76	70	2	3	4	1	7	7	2
132	70	24	12	74	25	9	10	57	14	40	18	28	12	50	2	67	7	58	15	119	0	55	40	65	73	10	41	82	65	7	1	19	9	11	4	14	4	19	16	1	76	85	1	2	6	5	15	6	5
123	88	14	22	74	27	10	8	64	16	47	15	20	15	46	3	59	4	43	9	142	0	54	52	74	64	9	44	70	66	1	4	10	6	11	4	19	1	17	18	2	65	59	1	2	10	2	8	5	1
144	79	13	10	63	24	17	4	68	6	32	10	20	17	49	1	66	4	53	12	121	1	67	44	76	57	12	30	60	73	7	1	15	9	5	0	12	5	14	19	1	67	70	4	3	7	9	19	7	1
121	96	14	8	73	32	11	9	58	14	43	9	23	15	46	0	69	7	36	20	127	0	58	38	76	70	3	27	60	72	5	1	11	7	7	5	22	4	22	18	1	73	72	4	3	5	2	11	6	2
126	99	15	8	77	28	13	8	61	9	46	12	19	16	49	1	70	11	37	16	128	0	67	43	62	64	6	38	65	79	5	4	7	3	4	3	16	3	20	15	3	62	65	4	1	6	3	12	10	3
134	64	19	8	82	25	13	8	42	16	40	13	24	13	49	2	65	6	42	22	131	1	49	44	61	75	3	51	66	75	3	1	6	8	9	1	15	1	16	18	0	69	68	4	3	10	4	13	4	4
117	79	21	13	85	17	4	4	63	9	44	7	20	15	39	2	57	6	40	16	145	0	63	55	67	84	9	40	77	76	4	4	16	4	4	2	14	1	25	19	1	83	74	2	1	6	0	12	6	3
133	89	22	12	72	30	12	12	56	3	46	13	20	10	50	1	65	5	35	13	120	2	67	42	72	77	9	34	75	91	5	0	9	7	10	3	12	2	14	10	3	69	73	1	1	3	6	10	8	3
128	90	16	15	89	24	12	11	54	14	53	22	15	7	55	0	68	7	48	14	149	1	48	43	61	80	8	39	78	68	2	1	12	10	11	2	16	3	15	10	0	84	70	7	2	7	2	7	8	0
140	101	18	10	69	24	10	9	61	13	36	10	21	10	60	1	64	10	41	28	132	0	61	52	70	77	8	32	70	78	4	3	14	8	6	2	8	1	14	17	2	69	69	5	5	11	3	9	7	2
116	81	17	20	80	20	10	11	64	13	39	10	20	9	46	1	67	6	34	13	134	1	63	44	78	68	6	41	57	68	4	2	17	5	7	4	27	1	12	20	2	60	77	2	3	3	3	11	8	5
147	67	16	8	72	28	13	12	61	8	42	10	24	14	45	3	69	7	41	18	160	0	65	44	61	86	6	49	70	62	4	3	7	10	9	2	12	4	11	19	1	73	68	3	2	7	7	5	9	4
124	93	13	15	92	30	15	7	77	9	41	15	20	12	51	0	49	10	49	11	129	2	54	41	61	72	5	46	72	84	3	1	16	11	11	5	16	7	12	17	2	61	78	5	1	6	4	15	11	2
128	74	22	13	74	17	12	9	57	5	34	14	17	7	60	2	54	8	34	10	126	0	54	45	73	70	9	42	55	83	10	1	10	5	3	1	18	2	10	18	0	63	72	3	3	5	0	11	6	1
134	90	18	9	76	30	11	12	56	12	44	7	13	11	50	1	64	3	58	15	130	1	64	32	65	64	6	37	65	73	3	2	11	7	8	2	10	1	17	15	1	65	77	5	2	9	1	11	5	2
119	75	9	15	69	17	16	10	56	13	39	16	18	13	46	1	63	4	43	19	106	0	54	38	62	64	9	43	83	77	8	2	16	7	8	4	15	4	20	18	2	71	69	3	4	6	2	14	6	0
119	84	20	19	75	28	17	9	68	6	44	13	22	15	49	0	72	7	39	18	139	0	72	37	72	65	9	42	71	71	6	4	11	6	15	4	14	1	16	17	3	76	68	4	0	6	5	17	5	6
157	91	11	12	83	22	12	8	52	15	38	11	17	11	47	0	75	6	46	18	148	0	61	33	63	62	7	53	63	78	9	3	20	4	9	3	12	4	18	13	0	70	74	0	2	8	4	13	3	4
121	97	13	12	85	16	14	12	52	11	30	12	14	13	42	4	75	5	42	12	127	0	72	37	65	69	8	44	74	64	5	3	14	7	8	3	17	1	22	22	1	78	73	2	2	6	3	10	3	4
146	90	11	11	71	24	16	10	55	10	42	8	16	8	51	1	54	8	38	16	142	0	68	49	73	71	5	38	77	66	3	2	14	10	9	2	11	3	19	13	5	80	61	1	4	4	4	16	9	1
144	69	13	10	76	33	14	19	66	5	43	19	15	13	56	1	72	7	53	15	140	1	60	45	64	63	12	41	54	74	3	4	17	6	12	2	15	3	13	18	1	62	73	2	1	14	2	12	4	6
135	87	14	13	106	29	12	5	57	8	44	10	23	16	45	1	61	4	49	12	128	1	53	42	65	67	11	50	72	63	5	2	22	7	2	5	14	1	21	20	4	55	69	1	4	7	5	9	11	1
137	76	20	9	80	21	9	12	48	7	39	11	18	11	61	2	62	3	40	14	141	0	60	44	75	49	6	36	55	81	4	3	11	9	6	6	17	4	14	9	3	66	64	3	3	8	3	12	6	6
150	80	20	16	88	27	13	9	74	10	49	10	16	9	52	0	54	11	48	5	121	2	96	39	66	75	7	35	65	80	3	3	8	5	7	2	14	1	21	20	2	83	63	4	3	7	3	9	8	6
127	84	15	11	73	22	16	4	56	16	51	2	25	15	52	0	51	6	50	14	142	0	69	38	51	65	5	33	56	82	3	1	10	10	11	3	13	4	17	10	2	80	73	8	3	7	1	10	10	4
149	79	17	17	71	26	9	9	61	14	46	6	10	16	56	0	67	8	48	16	140	0	55	47	51	78	7	41	79	75	4	3	14	8	14	4	12	3	13	20	0	78	79	8	2	8	1	17	11	5
135	66	17	17	99	28	11	8	62	15	46	3	23	15	40	0	63	4	38	9	146	1	63	40	60	62	2	35	74	78	2	4	8	6	10	1	14	7	9	15	3	84	75	4	5	4	3	11	6	2
131	84	15	15	70	22	10	5	58	9	39	7	17	9	48	3	60	12	37	14	146	0	54	37	52	59	9	46	78	86	5	4	9	12	9	4	16	1	14	11	1	80	79	2	0	8	2	15	7	2
127	94	9	14	73	28	13	7	58	7	37	11	15	14	55	4	56	1	40	29	135	0	63	40	68	76	4	45	68	78	3	1	11	3	13	2	10	3	15	16	4	61	73	5	4	2	6	9	8	4
123	85	17	11	86	26	11	10	53	12	46	9	27	11	41	2	66	3	40	19	135	0	51	36	63	56	5	40	61	65	4	3	6	6	7	4	9	2	23	23	1	81	65	4	3	5	2	9	7	3
141	89	8	15	89	22	7	11	57	10	39	10	13	11	56	3	72	10	44	13	118	1	68	35	80	79	5	42	81	60	7	2	17	8	14	1	12	2	14	15	3	86	69	5	1	5	2	6	7	2
137	74	19	17	95	18	9	8	59	8	43	10	22	15	41	0	78	7	46	10	119	0	60	53	73	77	13	32	72	83	3	1	9	9	6	1	14	3	19	13	0	77	60	5	3	11	2	5	7	1
148	93	15	8	89	20	14	17	40	14	40	9	14	10	40	3	53	10	49	11	124	1	46	40	52	65	8	38	54	77	3	4	10	3	9	3	14	5	15	12	1	79	63	3	0	7	4	7	6	5
144	85	14	12	82	22	16	12	49	16	38	4	20	16	57	1	64	5	53	11	128	0	51	52	61	72	6	42	74	57	6	1	4	15	9	4	15	2	16	14	2	65	74	4	2	5	3	17	7	1
165	88	8	16	82	25	19	11	61	7	40	10	16	20	46	1	63	4	40	11	137	0	60	49	56	70	5	32	55	73	7	2	12	7	13	5	15	2	18	16	1	82	67	4	4	4	3	12	8	5
123	93	21	18	90	16	13	10	49	14	42	11	20	13	34	0	56	8	40	19	128	2	64	45	62	66	9	37	82	72	3	4	13	5	9	3	19	0	14	21	3	78	59	2	3	5	1	16	12	6
139	88	18	19	82	28	15	5	60	18	44	10	10	14	46	2	67	8	43	14	125	1	71	50	67	72	8	41	76	68	3	2	9	8	7	6	8	1	18	15	1	74	59	0	2	7	3	10	7	2
126	63	19	18	101	24	6	13	65	11	41	5	27	9	52	1	55	9	42	8	147	1	58	50	61	62	4	53	69	83	6	3	8	3	12	3	20	2	13	11	3	76	72	3	1	3	3	11	7	2
135	83	16	14	82	19	13	6	59	13	44	11	14	20	50	1	74	5	55	8	147	0	59	55	63	58	7	39	72	67	5	3	11	7	8	0	11	2	26	22	3	84	73	0	2	10	3	12	7	8
123	86	21	16	87	23	4	4	53	10	50	8	31	12	33	1	60	11	55	12	142	1	62	46	72	64	6	35	65	69	11	0	8	9	7	1	14	3	17	19	4	87	75	4	1	9	1	10	10	2
137	73	16	14	81	27	15	18	62	16	44	15	12	10	45	2	50	4	53	15	129	0	66	42	56	72	6	39	49	74	7	1	16	8	6	3	19	2	15	22	3	64	63	3	1	10	5	10	11	3
134	78	15	12	76	21	12	13	61	12	44	13	11	13	35	2	61	6	53	13	133	0	76	45	77	66	4	37	55	63	4	1	15	4	11	8	19	3	20	15	2	77	55	4	3	17	3	13	6	3
136	68	14	21	73	29	10	9	60	11	56	11	16	15	46	1	71	6	41	15	131	3	60	40	66	68	12	38	63	71	5	3	12	8	5	4	20	4	23	16	1	74	78	4	2	6	5	6	9	4
102	64	22	10	78	18	11	10	49	11	51	10	17	12	43	1	58	7	44	16	146	0	58	47	55	76	6	37	76	66	5	1	11	14	5	5	6	2	13	19	4	78	71	1	1	7	0	7	7	2
146	80	13	14	59	30	20	12	64	8	30	9	18	20	52	1	63	7	46	9	136	1	62	35	68	76	4	39	70	77	3	2	11	8	15	2	17	2	15	18	1	75	72	4	2	10	4	10	6	4
140	98	15	19	66	28	13	6	56	12	40	10	19	16	55	0	65	6	47	8	128	1	56	40	63	55	10	33	66	72	3	1	8	5	9	4	15	4	21	13	0	77	71	1	0	9	1	11	10	1
122	79	12	15	88	29	22	10	62	8	34	12	14	15	53	0	76	5	39	21	144	0	70	44	52	63	10	39	80	62	3	2	8	6	13	2	13	2	16	18	3	74	64	1	3	6	5	11	11	4
122	72	17	10	81	14	10	14	68	5	53	11	16	12	47	1	66	8	51	12	132	2	66	43	72	66	7	31	82	79	5	1	20	7	8	2	15	2	16	23	0	80	65	0	3	7	3	8	7	7
140	86	23	14	83	19	14	6	61	10	37	15	19	15	37	2	62	2	33	8	118	1	77	35	75	53	10	38	62	87	4	4	9	6	11	3	21	5	20	11	3	69	63	6	1	6	2	16	11	3
112	94	19	13	71	17	8	7	53	11	50	14	11	14	59	1	65	5	30	22	128	1	71	41	60	70	9	44	67	76	1	0	14	8	8	5	11	3	17	16	1	71	68	3	1	6	2	7	5	2
135	87	18	17	76	19	14	11	68	11	44	10	20	10	47	1	62	4	40	16	156	0	52	43	68	66	8	49	71	66	6	0	17	4	11	5	26	1	23	11	2	79	76	1	1	5	4	9	6	3
127	85	16	20	78	16	7	9	61	13	42	13	16	9	40	1	44	2	45	17	132	1	58	32	80	70	9	40	60	74	3	2	8	4	6	3	13	1	22	17	2	76	85	6	0	7	0	12	7	5
134	86	26	15	66	19	7	5	64	10	48	17	13	14	46	1	67	9	35	14	131	0	55	33	56	68	10	40	67	84	4	1	14	3	10	1	14	3	10	25	1	69	56	5	0	6	5	13	6	2
135	80	16	12	86	21	12	11	52	10	39	12	20	16	48	0	67	12	44	16	107	0	66	43	66	62	3	34	76	62	7	2	14	3	8	5	15	1	15	15	3	77	66	5	2	7	3	12	9	5
149	83	16	13	80	30	10	8	63	9	37	16	14	12	49	0	61	8	46	18	138	2	44	34	62	59	10	29	47	75	3	2	9	6	9	3	10	1	19	29	0	68	83	5	3	9	4	12	15	3
133	83	17	22	82	29	17	11	69	8	46	12	12	12	53	2	53	6	48	19	131	0	54	30	52	65	8	35	65	61	4	3	14	5	8	4	13	1	18	22	2	77	92	4	0	10	1	11	10	2
139	76	21	9	72	19	15	16	61	6	40	6	12	12	43	1	66	7	46	18	138	2	83	32	72	63	9	36	83	74	7	0	12	9	11	1	10	2	17	20	1	73	78	1	0	8	5	14	5	2
141	69	27	15	83	27	14	8	52	13	46	11	28	7	44	4	68	7	50	16	142	0	65	40	62	69	3	34	60	73	3	5	13	6	6	6	15	2	22	15	0	80	78	2	2	5	3	15	9	9
141	83	10	19	92	33	12	9	67	8	33	10	11	16	60	1	68	9	46	12	121	0	55	35	59	72	7	40	67	75	7	4	13	6	10	6	8	4	24	14	0	72	75	4	1	10	1	6	5	3
137	104	19	16	73	26	7	16	46	16	45	12	29	17	35	2	77	5	44	14	148	0	65	48	66	76	7	51	59	77	3	3	14	9	17	2	9	4	12	18	3	75	80	5	3	2	1	10	5	4
131	81	26	11	72	29	9	15	55	13	36	8	23	6	42	0	50	5	38	16	134	0	48	42	56	69	5	41	73	77	2	3	9	7	9	2	8	1	11	20	0	67	60	3	0	7	4	10	8	1
121	90	17	22	88	25	11	7	69	17	37	12	21	11	49	1	49	9	45	7	141	0	60	44	53	55	5	39	79	68	4	2	10	9	9	1	12	5	17	27	1	57	71	3	2	10	3	13	3	1
145	88	20	12	63	30	10	9	77	12	48	14	11	17	51	0	45	6	39	21	125	1	46	31	72	63	7	45	73	65	2	5	12	2	9	5	14	2	17	17	2	75	76	2	1	11	2	18	8	3
125	90	20	17	87	27	8	7	52	11	49	10	16	14	51	0	59	7	51	11	111	0	59	40	70	78	9	36	72	71	12	2	9	10	9	2	15	5	17	15	2	75	75	2	4	5	2	11	9	2
163	88	28	10	67	17	7	7	54	10	52	9	21	11	43	2	71	4	37	24	131	2	70	47	58	69	7	46	79	68	3	0	18	5	15	1	22	3	17	20	0	85	71	1	3	5	2	10	5	7
150	77	11	14	71	21	14	16	56	10	52	13	21	10	45	0	64	3	46	12	138	0	59	34	50	65	8	37	75	68	2	5	7	8	12	3	15	2	10	19	2	65	61	4	1	10	1	13	3	1
132	80	14	19	86	28	19	8	57	10	49	9	21	14	45	1	64	11	61	18	135	0	42	38	79	72	3	34	63	72	2	0	20	7	11	5	14	3	17	19	1	73	77	2	1	10	4	16	5	2
149	80	21	14	75	15	8	11	53	11	26	12	18	15	56	1	56	9	32	16	129	1	54	39	82	81	8	42	63	68	2	2	13	6	17	3	20	0	13	14	1	62	79	4	1	3	1	10	8	5
142	97	13	15	63	19	9	11	68	8	42	12	26	14	59	2	71	7	44	9	118	0	68	39	72	62	12	50	70	65	3	2	18	2	9	2	9	3	14	15	2	67	80	1	4	10	2	13	9	2
129	89	11	10	84	23	11	8	64	7	42	9	20	14	57	2	72	4	43	19	120	1	70	48	71	69	9	43	64	75	1	2	11	8	14	1	12	2	18	21	3	58	45	3	4	6	6	15	9	5
145	85	22	15	77	33	12	9	54	4	46	16	18	12	45	1	62	5	48	12	127	0	63	39	70	63	7	30	66	88	5	3	8	8	12	3	11	2	26	18	1	66	70	4	4	3	1	10	7	5
119	70	12	22	71	31	7	10	46	11	56	11	16	22	42	2	47	5	41	16	151	2	70	34	69	53	4	43	67	77	3	0	18	8	9	1	14	4	13	15	0	78	88	5	1	5	2	12	9	9
131	74	20	16	74	16	11	11	59	18	45	14	18	18	47	0	63	7	44	18	142	0	81	49	59	69	6	42	63	59	6	4	14	5	11	3	13	4	14	18	3	79	83	3	1	9	2	10	6	1
142	100	14	12	70	28	13	8	63	5	52	14	14	16	56	1	52	8	45	22	123	0	66	57	62	81	10	27	64	83	5	5	20	4	8	3	13	2	17	18	4	67	73	2	1	8	1	10	10	4
125	72	18	21	80	24	9	13	76	12	36	12	22	14	42	3	67	4	45	5	151	0	49	36	72	81	12	37	65	74	7	3	5	7	12	4	16	2	21	18	5	68	73	1	2	7	4	9	7	3
137	73	18	11	83	24	8	11	67	12	32	13	24	12	42	2	60	12	41	12	131	0	54	39	53	71	8	38	73	72	2	3	11	5	5	3	12	4	19	7	1	75	68	3	2	11	2	11	5	3
128	88	12	23	73	23	8	10	58	8	41	11	10	24	43	1	90	3	59	18	119	0	55	46	67	83	5	39	58	63	4	3	10	5	10	4	20	4	17	20	1	86	62	2	1	9	2	18	8	0
147	90	17	9	68	24	14	13	58	13	31	20	17	14	54	0	79	9	50	8	149	0	61	38	77	83	6	45	65	70	2	2	14	5	10	1	17	1	27	22	2	71	80	1	4	10	4	6	7	2
146	75	19	13	90	16	9	7	71	5	44	15	21	16	39	0	63	5	30	11	142	1	58	49	72	63	9	40	83	78	1	5	15	8	11	5	13	5	20	22	3	82	64	4	4	7	2	17	10	4
127	64	12	11	86	29	18	15	59	10	46	9	17	13	45	1	67	5	48	12	141	0	67	41	78	71	5	40	72	72	6	3	16	3	11	3	16	2	18	18	4	67	75	5	1	8	2	9	8	6
135	94	25	18	68	24	17	6	62	7	29	9	20	14	46	3	77	8	40	20	158	1	70	35	69	60	6	33	56	68	6	2	17	6	13	1	14	1	15	24	3	74	73	2	1	11	3	12	9	3
121	84	12	14	87	22	16	12	60	6	37	11	9	16	56	0	78	4	51	16	130	0	64	46	59	84	9	37	77	71	5	4	21	5	10	2	15	3	21	16	1	80	61	2	3	9	2	12	8	4
133	87	20	18	79	16	9	11	57	14	45	9	11	15	61	1	67	7	52	9	136	1	63	37	63	50	4	47	57	79	6	5	11	4	8	1	14	5	16	14	3	74	72	5	1	8	2	6	9	0
126	78	18	13	74	17	16	16	48	10	45	10	19	21	43	1	73	14	39	13	144	0	54	41	53	69	7	35	78	76	2	4	13	3	10	4	16	3	17	14	3	76	88	5	0	10	2	7	8	3
123	76	17	17	81	16	16	18	53	9	42	12	15	12	53	0	81	3	46	10	146	0	53	34	59	58	7	39	73	78	7	3	9	13	6	4	14	2	23	24	0	76	72	4	0	4	5	7	7	2
151	88	11	19	78	24	9	11	68	11	37	8	22	14	62	1	54	3	49	8	144	2	63	34	77	86	5	29	67	72	6	2	9	3	11	1	12	7	24	25	1	75	78	1	2	6	4	18	8	3
138	87	22	19	70	25	9	14	62	10	40	15	20	13	60	0	70	7	47	19	140	0	73	39	59	70	6	38	75	75	8	0	13	8	16	3	14	1	13	20	0	79	69	6	2	6	1	8	7	5
146	72	8	13	77	29	14	9	52	11	34	12	14	18	64	0	50	6	41	21	124	1	69	34	58	73	5	38	59	82	8	2	9	10	6	1	15	4	16	18	5	72	71	4	1	10	5	4	7	4
134	79	20	18	89	23	11	6	55	10	39	12	13	11	46	1	75	5	39	16	143	0	76	34	81	74	3	39	54	69	7	3	7	9	10	3	14	6	19	17	2	86	60	3	0	7	3	8	7	0
146	77	16	14	86	18	12	12	50	10	41	9	13	20	62	0	62	6	37	11	117	0	47	45	70	63	8	52	66	84	2	2	11	12	10	3	13	2	10	15	2	78	70	3	0	6	1	15	10	3
143	79	18	14	82	29	20	6	51	12	31	13	23	10	51	0	67	6	41	12	132	0	57	34	60	55	11	47	67	66	5	1	15	4	10	7	10	1	10	12	5	71	65	0	1	7	2	13	5	4
119	77	16	10	82	20	20	13	62	13	41	12	19	18	53	0	59	8	35	14	133	1	49	38	54	63	8	34	61	74	7	2	6	4	9	2	11	5	10	24	2	72	80	2	4	4	1	6	7	7
127	84	18	7	64	20	10	12	76	10	39	10	21	16	56	0	61	7	48	13	132	3	49	45	56	75	9	41	63	87	3	3	16	6	4	2	15	1	13	13	4	79	71	2	1	9	2	10	13	5
130	100	6	20	80	23	11	15	67	13	47	10	19	11	60	1	60	7	54	15	134	0	54	51	60	77	9	37	64	65	7	3	8	5	11	2	19	10	23	14	1	76	78	4	4	5	2	10	7	5
127	74	18	14	87	25	8	13	65	13	35	10	25	14	48	1	56	3	51	27	132	0	65	55	55	72	5	25	64	86	3	2	15	8	6	4	11	4	23	13	1	68	62	6	1	5	2	12	3	2
147	60	15	19	88	29	12	8	64	13	38	10	24	14	36	0	72	7	45	13	133	0	61	46	76	54	13	39	73	71	6	6	11	6	7	6	14	4	9	21	0	64	76	4	1	5	3	7	6	4
135	85	15	17	72	22	10	5	55	9	52	13	16	14	54	1	75	11	47	10	141	2	61	33	65	76	6	34	82	60	7	4	12	5	10	1	8	5	16	15	1	60	75	4	1	6	1	11	9	2
141	83	16	15	69	17	15	11	60	9	38	7	19	18	50	1	67	3	41	13	145	0	65	52	71	62	9	37	69	76	4	4	9	8	8	1	17	4	17	26	2	76	71	4	2	4	5	14	6	2
130	63	17	13	61	29	8	10	61	10	55	10	31	18	37	0	74	7	39	14	122	0	40	41	70	68	5	43	62	76	5	3	15	11	11	6	15	0	18	20	0	76	68	3	1	8	1	9	8	4
143	89	13	16	76	21	9	9	61	11	39	8	12	17	51	4	74	7	44	13	146	0	70	49	64	59	4	47	66	63	2	3	7	10	18	4	10	2	15	17	0	84	57	5	3	7	3	10	6	4
137	79	19	8	85	22	10	4	65	14	40	11	27	15	43	1	64	3	54	25	141	2	63	42	69	65	8	37	56	91	2	4	6	6	5	2	14	5	19	15	2	69	69	2	1	7	7	9	8	7
137	68	16	9	67	24	8	11	57	12	47	3	22	13	49	0	60	4	46	16	144	0	55	30	63	57	7	34	68	80	6	1	14	9	16	4	13	5	20	15	3	82	79	8	1	6	2	14	8	4
152	71	11	21	81	18	18	10	59	11	40	13	19	8	50	0	74	6	47	14	134	0	51	34	62	75	7	26	57	77	4	4	13	8	7	4	17	3	21	16	2	76	67	1	3	7	1	8	8	1
112	94	19	16	80	22	10	10	68	3	50	9	24	11	43	1	83	9	44	20	109	1	54	38	61	66	4	35	64	82	2	4	17	9	9	2	13	6	16	20	1	69	70	3	2	12	4	7	6	1
146	97	13	13	75	24	7	10	54	10	38	9	13	14	62	3	70	9	46	11	138	0	56	37	64	72	8	42	48	83	4	1	8	8	10	4	10	5	22	11	2	73	73	3	1	5	2	12	7	8
131	74	19	9	58	29	12	7	59	10	50	11	16	18	46	1	62	7	41	20	133	0	64	24	61	70	7	38	65	70	7	2	12	7	9	3	11	2	22	13	0	87	65	3	2	7	3	15	9	4
141	74	13	20	84	17	11	10	51	11	50	6	17	13	48	1	65	8	43	15	122	2	64	41	64	59	2	41	62	70	3	1	9	6	11	5	13	1	14	25	3	77	70	3	1	6	4	10	10	0
128	69	16	21	86	26	7	16	65	9	42	14	22	15	49	0	61	5	34	8	146	1	79	52	66	79	7	38	52	56	7	4	16	8	9	4	19	2	12	19	1	64	78	5	1	4	3	7	7	4
122	83	23	16	85	23	15	5	63	12	44	9	29	6	39	2	61	9	43	13	147	1	58	51	72	68	5	36	63	76	6	2	14	4	8	3	15	1	20	18	2	69	66	5	3	9	3	13	4	4
133	96	9	15	72	16	9	6	66	8	39	12	20	12	58	1	72	9	44	14	140	0	49	37	63	77	8	37	71	92	3	3	8	6	7	2	22	3	20	20	3	62	67	1	1	4	3	12	8	4
146	100	10	13	81	20	12	11	56	13	49	20	19	13	39	0	67	7	46	16	132	0	69	31	53	60	4	42	66	59	7	4	12	7	14	3	9	1	15	23	2	71	68	2	2	9	4	12	5	4
125	82	19	8	80	27	13	12	59	12	43	12	23	12	60	0	65	7	48	16	138	1	54	40	50	64	10	40	60	68	7	2	15	2	9	5	13	3	27	18	0	75	55	3	3	4	4	10	8	3
133	97	16	14	79	18	16	9	61	7	31	13	22	7	58	1	65	11	44	6	147	1	63	55	52	90	6	46	73	90	7	1	13	7	6	3	17	1	16	20	2	69	72	5	0	2	1	7	3	3
129	89	13	18	83	27	12	8	57	15	31	9	17	13	37	0	66	9	59	20	125	1	50	31	68	43	9	36	80	70	9	1	11	9	8	3	14	2	9	24	3	79	78	3	2	11	1	9	4	5
149	84	10	18	61	26	15	8	68	16	41	12	16	20	53	1	58	7	48	9	134	0	47	44	61	79	7	39	68	85	6	5	10	5	8	2	12	2	16	19	1	80	65	6	2	9	7	16	10	4
160	82	20	12	78	17	9	7	68	7	30	12	18	14	55	0	75	8	41	9	143	1	50	39	61	75	11	48	70	65	2	3	12	5	7	2	14	3	9	14	0	75	60	1	1	10	4	7	1	4
128	87	17	11	74	33	13	7	77	12	48	6	17	14	42	0	70	9	46	12	153	1	57	46	71	54	7	37	57	79	4	1	8	13	19	2	16	1	19	26	1	66	69	1	2	5	2	4	7	5
144	80	12	5	80	17	12	13	61	11	52	7	19	18	55	0	60	6	40	13	144	1	62	42	60	56	9	40	72	77	8	4	12	8	6	4	15	4	17	18	0	77	63	1	2	6	3	15	9	3
159	84	16	16	87	32	9	9	54	13	39	6	16	18	51	0	69	7	42	14	133	0	62	46	72	65	6	41	62	64	3	1	9	5	9	2	17	3	15	14	2	72	78	3	1	4	1	14	7	3
137	80	15	11	74	26	12	14	64	9	34	9	16	14	60	0	61	10	51	16	112	0	57	48	63	65	16	38	62	61	7	0	14	6	9	1	14	4	18	16	4	87	73	6	3	7	2	13	8	2
123	72	10	15	86	26	10	9	61	10	47	10	16	12	46	3	67	7	41	14	134	1	79	47	64	59	14	49	70	80	4	2	9	4	7	8	9	1	13	16	1	68	68	8	1	0	6	10	3	3
148	86	16	12	84	23	13	12	61	9	43	9	22	16	44	2	76	4	47	13	141	0	56	31	64	63	3	39	75	74	7	2	13	10	11	1	10	1	19	22	0	71	75	3	0	9	3	5	9	0
142	99	12	15	80	29	13	13	70	10	44	9	16	9	44	1	77	10	45	6	137	2	66	42	74	62	4	50	65	78	5	2	18	10	12	5	14	5	16	23	1	71	71	3	1	5	7	13	8	1
153	67	12	11	89	29	14	8	50	9	39	15	28	9	25	0	73	6	33	16	155	0	63	40	69	66	10	46	64	88	6	3	13	12	14	2	16	1	11	17	0	80	76	3	4	4	4	15	6	2
139	88	17	16	73	23	13	9	64	11	54	7	23	20	45	2	71	6	54	15	147	0	66	41	65	81	9	32	74	74	5	6	12	8	6	2	10	2	25	20	0	52	53	3	1	8	7	12	7	3
148	77	13	17	75	21	8	11	64	15	30	12	24	18	45	1	62	4	40	14	111	0	60	45	70	61	4	48	85	69	5	3	11	6	8	6	21	2	25	15	0	73	54	4	1	5	6	9	9	4
149	102	13	11	64	28	13	9	47	11	34	12	17	11	57	2	63	13	37	18	143	0	50	39	73	74	4	43	69	70	4	0	17	9	8	1	18	5	21	15	1	76	70	6	2	11	4	7	3	1
126	103	13	11	82	36	7	7	66	10	41	9	27	14	55	0	59	6	60	19	140	2	71	38	64	81	6	38	69	67	3	5	11	4	9	1	17	4	17	14	1	78	68	6	1	5	5	4	7	5
142	85	15	10	65	28	19	14	60	10	49	12	24	14	55	2	63	5	49	17	148	1	64	43	55	66	7	37	66	81	4	4	10	5	13	6	17	2	21	18	1	55	70	3	1	5	1	12	7	4
138	81	24	15	78	18	8	11	65	7	44	18	24	13	48	1	71	8	38	11	129	0	66	38	86	74	9	40	44	84	3	3	15	9	10	7	6	1	25	19	2	72	65	4	3	7	1	16	9	2
134	74	13	9	87	32	15	10	56	12	38	9	21	10	43	2	78	9	49	16	143	0	60	44	74	69	6	35	83	88	6	1	12	4	7	4	17	2	28	18	2	81	66	4	2	4	2	10	6	3
133	81	21	20	81	22	12	3	65	11	33	12	16	19	44	1	67	7	51	17	134	0	55	42	65	60	6	37	51	81	8	1	13	10	6	2	16	3	19	22	4	65	76	6	2	12	2	19	9	1
144	88	17	12	65	24	11	6	62	4	30	12	18	12	32	2	67	5	30	16	139	1	54	49	58	66	11	37	71	70	8	3	8	5	12	3	11	3	14	20	1	78	71	3	2	4	2	14	10	4
144	72	28	10	60	28	10	9	55	4	42	14	23	19	43	3	74	8	53	17	150	1	59	47	52	74	7	53	65	82	2	3	11	7	7	2	10	2	15	13	1	70	75	5	5	8	3	7	4	0
132	92	16	18	76	27	18	11	57	11	50	12	18	7	53	1	70	7	37	13	150	0	46	44	72	63	6	43	52	63	7	2	16	6	7	4	8	4	16	18	3	74	63	2	4	3	5	7	5	4
151	78	19	14	74	26	12	7	56	9	41	15	14	18	49	0	83	8	40	13	124	0	65	30	64	63	8	39	81	81	6	3	9	2	9	2	11	1	23	13	1	83	57	7	2	5	6	8	2	2
144	85	13	13	73	31	12	9	63	12	52	12	19	11	46	0	75	3	48	13	156	0	55	42	80	66	10	44	66	80	3	5	10	8	11	2	16	0	19	16	1	67	68	1	2	4	3	9	7	1
136	75	20	10	68	21	10	9	65	18	53	9	22	16	59	0	69	6	40	12	136	0	69	46	71	74	10	30	78	63	9	3	13	11	5	2	11	5	17	22	1	72	78	7	0	13	1	11	4	5
139	91	21	21	68	27	12	15	74	9	33	18	30	17	48	2	71	9	45	14	123	2	59	37	75	66	8	32	62	79	6	5	8	5	4	4	9	3	18	13	0	82	70	2	2	9	4	14	5	2
129	75	16	20	72	34	10	13	63	13	41	14	15	11	44	1	71	7	46	10	130	0	66	45	69	82	6	32	75	77	6	4	9	11	9	2	14	0	15	18	0	77	73	2	3	8	4	10	7	1
152	79	20	6	83	29	14	12	59	11	49	7	17	18	48	1	78	5	35	11	149	0	60	40	68	67	9	39	69	67	2	1	6	4	10	4	11	7	12	15	1	78	71	6	2	6	2	14	5	5
151	84	20	14	65	24	19	18	59	12	26	5	14	14	56	0	74	2	53	14	154	0	60	29	65	74	12	41	78	80	8	4	14	6	8	2	7	1	17	14	3	58	73	3	0	7	4	13	3	2
118	97	21	11	78	18	15	6	64	16	41	6	18	11	49	0	73	8	46	16	127	1	63	36	66	73	7	33	71	73	6	2	10	10	7	0	11	3	22	14	0	83	75	1	1	11	4	10	10	4
117	85	12	13	73	29	17	10	65	5	52	13	16	12	61	0	58	6	45	15	123	2	82	41	59	67	8	39	78	70	5	1	14	3	12	2	15	3	15	19	1	85	64	3	0	3	3	13	6	1
121	81	24	17	88	23	8	7	63	8	44	9	21	21	44	1	58	5	58	11	149	0	65	48	65	65	3	32	72	67	4	2	12	6	11	3	17	5	12	18	1	68	60	4	4	9	2	9	6	2
116	97	17	17	78	16	9	16	69	8	41	15	20	14	52	1	62	4	42	13	128	1	56	40	74	61	10	44	66	70	8	4	13	5	13	5	12	2	15	19	1	75	83	2	2	6	2	12	8	2
148	87	14	16	72	19	13	9	52	5	50	13	22	19	58	0	67	7	37	16	123	0	73	41	71	73	2	38	67	75	4	3	9	6	9	2	13	3	24	23	0	68	70	1	2	5	3	5	1	2
127	86	12	13	88	22	11	10	56	11	42	13	13	12	56	0	54	6	48	18	125	0	71	29	66	64	9	46	58	81	5	1	8	6	9	5	16	3	13	18	1	66	69	3	2	11	4	11	7	7
140	78	24	18	71	32	8	13	59	7	45	11	19	10	53	1	60	5	40	16	125	2	60	47	48	70	7	40	68	67	2	0	11	8	8	1	21	2	15	16	1	82	75	5	2	3	3	18	7	3
150	89	11	14	86	20	12	11	67	10	56	12	16	10	47	0	60	12	47	14	131	0	68	55	55	61	7	40	75	70	9	3	13	6	5	3	15	3	15	20	0	69	79	4	1	6	0	13	4	5
128	92	20	12	73	24	13	8	68	8	36	14	23	10	54	0	69	9	51	12	127	1	67	41	60	72	12	41	92	64	6	2	16	11	11	2	11	5	15	19	5	68	63	6	4	6	1	9	6	1
134	85	15	17	79	22	16	8	55	10	31	9	22	11	49	3	60	8	41	17	130	0	76	44	52	72	8	35	79	76	12	3	12	8	11	2	19	5	19	13	0	75	81	4	2	7	2	6	7	9
140	86	11	22	66	21	11	8	58	13	34	12	15	14	44	0	78	7	44	16	141	1	68	38	69	71	8	28	59	69	9	2	12	6	7	6	21	2	19	11	0	78	65	4	2	8	2	12	3	3
129	83	18	17	73	28	14	14	63	10	43	12	23	10	45	1	63	2	31	16	134	1	63	40	64	64	7	33	66	86	5	1	12	9	14	2	15	0	13	17	4	74	79	6	4	4	2	13	12	4
139	77	17	12	80	25	11	6	53	10	43	6	16	9	57	1	63	7	54	15	131	0	58	40	69	61	5	39	63	61	7	4	11	6	7	4	18	2	11	23	1	74	64	4	0	8	1	12	6	5
135	92	17	10	98	23	10	8	54	7	43	17	20	8	49	1	72	12	48	11	126	1	54	44	63	73	5	50	68	75	3	3	10	4	18	2	20	4	12	17	1	80	74	3	0	5	5	5	6	2
141	89	27	19	96	23	13	13	56	13	45	12	22	14	38	0	64	7	41	17	146	0	55	40	58	72	7	42	103	66	4	2	12	8	9	5	16	2	16	13	3	84	74	2	1	4	3	12	5	1
124	87	25	8	64	32	10	8	76	14	44	12	20	10	51	1	57	9	47	17	150	1	63	42	90	61	13	40	72	65	4	2	15	3	6	0	15	2	18	27	2	75	71	4	2	7	5	13	7	2
145	70	12	12	71	23	14	8	63	14	44	12	16	14	52	2	65	5	42	12	136	0	65	47	58	82	5	41	47	65	3	3	12	6	12	3	15	2	17	19	2	75	85	3	3	2	3	10	4	1
116	93	21	14	85	21	9	13	57	12	57	9	19	12	52	2	59	10	38	20	145	1	59	41	66	61	14	38	70	57	4	1	8	12	5	2	8	2	22	12	0	69	67	5	0	9	3	11	9	4
122	82	22	11	75	20	15	10	65	13	49	11	6	11	45	1	71	5	40	12	120	2	50	36	71	78	13	46	60	76	3	1	10	7	9	6	24	4	19	17	0	73	77	1	4	7	4	7	7	3
140	82	13	18	73	28	14	15	53	10	43	16	16	6	48	3	76	7	42	12	152	1	62	43	54	62	9	35	55	67	11	4	13	9	9	4	18	4	15	21	3	67	67	2	2	2	4	9	5	2
129	77	15	12	76	34	11	15	67	15	35	10	16	14	55	1	69	3	56	13	117	0	58	50	73	60	12	47	76	91	4	2	10	5	9	5	19	5	15	12	0	60	68	1	6	9	2	18	5	0
135	76	17	13	92	23	8	13	64	7	53	14	22	15	53	0	67	9	45	11	148	0	69	34	54	70	8	42	56	80	6	2	6	1	6	1	10	2	17	11	1	90	78	6	6	11	3	19	7	5
133	69	12	15	74	26	11	4	54	11	52	11	10	12	54	1	52	4	51	15	143	0	71	44	58	81	9	53	66	62	4	1	6	7	7	2	13	4	21	15	1	64	69	4	2	11	3	13	8	5
136	89	24	12	72	15	14	14	56	10	39	11	16	17	64	1	72	11	46	16	140	0	55	39	78	66	10	36	55	67	6	2	12	5	7	2	9	7	18	17	2	62	74	3	1	8	5	14	5	5
140	79	20	8	78	33	8	3	66	16	42	14	9	17	43	0	62	7	42	16	132	1	62	48	56	53	7	40	56	68	7	1	8	5	7	3	23	3	12	17	2	63	70	4	4	6	1	12	8	3
140	77	24	8	86	24	13	7	54	12	52	9	20	14	43	0	76	4	47	13	133	0	68	47	68	76	5	30	86	71	4	2	15	5	10	3	11	1	13	15	3	75	70	4	3	5	2	19	11	4
132	66	15	16	82	25	14	11	52	12	38	9	19	16	47	3	75	10	45	19	131	0	64	41	51	72	6	36	63	74	5	3	14	7	10	3	9	2	21	11	3	61	66	3	3	7	3	11	7	2
132	84	24	14	58	27	6	12	50	21	43	8	15	19	58	1	75	9	41	15	128	0	53	43	80	82	5	44	60	65	4	2	5	5	7	2	18	3	22	17	2	79	76	4	2	7	4	14	7	3
133	87	14	14	112	25	12	7	55	11	41	15	13	9	45	1	67	6	49	13	147	2	55	42	48	58	11	43	66	87	6	3	12	7	8	5	16	3	16	10	4	71	88	3	4	7	3	6	11	3
136	89	12	8	79	19	12	10	75	8	29	8	10	15	51	1	60	15	43	15	165	3	61	35	68	61	7	42	57	74	7	1	12	3	15	2	14	0	13	19	2	72	60	3	1	7	3	14	10	2
140	85	18	8	83	31	18	11	69	13	41	14	28	14	51	1	58	9	43	12	128	0	63	49	62	83	11	41	49	63	6	0	7	11	9	2	11	5	15	18	2	72	70	3	2	5	3	11	5	2
156	69	16	11	67	15	7	8	63	7	37	16	16	15	48	2	55	10	61	11	135	0	53	43	61	72	8	36	80	55	5	1	12	6	5	4	20	3	16	16	0	68	70	5	1	6	1	8	5	1
139	93	23	13	66	23	13	6	60	6	41	16	17	13	39	0	67	3	43	14	137	2	56	42	68	50	3	41	78	63	2	4	11	7	10	2	24	4	31	17	2	75	64	4	2	4	4	12	12	6
119	97	13	19	76	28	11	5	45	10	44	7	25	8	49	1	69	8	39	11	137	1	59	33	73	63	7	41	75	83	6	1	14	4	12	5	15	1	14	24	3	76	72	3	1	3	3	12	9	4
145	78	16	21	74	24	14	6	60	9	40	13	13	14	41	2	49	2	48	13	131	3	49	39	62	54	10	28	69	78	2	1	8	13	14	3	16	6	18	16	3	61	81	3	3	5	3	10	5	1
99	87	15	14	73	25	15	5	54	11	38	15	16	17	47	1	68	3	35	17	142	0	62	43	65	81	7	29	62	82	3	2	14	7	9	6	12	5	25	11	0	78	77	5	3	4	6	5	4	3
130	74	13	11	64	14	13	8	55	14	51	9	21	11	42	1	65	2	56	13	133	0	65	46	47	56	4	35	68	81	6	3	9	4	10	4	11	2	13	23	3	89	73	2	0	4	5	7	9	2
127	85	9	12	89	23	13	12	62	12	43	15	22	15	48	2	71	13	46	19	167	1	60	38	66	62	8	46	62	75	8	4	10	7	9	1	12	3	9	18	4	71	61	4	2	4	4	10	8	7
133	89	11	15	69	21	12	8	63	7	38	8	27	18	46	0	73	8	38	15	145	0	55	53	66	70	13	42	56	78	2	1	14	4	13	3	6	2	18	11	3	82	65	2	3	4	4	12	10	4
123	89	14	13	72	21	13	10	56	10	48	9	15	9	62	1	59	8	35	12	108	2	61	48	65	78	10	39	72	63	6	3	14	7	12	2	15	2	23	17	0	78	74	3	1	10	2	13	6	2
124	87	15	15	81	20	13	5	59	9	50	6	24	12	40	0	55	6	45	10	137	0	62	34	74	82	6	41	66	94	8	4	15	8	15	2	20	3	19	18	1	82	58	2	0	10	1	8	7	7
130	105	10	10	83	36	13	8	47	9	22	7	22	16	38	0	66	6	44	12	145	1	52	50	65	68	5	27	67	77	2	3	8	7	10	3	11	4	16	15	1	63	84	3	0	9	0	10	12	4
120	78	14	16	84	30	11	6	72	15	43	11	13	16	50	0	60	4	39	13	118	1	65	62	60	61	10	43	69	74	5	2	9	5	13	4	10	4	17	23	1	83	77	5	3	8	3	7	8	1
127	94	13	16	95	20	11	12	55	15	41	15	7	11	51	1	71	9	43	18	156	1	60	56	66	60	5	31	72	65	1	3	12	8	10	2	19	3	18	12	1	81	72	7	4	6	7	10	8	2
128	87	18	8	74	27	10	16	74	13	33	9	24	17	51	0	51	2	37	13	133	0	76	35	63	75	10	41	66	61	4	2	8	10	6	4	9	3	13	16	1	68	71	4	4	8	2	16	6	3
130	88	21	12	78	28	13	13	61	11	43	12	23	15	52	1	57	5	49	13	131	0	73	41	75	49	9	37	65	87	3	2	9	6	7	3	21	2	11	25	4	70	79	4	7	7	1	14	8	5
149	82	19	13	71	23	16	10	63	14	46	9	16	7	53	0	54	5	45	18	158	0	63	47	67	62	10	49	67	89	7	2	11	9	8	5	16	0	16	16	4	53	65	1	2	3	2	9	7	3
148	77	16	13	95	23	15	3	62	13	34	17	19	16	56	0	62	6	42	18	147	1	58	46	56	73	5	41	65	83	2	1	9	6	5	2	15	5	18	14	3	68	84	3	4	5	3	9	7	5
135	85	19	11	71	28	9	7	57	12	36	10	19	8	45	2	78	4	43	18	143	1	50	41	58	73	5	34	72	68	6	0	10	8	9	1	16	1	16	10	1	75	57	0	2	3	7	14	6	1
118	100	15	15	74	22	7	8	71	7	55	10	15	13	55	3	57	9	51	21	156	0	71	43	58	67	7	42	75	97	3	1	11	5	8	5	14	2	21	13	2	81	80	8	2	10	2	11	10	5
125	86	22	11	88	24	6	11	51	11	43	10	15	7	59	3	53	14	48	8	158	0	43	41	54	66	8	41	64	63	4	2	17	8	8	6	14	2	18	24	2	58	78	2	2	9	3	8	4	2
131	83	14	18	81	23	17	10	53	11	38	13	19	13	61	2	67	6	31	15	136	1	60	50	66	72	6	47	65	72	5	2	10	3	8	5	10	7	12	13	2	63	53	0	2	7	5	13	6	5
116	93	14	11	82	25	12	13	56	5	52	9	19	7	40	1	80	7	40	17	159	0	58	51	68	62	9	50	67	68	3	1	9	7	7	2	16	4	14	19	0	82	46	4	2	6	6	11	1	3
121	88	21	15	90	28	10	12	67	11	41	18	16	16	41	0	63	10	48	12	149	0	63	33	59	57	7	36	74	66	4	1	11	10	6	3	15	3	11	18	2	73	65	5	4	2	1	8	6	1
133	100	16	14	72	29	11	8	64	8	42	17	16	12	45	3	53	5	48	11	115	0	57	32	63	77	3	35	55	75	1	1	7	7	6	5	14	3	25	23	2	88	63	3	3	12	4	9	5	5
124	89	15	17	75	17	15	13	59	5	45	10	10	15	47	2	69	6	36	13	130	1	62	37	65	58	6	43	76	71	3	5	5	7	8	2	17	3	24	22	1	73	64	4	1	9	2	12	6	4
121	94	20	18	79	26	15	11	47	9	30	8	18	16	44	0	60	8	44	6	114	1	58	37	70	62	12	39	70	65	5	0	11	6	9	3	18	3	18	22	2	88	64	2	2	7	5	17	5	7
122	69	20	16	71	23	7	14	45	12	47	10	12	11	51	3	61	6	60	10	139	1	69	49	58	71	9	29	57	67	2	1	18	4	17	2	10	5	23	11	6	73	72	7	1	6	4	10	8	2
115	95	18	6	87	24	18	9	66	14	37	11	23	11	50	3	59	7	57	14	161	0	72	49	66	67	5	39	53	57	7	0	11	9	12	4	10	1	17	16	2	56	76	4	2	8	2	9	3	3
135	79	13	13	65	19	8	9	58	6	50	17	19	15	54	1	76	8	45	13	153	0	55	52	47	62	7	36	64	94	0	4	15	7	14	2	9	1	16	11	2	66	67	3	4	3	3	12	10	8
115	97	18	10	84	12	13	8	54	9	33	9	19	14	41	1	67	8	45	14	133	1	75	43	61	67	10	46	56	79	6	3	14	11	8	6	14	3	18	12	3	72	59	3	5	3	2	9	6	1
112	73	15	10	101	25	8	7	55	11	35	10	19	11	51	2	67	4	32	18	145	1	63	30	62	64	8	39	64	76	2	1	15	4	8	3	8	1	19	22	1	83	80	3	2	6	3	12	3	3
140	73	17	11	74	29	14	9	52	12	56	11	20	11	51	0	69	3	54	11	133	0	72	30	52	59	7	40	64	65	4	2	17	6	16	6	9	3	15	15	2	78	87	1	1	12	3	12	11	1
141	82	14	22	71	19	16	10	58	10	30	14	19	8	41	1	50	10	62	15	122	0	65	39	63	69	11	38	61	88	5	5	14	8	11	1	11	3	14	13	2	79	74	4	4	7	3	10	2	1
127	86	12	14	70	21	15	10	57	7	37	12	27	14	43	1	70	4	39	15	141	2	53	36	58	76	9	35	67	65	1	4	15	4	12	6	15	1	18	19	3	64	57	1	2	6	0	5	8	3
132	99	25	23	90	24	14	6	64	5	46	15	18	12	41	0	61	7	46	17	131	2	64	36	62	80	8	38	52	80	4	2	15	5	1	3	20	3	19	15	2	68	77	2	5	8	1	9	9	1
153	77	16	12	66	19	13	6	63	7	47	12	16	16	56	0	65	8	42	9	132	1	56	43	66	64	4	47	85	69	4	5	9	9	10	2	17	5	13	18	1	65	72	5	1	9	4	19	9	1
127	63	23	7	67	23	14	10	65	9	38	12	18	11	56	3	66	7	46	16	151	0	68	33	63	65	3	43	72	62	7	4	14	4	6	2	18	3	20	27	1	73	78	2	5	8	1	14	9	2
147	62	18	11	75	26	13	5	48	7	52	8	21	12	56	1	68	8	47	16	126	0	54	42	52	66	3	43	69	76	6	3	11	8	12	2	13	1	26	16	1	65	71	1	3	4	4	9	11	3
151	83	12	13	80	35	14	12	51	6	55	10	17	20	43	0	70	5	47	14	133	1	58	41	70	59	9	43	70	78	4	1	9	10	10	3	6	3	16	19	3	77	72	8	0	9	2	8	3	2
131	78	14	17	82	28	8	9	55	9	36	12	23	8	52	0	77	9	41	16	150	0	61	42	62	75	7	49	66	85	10	2	8	9	15	2	18	4	17	18	1	74	77	2	3	10	4	9	10	7
142	96	18	16	87	23	11	7	51	8	35	13	18	15	49	1	80	8	40	22	138	0	63	51	67	62	8	41	68	73	2	2	7	5	11	5	15	4	22	17	6	68	73	3	4	5	3	12	7	4
116	84	15	12	86	23	10	12	64	11	32	11	19	13	48	2	68	9	45	9	127	0	82	35	66	63	7	43	70	73	9	3	11	6	12	1	15	0	21	21	0	76	72	4	3	6	3	14	9	5
125	90	12	13	77	18	11	11	59	9	44	14	22	13	66	0	71	4	51	19	166	0	68	31	57	64	5	42	70	72	4	6	11	11	16	0	11	1	15	18	1	72	60	2	0	5	3	16	5	5
128	86	23	8	87	29	17	11	54	14	43	11	17	17	54	3	60	6	39	26	129	0	61	47	55	61	10	46	68	64	3	1	9	3	7	6	18	4	17	19	3	78	58	3	5	10	2	12	7	3
122	79	26	19	83	30	9	12	57	12	54	10	25	10	39	1	67	8	58	15	129	0	63	44	58	72	5	34	69	61	6	1	7	10	11	2	13	3	13	21	2	82	76	5	3	8	2	16	4	5
140	72	22	14	58	26	6	7	81	9	39	11	22	15	43	2	75	3	47	13	144	1	62	43	68	68	4	49	72	78	5	0	4	6	11	3	18	6	16	15	1	73	60	3	1	5	2	12	3	3
133	74	13	16	81	19	13	13	52	4	34	17	14	10	54	0	63	8	49	15	135	1	71	51	59	69	7	48	64	85	6	3	8	6	13	2	18	2	23	25	1	80	72	3	1	4	3	5	4	1
141	96	12	11	74	13	14	10	72	10	38	12	20	21	43	0	74	2	38	7	138	1	65	34	72	70	2	34	84	83	3	7	10	9	7	2	10	2	15	18	1	60	76	3	1	6	0	10	4	3
136	81	26	12	90	17	16	8	46	9	41	14	23	12	46	2	69	4	40	11	142	0	58	41	59	76	8	29	63	72	7	3	5	4	10	4	23	5	16	22	2	75	64	0	5	9	7	8	8	3
124	90	12	12	75	18	14	12	63	9	46	7	22	13	36	0	56	9	49	7	137	0	52	29	68	61	6	34	80	61	6	0	18	10	9	3	12	2	18	16	2	93	68	6	1	6	3	13	9	4
114	81	10	8	89	33	12	7	66	14	38	7	12	21	50	3	78	7	48	16	146	1	85	40	56	60	6	34	70	71	4	2	9	6	3	4	21	1	17	13	0	71	67	5	1	10	8	12	8	2
139	79	23	12	83	26	13	12	65	11	45	9	22	20	38	0	64	7	44	15	128	0	65	42	83	66	10	40	71	77	4	2	18	7	16	2	18	4	11	18	3	86	68	2	2	7	5	8	4	3
150	84	10	11	76	22	19	7	57	8	37	15	17	8	51	1	69	7	34	11	131	2	49	50	72	68	10	40	62	74	1	1	6	4	11	3	19	2	23	12	3	78	75	2	2	8	3	11	6	2
125	72	23	11	74	17	6	5	58	8	38	15	21	14	48	3	57	6	40	19	125	1	65	40	63	48	10	43	50	80	3	4	10	5	9	5	20	1	21	19	4	75	53	4	3	3	9	13	6	5
135	71	18	16	79	23	10	11	52	7	45	12	24	11	32	0	71	7	34	13	143	0	69	41	58	61	9	44	52	85	4	1	15	8	12	4	15	2	25	20	1	87	82	2	0	8	0	12	12	5
137	83	15	16	69	32	13	11	54	7	39	6	20	21	51	2	67	8	45	11	149	1	67	37	61	61	5	36	65	73	3	1	10	6	10	4	18	1	19	18	2	61	81	3	1	5	4	13	9	5
142	92	20	13	82	19	15	11	69	11	39	12	21	17	51	3	73	13	46	11	123	1	65	39	67	78	7	28	76	61	6	1	9	8	10	7	21	4	9	10	3	89	63	3	2	8	4	8	7	4
121	84	16	8	67	17	16	7	58	20	50	12	20	13	54	0	63	9	37	16	135	1	76	40	63	79	8	43	74	57	5	1	9	3	8	3	15	3	10	20	0	85	81	3	1	9	6	14	7	2
135	103	13	9	89	25	5	11	57	9	34	11	24	17	45	0	61	8	58	13	131	1	57	38	64	65	8	54	72	79	4	6	16	8	11	1	10	4	17	21	2	79	73	1	1	9	5	15	11	4
130	80	16	17	64	25	14	10	60	7	47	11	17	9	71	6	68	11	40	18	140	0	58	47	69	63	9	48	55	63	3	1	9	6	10	3	16	3	25	15	6	82	71	3	0	6	2	10	5	4
134	84	15	12	74	37	10	8	59	13	43	10	9	11	54	5	76	10	50	10	142	0	64	51	54	83	8	36	73	83	5	0	17	8	10	2	9	4	16	18	0	64	80	4	1	7	3	10	9	5
128	86	15	12	74	18	13	11	63	9	52	15	20	19	46	0	55	7	39	22	141	1	63	47	62	59	12	47	83	70	4	2	7	7	9	0	12	6	21	23	1	59	73	3	2	5	3	13	8	4
125	75	22	20	65	21	13	12	68	10	45	10	16	19	48	4	78	10	37	8	145	0	53	39	62	60	7	35	72	76	4	5	8	10	5	2	17	2	21	22	0	73	71	4	3	4	7	13	9	5
161	85	19	20	82	22	12	9	59	5	39	6	27	12	30	1	66	4	47	20	130	0	55	47	56	78	3	35	69	71	4	2	13	5	10	5	17	4	9	11	0	65	76	4	4	4	2	11	7	1
144	82	18	8	90	18	12	15	61	16	38	10	14	18	48	1	40	7	43	15	120	1	58	44	59	85	5	32	67	65	4	2	17	2	12	5	23	3	11	11	4	62	71	3	0	13	1	13	11	2
118	82	19	12	59	30	17	6	73	19	45	12	23	11	51	3	74	4	54	15	134	0	60	37	62	75	5	32	54	59	4	1	10	7	14	3	16	2	17	11	1	83	70	5	0	7	3	6	3	9
120	83	10	21	71	29	15	11	64	14	52	18	28	6	42	1	63	10	44	17	116	0	68	46	75	69	8	44	58	75	9	3	9	7	18	2	14	6	17	26	1	80	64	3	1	7	2	13	9	8
131	80	19	15	73	23	9	7	82	10	44	11	26	12	52	0	68	9	46	22	123	0	64	44	80	71	7	41	64	71	9	3	12	6	8	6	15	3	17	11	0	72	67	4	5	1	4	11	10	6
114	77	23	8	68	24	14	9	62	10	48	5	20	17	53	0	65	6	51	11	137	1	52	43	75	75	6	35	73	67	4	3	15	9	5	4	14	3	21	15	1	62	61	2	1	8	3	8	9	8
142	87	10	19	75	20	13	9	66	11	44	9	18	12	69	1	58	7	52	15	140	1	52	36	53	59	9	34	57	75	3	4	10	8	6	4	13	5	13	19	3	80	80	1	2	9	4	17	6	2
152	92	22	21	64	22	15	10	53	15	45	9	14	24	54	2	65	9	46	12	116	0	50	37	61	74	14	43	63	80	4	1	7	11	9	3	16	1	18	18	2	76	88	4	2	9	1	11	6	4
141	86	15	15	78	21	15	10	54	10	50	15	13	18	59	1	65	10	55	9	125	1	68	42	69	67	6	44	79	79	10	1	6	6	6	1	13	4	11	12	7	80	67	2	3	9	2	12	9	4
136	61	15	12	81	29	5	11	60	12	36	16	17	14	49	1	76	9	43	20	136	0	48	40	76	68	11	43	73	58	5	2	20	8	9	4	13	3	16	14	1	83	77	4	5	6	0	13	9	4
144	82	26	14	65	18	15	5	63	9	56	10	16	14	55	0	64	11	39	19	128	1	64	41	74	85	7	39	67	79	7	3	16	6	3	2	17	5	19	18	3	77	63	6	2	8	5	10	5	2
129	83	12	8	67	20	12	13	61	12	37	6	20	9	47	0	76	4	39	15	120	0	69	45	60	77	4	33	75	75	3	2	10	8	7	3	11	2	21	28	1	83	66	2	2	5	1	18	6	5
127	84	15	15	83	18	18	5	65	13	42	13	13	17	42	1	64	3	49	10	127	0	65	39	62	71	10	39	78	79	3	3	11	9	7	2	18	2	17	16	2	85	80	3	5	4	0	12	6	2
165	86	20	22	74	19	12	9	62	10	39	9	16	17	49	4	66	5	50	10	126	1	56	46	65	63	3	40	65	67	6	1	15	15	10	3	20	2	10	22	2	70	56	6	4	8	3	16	10	1
135	100	20	16	90	31	13	6	54	5	42	8	16	12	42	0	75	5	34	13	116	1	53	42	50	62	4	31	65	85	5	4	19	9	11	3	10	3	15	19	3	69	74	4	2	11	4	17	12	0
133	78	22	14	71	31	12	11	59	10	46	8	12	11	47	0	69	10	36	15	131	0	44	34	60	69	5	35	68	91	6	0	11	6	6	3	15	3	21	24	1	70	76	2	3	7	1	16	7	5
131	88	18	17	66	21	10	6	58	8	47	12	12	12	55	1	66	9	44	14	126	1	59	49	72	64	3	43	55	68	3	1	15	8	11	2	10	3	22	19	2	71	67	2	0	7	2	13	4	4
133	77	22	14	90	25	13	11	68	7	45	11	12	12	35	1	66	11	46	21	123	1	60	41	68	58	7	37	75	74	6	3	11	6	4	2	23	4	16	18	2	80	76	4	1	3	5	7	11	3
133	86	18	12	66	29	18	13	61	14	37	7	16	13	50	1	79	7	37	18	142	0	69	44	57	68	9	35	66	75	0	2	11	4	15	5	12	3	15	18	0	71	76	4	1	2	3	9	4	7
136	96	14	15	77	20	12	12	63	12	45	10	16	12	43	0	69	7	36	17	111	1	72	33	63	48	10	41	70	68	8	1	14	11	11	3	9	2	17	17	4	79	85	1	3	11	5	6	9	5
124	69	11	16	74	25	6	13	54	12	39	9	22	16	45	1	55	7	56	22	152	0	62	40	58	71	6	40	69	80	2	2	15	7	9	0	16	2	22	15	2	90	74	5	2	5	5	7	8	2
145	73	18	10	78	31	13	6	59	14	45	11	16	16	40	2	63	7	40	13	140	0	66	45	58	70	10	41	55	66	7	3	13	8	7	4	20	2	9	15	3	68	83	4	4	11	3	10	6	2
151	78	18	10	67	20	6	9	79	10	49	15	26	14	53	1	66	5	30	10	119	1	60	47	76	79	8	46	65	78	5	3	11	10	7	3	12	2	13	23	2	93	72	1	1	7	1	12	4	1
131	75	14	18	92	24	16	8	63	5	38	9	25	10	47	0	64	8	37	8	128	2	55	38	53	75	6	34	67	73	2	4	11	6	17	3	19	2	24	22	1	79	59	1	3	2	0	12	3	3
125	75	16	22	86	20	7	9	62	10	42	8	16	7	43	0	74	7	44	14	133	0	67	30	69	62	10	49	51	81	1	5	15	9	10	4	12	1	18	12	4	80	65	1	1	5	0	14	2	1
132	81	16	14	72	20	14	3	67	10	39	11	13	11	54	0	65	7	56	9	137	1	59	30	68	66	6	41	82	67	6	2	8	3	9	3	18	1	18	18	4	60	77	4	1	10	3	6	8	7
133	80	15	13	85	19	10	8	50	8	45	10	21	14	52	1	57	9	37	14	128	0	63	37	61	62	4	30	71	88	7	3	5	9	8	5	16	0	15	29	1	71	65	6	5	5	7	19	9	2
122	96	16	14	83	23	15	18	69	7	50	7	17	16	45	1	62	7	47	21	136	0	59	32	67	72	8	41	65	70	2	5	17	9	8	1	19	1	11	13	1	79	52	2	1	8	3	15	6	3
132	67	18	15	68	22	11	8	75	13	43	11	16	8	50	0	71	5	50	8	116	3	63	36	59	83	6	38	73	85	4	3	16	4	7	1	17	1	12	26	1	86	89	5	0	5	6	12	10	2
144	85	14	8	88	22	20	11	62	12	50	19	21	13	55	0	52	5	54	13	134	0	70	40	66	72	3	40	61	73	5	2	12	6	5	2	18	4	18	20	4	68	72	1	5	13	1	13	4	3
159	75	17	11	82	15	10	8	44	11	53	13	16	11	53	0	58	4	46	19	151	0	68	40	61	77	11	36	65	88	6	3	11	9	14	4	14	0	24	16	0	72	63	0	2	5	1	8	7	4
115	83	15	14	65	21	14	10	70	10	39	14	21	15	35	1	71	3	46	14	155	0	68	42	53	78	9	37	75	79	3	7	9	8	4	2	7	3	15	19	0	73	64	2	3	7	2	12	3	6
131	80	18	17	89	26	14	13	66	9	50	12	11	12	47	2	62	8	52	21	133	1	58	40	60	77	8	40	64	85	5	0	11	7	8	1	9	1	15	27	1	88	53	6	2	4	5	11	15	4
155	78	10	20	65	27	9	10	56	6	33	14	23	11	50	4	66	7	46	14	141	1	56	41	61	79	8	34	68	82	8	3	9	7	11	3	20	1	14	22	4	74	61	4	1	8	5	10	4	4
130	57	21	12	83	21	10	16	58	23	38	10	21	10	40	2	67	6	44	18	130	1	52	44	64	68	10	43	76	67	3	0	10	6	8	3	15	1	18	14	2	76	47	3	2	7	8	14	9	3
142	69	20	13	79	8	14	11	54	11	50	13	25	16	44	0	71	6	38	7	131	0	59	42	73	54	7	46	65	86	6	3	5	5	11	1	9	2	19	26	2	72	66	2	2	6	3	12	3	4
133	73	11	19	68	28	15	9	63	9	36	10	16	15	42	0	69	5	48	13	137	0	63	43	51	59	10	50	70	83	2	1	10	6	8	7	16	2	13	11	0	68	82	1	4	9	2	10	4	0
142	76	18	8	72	23	18	10	55	6	42	12	16	8	46	3	57	7	44	17	113	0	59	41	63	79	6	37	73	68	3	3	17	10	12	4	13	1	18	21	2	63	81	2	3	4	3	14	6	7
148	75	22	14	62	21	13	10	59	13	46	10	10	11	44	1	67	6	41	16	118	0	52	45	67	61	11	48	53	71	10	6	13	4	12	6	10	4	25	23	1	75	58	2	2	11	2	12	7	2
121	88	19	11	79	26	10	16	59	8	48	16	18	22	44	3	67	6	55	10	119	1	53	54	69	72	9	52	69	75	2	3	11	7	12	4	11	2	10	14	1	65	69	1	3	3	5	13	6	5
155	84	24	14	75	19	13	4	58	13	43	14	27	22	59	0	70	8	49	17	127	0	56	38	66	71	14	30	52	77	5	3	10	10	10	2	18	1	12	25	0	79	73	0	4	7	8	13	7	3
136	82	17	15	77	19	18	4	41	7	39	13	19	19	40	0	55	4	40	12	155	0	52	50	66	56	11	33	68	73	5	3	11	5	12	5	16	0	16	20	2	91	80	3	6	10	1	11	6	4
125	79	16	8	79	25	8	8	59	12	44	14	19	10	39	1	67	6	51	9	129	0	62	43	59	71	8	41	66	82	5	1	17	6	14	0	14	1	12	17	1	78	65	1	3	2	5	8	11	4
126	88	21	19	96	25	13	6	55	11	49	6	18	12	52	1	71	12	45	21	141	0	61	42	67	69	10	42	80	82	4	3	12	8	5	4	15	3	23	13	1	66	68	1	1	4	6	5	5	1
117	93	21	15	76	26	16	8	71	11	43	17	15	7	55	1	68	6	52	19	126	0	64	47	64	75	6	28	70	67	8	1	8	5	9	4	13	2	17	15	1	62	53	9	2	10	4	9	11	2
141	81	11	21	59	17	11	9	60	8	41	13	8	12	43	0	72	7	52	24	156	0	75	47	63	86	12	38	63	78	6	4	8	11	8	2	11	4	14	18	1	82	69	2	2	11	1	8	9	5
140	95	18	13	65	31	16	10	48	13	37	9	14	11	59	1	65	5	39	11	127	0	57	42	59	67	17	38	73	66	3	2	12	12	8	4	9	2	20	17	4	65	62	2	1	4	3	10	6	6
146	102	19	13	89	28	18	12	58	10	47	6	17	13	45	2	70	12	43	16	139	0	60	38	56	58	9	37	59	66	6	1	12	11	9	5	12	3	27	14	0	64	78	6	3	7	8	15	6	1
146	67	14	12	73	30	14	9	71	11	48	12	12	12	52	3	71	4	41	16	130	1	58	41	68	83	11	38	72	69	3	3	14	9	2	2	17	4	15	17	1	67	71	2	0	5	2	11	9	4
142	64	20	17	87	29	10	5	52	7	37	9	18	15	52	2	64	5	51	12	131	1	65	46	63	69	3	33	70	59	10	4	9	8	10	6	14	2	21	16	2	79	82	4	2	9	3	12	5	6
122	72	18	14	70	27	19	13	66	5	44	13	22	9	44	3	78	6	36	18	139	0	58	43	64	69	11	33	63	72	7	3	9	6	10	5	20	2	16	19	0	78	87	0	2	3	4	7	6	2
138	84	17	11	74	29	15	15	77	7	42	11	15	16	61	1	77	7	39	12	124	0	68	42	62	67	14	37	84	78	5	0	6	11	11	1	13	2	18	20	1	68	67	2	0	4	7	14	7	3
118	81	13	11	85	26	12	6	66	13	46	8	19	11	52	2	57	10	52	17	132	0	63	53	59	65	5	31	70	78	5	5	10	8	9	1	22	1	10	23	0	67	65	1	2	6	2	10	6	2
143	85	13	14	83	21	10	9	55	7	49	12	12	7	38	1	57	8	42	7	138	1	64	32	70	86	10	47	63	86	3	3	15	6	11	3	18	3	27	22	1	69	56	4	1	5	1	10	11	1
119	86	20	17	78	28	11	14	55	10	45	7	18	14	46	0	70	8	33	14	113	1	64	47	62	67	6	41	86	75	4	2	11	10	13	2	9	1	16	12	4	80	84	2	1	4	2	18	8	1
123	82	17	16	88	11	10	4	65	8	34	12	14	14	54	0	69	9	37	18	148	0	61	33	59	63	3	39	75	70	6	3	6	9	4	5	11	4	13	16	2	65	79	6	2	10	2	15	5	3
131	90	13	13	78	25	21	10	65	9	46	10	24	12	46	2	56	5	46	13	125	0	55	46	59	67	5	35	61	77	4	1	19	5	7	6	10	2	11	20	3	85	67	2	1	10	2	7	4	3
136	91	23	15	87	18	18	8	63	10	35	12	21	13	47	2	64	10	39	12	118	2	62	32	55	81	3	36	73	72	6	3	16	7	13	4	14	0	19	21	0	77	67	4	1	5	3	15	8	4
112	90	16	9	87	23	11	8	65	14	44	14	13	19	42	1	75	5	43	17	139	1	60	48	68	64	7	47	63	84	5	3	15	11	10	3	11	5	17	19	2	59	77	4	1	8	3	12	9	5
127	78	15	18	64	19	11	6	64	8	42	9	17	14	58	0	53	6	46	20	130	0	73	44	62	62	13	44	81	74	4	3	16	10	12	1	13	1	19	18	3	71	71	3	2	3	2	11	12	2
126	82	14	12	74	25	8	9	60	11	41	13	14	14	51	1	78	2	42	16	139	2	53	38	63	66	11	38	74	71	3	2	9	6	9	1	21	1	21	22	2	80	68	8	6	8	2	7	6	4
110	92	23	17	68	25	17	11	69	14	49	9	25	14	56	3	76	10	35	21	121	0	54	28	81	64	5	52	65	82	6	4	10	11	10	2	11	2	16	21	2	93	53	4	1	10	2	9	9	1
141	80	20	12	75	14	13	12	47	9	43	4	19	21	54	0	64	9	55	18	129	1	69	51	70	81	11	35	52	90	2	4	12	5	9	2	16	1	19	18	1	69	72	4	2	4	3	14	4	2
138	83	12	12	82	25	12	10	77	12	42	12	15	15	51	1	69	5	57	13	131	0	52	36	63	57	4	39	78	74	4	4	16	13	8	5	13	1	19	11	1	75	73	3	2	7	2	14	12	4
146	88	18	16	72	21	15	8	63	8	33	9	16	15	48	1	70	7	39	23	143	1	61	38	66	77	10	40	64	61	7	1	11	8	6	4	12	2	21	16	2	81	64	3	1	6	1	13	8	3
139	86	19	13	77	21	11	18	58	11	42	8	17	11	60	0	72	10	42	14	126	1	58	44	59	68	7	40	67	67	7	5	14	4	12	3	12	7	16	18	0	84	82	1	3	6	2	11	6	7
126	84	15	10	78	26	10	8	65	12	47	8	13	10	54	0	63	9	45	11	167	1	50	30	59	63	7	44	78	75	3	2	9	7	11	2	12	2	20	22	2	86	74	2	1	7	3	15	8	2
141	89	24	11	82	16	14	13	58	13	50	8	21	12	57	1	59	4	51	18	138	1	60	54	75	75	4	43	63	70	6	4	12	8	8	1	16	0	19	19	1	89	65	5	3	5	5	7	3	4
128	66	16	18	68	17	12	5	54	10	33	11	18	17	51	0	64	5	42	15	128	0	56	44	64	65	6	45	64	70	6	5	16	13	7	1	13	4	15	9	2	80	78	3	2	11	3	10	8	5
135	88	14	16	78	20	11	8	63	13	36	5	13	13	54	0	73	4	47	15	122	1	63	41	79	67	13	38	67	65	3	3	16	10	8	3	11	3	14	14	0	79	67	6	0	4	3	15	4	3
127	97	17	15	89	19	11	11	65	18	30	13	12	8	47	2	65	2	30	11	123	0	60	33	58	61	12	45	79	78	5	2	14	8	7	4	16	2	17	18	1	81	78	4	2	10	2	17	4	4
144	82	14	12	63	29	14	8	59	10	41	6	13	13	48	1	79	7	52	12	149	1	61	38	51	55	11	42	55	95	3	6	11	5	13	1	16	2	21	24	1	78	85	2	0	5	1	17	7	3
138	82	15	4	63	26	10	10	70	17	50	16	12	11	43	1	74	7	51	7	125	2	54	44	59	69	12	39	63	77	1	5	22	7	10	0	17	1	15	20	1	68	65	3	0	5	2	8	10	2
118	73	20	15	87	27	19	15	67	10	44	15	22	8	67	1	73	13	45	15	127	1	58	41	63	58	8	41	72	77	10	2	8	3	10	5	10	4	17	21	2	79	61	5	0	9	7	13	8	4
145	80	22	10	72	25	12	5	59	12	45	9	23	10	44	2	76	6	42	13	136	2	71	41	68	59	9	38	64	53	8	2	10	6	9	1	26	1	15	17	7	85	64	4	3	8	2	9	6	3
135	97	17	9	80	19	9	10	70	13	31	5	27	9	33	1	67	3	46	13	134	0	68	39	52	77	7	47	57	59	6	4	14	10	7	1	19	5	25	19	0	78	80	2	2	6	6	8	11	1
152	88	19	10	75	24	7	8	57	9	32	14	17	12	58	0	64	8	38	11	134	0	71	43	67	76	11	40	63	61	5	4	9	8	9	3	13	1	17	27	2	69	70	2	1	6	3	11	6	3
141	76	15	14	66	26	12	15	53	10	39	14	18	11	56	0	65	2	41	14	118	1	61	38	75	81	5	43	69	73	4	3	9	6	12	1	12	5	13	20	1	62	81	6	1	6	8	9	7	5
123	84	13	12	73	22	10	8	56	12	38	10	24	15	42	2	55	12	37	11	149	0	48	42	53	76	5	47	61	68	3	1	9	8	12	2	14	3	21	19	3	53	73	4	0	7	2	11	8	1
139	80	12	14	66	31	9	13	53	5	49	7	15	8	45	0	54	7	45	13	139	1	68	41	52	69	8	44	63	85	3	4	9	9	11	2	16	3	15	15	2	72	78	3	2	3	6	15	7	1
129	82	17	12	83	16	14	6	55	14	56	9	18	12	59	2	60	4	37	16	140	0	69	35	71	56	4	33	66	72	3	3	17	5	5	5	10	3	19	14	1	75	72	2	1	3	0	13	10	3
127	86	11	14	67	14	11	10	74	5	38	18	24	17	55	1	78	9	46	19	156	1	49	51	59	55	13	38	57	73	5	1	15	4	17	1	15	5	19	11	1	80	83	1	2	7	4	12	6	2
144	87	17	11	96	19	6	9	63	6	42	10	21	7	47	4	62	15	43	17	122	1	69	43	59	79	6	31	82	64	4	3	14	5	12	3	15	2	17	11	1	91	79	3	1	7	4	16	7	1
123	94	10	20	64	27	16	7	61	11	40	12	17	16	51	1	73	6	37	8	122	0	48	49	58	71	2	38	67	80	5	2	7	7	10	1	13	5	18	19	4	76	67	4	1	3	3	15	10	2
129	60	23	18	62	28	10	15	58	9	35	15	18	12	40	1	61	3	46	15	140	0	60	33	73	68	6	42	75	68	5	4	12	4	7	2	16	5	21	21	1	78	73	5	2	12	4	12	7	3
122	93	23	13	82	33	14	12	54	7	41	8	20	15	50	1	66	8	43	12	137	0	67	41	51	51	3	32	76	65	6	2	11	12	7	5	9	5	13	15	1	73	64	4	0	6	3	11	4	5
134	86	15	13	77	27	16	6	52	9	40	6	19	15	50	1	75	7	47	22	139	1	69	32	60	65	8	38	71	86	4	1	22	3	14	6	19	5	21	22	2	79	52	1	2	2	5	5	7	3
135	79	9	18	83	19	16	10	57	5	26	10	16	10	38	1	59	7	40	16	141	1	58	33	65	65	12	40	85	65	8	3	12	6	12	2	14	1	15	15	1	70	64	5	3	6	4	13	9	4
150	78	12	15	72	32	12	8	67	13	50	10	19	11	47	3	65	6	54	16	122	1	56	51	66	63	9	43	61	63	6	2	13	8	12	3	13	2	15	15	0	81	76	2	1	6	4	6	4	6
143	75	22	21	77	28	11	9	53	11	35	12	14	16	50	1	65	2	45	14	116	0	43	46	64	59	7	37	78	77	3	0	13	1	15	1	18	3	24	19	4	68	72	4	2	13	3	12	7	2
143	91	14	11	78	29	14	10	59	13	38	9	14	16	50	1	59	2	45	17	133	0	49	39	72	72	3	53	73	86	8	3	8	6	10	3	13	1	10	11	0	63	67	9	1	10	2	10	7	6
134	101	17	23	79	29	13	11	55	8	45	8	22	13	57	3	75	8	49	14	150	0	64	29	60	67	7	37	66	72	8	0	14	5	10	4	15	1	22	15	6	77	83	2	0	8	3	13	7	7
124	80	23	15	69	18	11	13	55	7	34	8	6	8	60	0	61	5	42	17	133	0	58	44	68	64	9	38	52	73	4	2	14	12	8	5	23	5	25	18	2	65	68	0	3	10	6	11	9	4
138	90	14	17	79	18	9	8	64	10	42	14	16	10	54	3	55	3	45	17	119	1	62	47	74	63	9	30	72	69	4	3	14	10	10	1	13	3	16	18	0	87	59	5	2	5	4	13	16	2
143	95	18	13	69	28	14	7	75	2	44	16	14	15	53	0	63	3	35	24	112	0	49	32	64	65	10	40	77	64	7	1	14	4	9	2	15	0	23	13	3	70	57	4	1	8	1	20	9	3
138	93	20	16	73	25	18	7	56	10	37	9	28	9	49	0	61	10	44	16	158	1	51	35	59	69	6	41	63	77	3	5	13	6	11	4	8	2	21	13	2	84	70	1	3	10	2	9	9	3
126	98	18	13	80	22	12	8	40	11	58	9	15	18	49	3	63	4	55	8	145	0	52	49	66	74	5	47	62	59	7	7	7	4	8	2	11	2	13	17	1	60	70	4	1	8	1	6	6	3
143	73	19	15	75	24	9	15	57	10	50	8	14	10	57	2	69	7	42	18	129	2	63	49	70	59	2	51	77	71	3	2	18	7	12	3	6	4	24	26	2	72	62	2	0	13	4	12	9	2
111	88	23	7	80	15	18	10	58	9	59	6	23	14	57	1	57	4	43	22	133	2	54	38	74	69	11	41	74	58	3	1	4	7	11	3	21	2	18	17	2	62	69	4	3	4	6	8	7	4
130	75	11	10	76	11	8	12	62	17	34	9	21	11	49	2	56	4	35	12	154	1	79	44	59	74	4	53	65	70	4	4	16	9	13	2	17	2	21	23	2	74	67	3	3	5	3	9	9	6
133	68	18	15	79	24	11	12	71	11	42	16	19	18	54	4	76	7	42	10	136	1	62	30	56	67	8	38	75	74	5	3	16	6	9	2	8	5	14	26	2	83	72	3	3	9	3	12	7	5
124	76	22	21	76	20	15	9	58	9	44	14	12	15	47	1	76	7	49	21	115	0	71	35	73	66	8	41	71	70	2	3	13	8	8	3	18	1	14	7	1	71	70	1	1	1	2	13	5	7
131	85	17	14	72	18	10	9	63	15	53	9	26	14	55	0	55	5	48	12	131	0	68	50	73	70	9	35	69	85	3	4	6	5	10	4	13	4	15	14	1	81	78	4	3	6	3	11	12	3
137	80	14	14	75	19	9	9	58	13	34	11	17	7	49	1	41	9	51	14	136	1	59	45	65	69	11	39	69	81	6	1	14	5	6	1	15	2	13	20	1	86	63	2	5	4	3	11	11	3
138	102	19	16	66	25	11	10	52	10	36	6	24	9	50	1	57	9	42	21	129	1	58	46	62	64	5	48	59	67	3	3	11	5	3	0	20	2	20	19	3	70	69	4	3	5	2	15	6	5
148	73	23	8	74	20	12	9	70	11	47	13	15	21	55	1	71	4	30	15	126	0	59	46	56	63	8	32	72	65	4	2	5	5	12	4	16	1	15	12	0	80	74	8	4	9	3	7	9	2
119	82	15	10	81	15	8	14	58	9	44	8	19	12	32	0	73	6	42	11	152	1	59	61	76	87	9	36	70	76	7	2	12	7	15	1	14	4	10	19	3	67	74	7	2	7	1	15	7	1
117	89	17	7	74	27	8	9	65	14	33	12	15	21	39	2	57	5	52	17	154	0	71	38	60	59	9	51	50	79	2	2	16	10	5	7	12	4	17	18	2	72	59	3	4	5	1	10	12	4
149	75	15	14	77	27	8	15	53	9	36	10	19	16	43	3	59	9	37	13	145	1	55	41	74	67	16	36	55	77	3	1	15	6	10	2	17	3	17	12	1	73	65	5	2	7	2	14	9	2
116	109	14	12	79	11	19	7	66	11	32	12	11	15	40	0	91	10	52	11	119	2	65	39	53	82	3	37	60	79	7	2	11	4	9	2	16	4	10	18	0	83	71	3	3	5	2	14	3	4
150	79	17	12	83	29	11	8	69	12	38	14	19	20	54	2	53	12	35	12	124	0	67	38	74	60	8	45	61	66	3	3	17	5	10	4	8	1	10	13	2	85	56	0	1	9	2	17	10	8
139	66	17	12	74	21	7	6	66	10	38	10	14	15	47	0	65	4	51	16	125	1	43	52	61	65	6	43	83	63	5	3	13	9	6	1	13	1	15	20	4	82	63	3	1	8	2	11	8	2
135	93	17	16	77	23	17	9	62	14	54	4	16	12	48	0	76	9	44	16	133	0	63	56	70	75	10	36	69	72	5	2	7	5	7	5	17	5	14	16	5	74	63	1	1	4	3	14	9	4
136	104	14	14	68	24	10	12	76	7	42	10	20	12	46	3	78	6	43	17	134	1	60	53	54	57	7	32	65	83	3	3	8	7	12	4	16	2	18	17	3	61	75	5	4	8	2	9	3	3
144	88	9	16	81	23	11	7	49	10	55	11	13	10	50	2	79	7	40	17	135	0	65	43	67	60	6	44	63	62	3	0	11	6	14	3	16	3	21	17	2	83	63	3	3	9	2	13	9	1
143	80	14	10	82	28	11	14	70	18	34	11	15	20	48	0	75	5	43	12	138	1	54	50	55	64	8	40	66	69	4	0	14	7	10	2	11	3	18	26	2	81	68	1	0	8	1	10	7	3
144	79	22	10	96	24	8	2	49	8	40	13	17	14	45	1	67	7	51	12	157	0	51	35	65	86	4	35	58	67	9	2	11	8	5	3	20	0	19	17	1	79	61	1	1	6	3	12	4	2
123	74	15	14	87	11	14	12	61	14	33	15	18	18	42	4	58	5	44	10	129	1	55	39	73	65	8	42	62	67	6	4	11	5	5	4	12	2	21	15	0	82	62	1	0	8	5	15	6	2
125	78	12	12	79	23	12	9	48	10	38	9	17	12	56	2	64	5	53	13	154	1	55	34	55	68	8	51	63	82	4	4	9	6	9	4	26	6	16	21	1	76	82	1	2	12	6	9	8	7
139	78	11	16	74	29	18	7	52	9	36	10	14	13	55	1	71	13	34	8	141	0	66	45	67	53	6	44	62	76	6	4	9	7	9	3	15	3	24	13	2	65	78	2	1	10	0	12	6	1
142	83	17	18	79	22	13	8	54	9	48	18	17	15	45	0	64	6	48	20	139	0	57	52	64	82	5	31	61	61	4	1	18	7	11	2	12	2	20	11	0	65	70	3	1	6	2	7	8	1
133	90	15	18	79	23	6	9	65	8	47	15	14	8	44	0	59	7	27	11	150	2	65	50	78	66	5	30	68	72	6	2	10	5	8	0	17	4	17	14	1	80	66	3	3	7	3	9	10	4
146	75	12	7	77	21	11	15	58	9	49	11	11	14	46	1	59	8	41	13	118	1	50	32	72	73	9	37	71	66	2	3	16	4	11	2	21	3	19	11	3	78	82	6	4	7	4	11	6	1
108	99	22	13	77	22	11	11	40	10	49	10	15	10	66	2	67	4	43	14	121	1	56	40	79	71	5	32	57	83	3	3	10	9	7	0	17	0	10	11	3	74	66	3	0	5	5	11	7	3
135	87	18	10	79	32	17	3	47	3	45	11	21	19	56	2	64	8	50	12	137	0	58	48	76	70	11	42	60	68	6	3	11	13	6	7	21	5	17	25	3	72	72	2	0	7	1	11	9	2
114	84	16	10	87	33	11	10	64	10	33	19	21	10	50	2	71	9	44	14	114	0	66	50	78	58	9	33	53	68	4	3	17	4	10	2	13	2	19	14	1	63	73	0	2	5	3	13	12	5
141	82	17	11	79	16	12	6	58	7	38	12	14	8	37	0	61	6	43	15	153	0	48	45	60	62	7	33	61	64	7	1	14	10	9	3	19	3	11	20	1	71	67	4	2	7	2	14	8	6
154	85	17	25	83	15	18	21	55	13	47	15	20	12	74	2	68	5	43	15	125	2	58	46	63	62	5	38	83	62	2	3	18	8	6	1	10	2	23	23	3	76	63	0	3	8	2	8	9	3
122	73	20	15	78	22	14	9	65	19	44	8	18	12	48	0	54	7	48	13	133	1	48	52	58	79	5	43	75	70	4	3	16	7	7	5	19	3	18	19	1	75	56	2	4	11	7	9	12	2
129	88	15	13	85	25	14	12	60	4	57	7	14	6	46	2	71	7	43	13	144	0	61	33	58	67	7	37	55	65	5	1	11	5	9	3	18	1	10	10	3	61	74	4	4	13	5	5	11	6
138	97	12	6	80	22	16	12	60	10	38	2	21	16	48	0	61	7	48	14	143	1	66	41	71	56	3	43	75	71	7	6	11	5	15	1	13	3	19	10	2	70	73	3	2	8	0	12	5	3
127	80	17	16	80	22	10	6	72	7	43	9	22	13	58	2	65	8	45	18	130	0	63	40	68	57	6	43	62	79	4	1	11	9	5	1	22	3	14	20	3	69	65	2	1	3	6	16	7	2
156	73	16	17	75	27	16	8	49	8	47	11	13	14	46	1	66	4	33	19	148	0	63	36	69	58	10	35	69	71	2	4	17	3	13	2	18	5	14	26	1	65	74	3	1	6	5	12	7	3
124	85	17	12	89	26	12	11	63	14	54	15	18	17	57	1	64	6	38	13	113	3	54	36	71	58	2	43	73	66	2	1	15	12	9	3	11	2	17	23	1	76	50	3	2	6	2	12	9	2
152	97	15	12	64	29	10	10	69	11	37	11	14	11	51	1	60	7	49	16	132	0	65	33	79	71	4	42	81	75	4	3	15	5	9	4	5	0	10	14	2	67	62	3	1	4	5	10	10	5
128	86	18	11	72	16	7	6	66	15	46	12	19	7	45	0	55	9	50	6	143	1	65	32	63	71	9	26	63	76	10	1	15	4	11	1	14	4	17	20	1	81	59	4	1	7	4	17	5	3
124	99	14	13	83	28	9	14	51	12	43	10	26	10	56	1	65	6	49	16	147	0	56	36	67	76	4	35	62	63	5	2	15	10	15	2	14	2	16	17	1	83	71	3	3	9	3	13	5	2
128	87	23	18	59	21	7	12	54	10	42	8	14	9	39	1	60	6	34	12	140	1	55	45	54	73	8	43	57	71	5	3	16	4	8	3	15	4	24	13	0	74	68	3	0	9	3	15	7	2
141	90	13	20	84	17	15	18	61	6	53	10	21	15	62	2	61	6	47	8	136	0	66	39	60	70	7	42	56	78	3	2	9	3	1	0	16	1	21	15	2	75	55	1	0	7	5	8	5	2
138	81	19	18	75	24	13	9	79	12	41	11	10	21	51	0	74	7	40	13	148	1	66	27	64	74	3	43	72	65	3	4	16	2	9	2	15	5	16	16	1	88	65	6	2	7	1	13	10	3
136	78	20	17	71	23	6	9	65	19	52	7	29	8	56	1	72	10	46	17	138	1	43	35	61	59	4	37	53	71	8	4	15	4	8	2	11	3	13	21	2	72	63	2	4	8	3	18	2	4
128	91	20	12	76	30	15	12	56	12	47	8	23	18	45	0	74	9	38	11	136	2	58	38	84	69	12	33	61	63	9	1	16	7	7	6	19	1	10	16	3	62	60	2	2	5	4	10	10	3
98	76	12	14	75	22	11	11	59	16	32	12	23	17	43	2	68	5	51	13	142	0	53	44	56	54	6	42	65	88	5	2	10	10	7	4	17	3	14	17	2	85	64	4	3	7	0	11	3	3
141	78	14	16	67	31	13	12	61	12	40	8	17	10	55	0	62	9	28	12	122	0	58	43	49	60	9	40	68	68	3	6	14	5	7	2	16	1	26	21	3	86	71	3	1	6	2	7	5	3
111	80	19	11	88	23	3	14	66	11	38	12	17	13	52	1	64	8	46	14	157	0	66	39	69	78	9	42	67	77	5	2	18	7	4	4	10	1	12	16	1	83	74	5	1	10	3	13	4	4
139	68	18	13	73	30	14	9	69	12	48	8	21	13	40	1	67	8	43	16	125	0	51	41	69	73	8	40	65	75	5	3	14	7	4	5	20	1	16	17	1	79	75	0	2	9	6	15	9	2
123	82	20	13	72	24	11	7	56	9	53	9	17	18	56	3	62	11	49	17	142	1	52	57	62	71	5	42	71	69	2	1	14	5	8	3	16	1	19	10	3	76	84	1	6	11	5	7	8	1
141	99	17	13	74	21	11	12	60	14	36	8	16	16	50	0	59	2	46	13	141	1	60	44	64	63	7	40	53	65	6	3	13	5	7	4	13	2	16	11	2	73	68	0	1	11	2	19	9	6
126	82	21	12	80	23	15	9	43	10	52	13	13	15	45	2	77	5	31	15	146	1	46	46	62	67	11	36	67	75	7	2	14	4	8	5	11	2	18	11	3	64	73	2	5	8	2	7	8	3
128	63	9	14	78	22	13	7	60	4	37	12	18	14	65	0	67	8	65	17	139	0	67	34	75	61	6	42	72	79	5	1	13	4	8	3	21	1	22	17	3	92	61	6	3	4	0	9	4	3
136	71	15	17	73	27	6	8	74	11	42	8	19	11	50	0	61	5	43	14	146	0	67	38	57	79	8	46	60	83	7	5	10	5	12	2	18	0	15	10	2	71	71	3	1	7	2	10	10	2
121	95	16	5	83	21	8	8	51	2	42	14	20	17	56	2	73	2	49	12	135	2	66	28	62	69	8	42	76	77	4	2	14	5	6	3	21	3	18	22	5	80	73	4	3	7	4	11	8	1
149	91	20	17	83	17	12	8	61	9	35	5	11	13	43	1	65	10	41	11	133	0	62	47	52	66	11	43	56	80	11	3	9	7	8	3	14	3	15	24	2	84	68	4	2	10	3	12	5	4
149	86	18	21	80	36	10	7	51	15	40	10	21	15	40	1	60	5	49	12	123	0	50	42	65	74	5	43	61	75	3	2	8	7	13	5	19	4	20	19	1	88	89	2	2	6	6	13	6	4
125	82	6	8	92	31	12	8	54	13	32	9	24	14	52	3	76	5	47	15	133	0	68	39	61	62	10	47	60	71	6	0	13	7	5	1	11	3	26	15	3	72	69	4	1	4	4	10	1	6
117	92	17	13	75	19	13	12	59	11	45	5	19	14	58	4	69	3	42	20	152	0	53	41	61	63	4	39	59	82	2	3	11	5	6	4	17	3	16	15	0	78	64	6	1	8	4	15	9	4
130	80	17	13	73	37	6	11	55	15	38	3	23	12	55	3	57	11	42	13	138	0	58	44	62	68	7	37	74	55	2	1	14	8	11	2	14	3	14	13	1	73	72	6	3	2	4	9	11	7
120	84	20	10	87	25	16	8	55	11	53	12	21	14	47	2	60	6	41	20	128	1	60	42	71	59	6	43	64	59	7	2	12	7	9	2	18	5	14	18	3	69	68	5	1	5	1	13	2	3
111	63	20	9	78	15	19	13	53	13	50	11	12	15	49	2	60	7	42	15	141	0	67	33	58	59	7	41	68	90	3	1	13	12	12	4	15	3	16	14	1	74	86	0	3	5	5	13	11	3
135	78	12	14	95	15	12	15	73	11	43	12	19	15	50	1	57	4	38	8	139	1	58	41	78	71	7	36	66	72	0	2	13	9	6	1	13	3	21	13	3	74	80	3	1	7	2	8	6	5
164	89	20	20	82	24	13	9	82	11	46	9	14	11	46	2	64	5	42	15	132	0	56	32	79	69	7	44	66	85	9	2	15	4	10	4	14	3	13	12	1	75	65	4	1	7	4	8	5	0
142	74	14	17	69	27	12	8	67	12	51	10	24	14	52	1	68	10	44	9	119	0	48	33	77	62	10	50	72	60	2	5	6	5	12	4	24	5	22	19	5	72	69	3	2	5	3	10	3	2
126	82	22	16	85	19	15	9	70	10	49	13	30	20	57	1	61	10	34	15	124	0	49	40	64	63	9	41	58	68	5	3	9	13	9	4	19	5	19	26	1	80	75	3	2	5	2	5	9	2
130	75	14	16	70	23	12	11	67	11	44	11	24	18	49	3	53	8	38	23	144	0	70	40	63	64	7	38	55	85	2	1	13	5	7	5	23	1	13	21	2	67	76	4	0	4	2	14	8	2
121	80	16	13	83	31	9	8	59	10	46	14	18	16	57	1	81	3	47	13	146	0	63	35	49	73	9	21	68	66	5	3	10	8	9	3	14	2	21	19	1	58	75	4	2	2	2	13	7	4
121	78	18	13	67	27	9	12	45	14	53	13	20	10	49	2	71	3	52	17	133	1	59	34	62	56	3	38	77	58	5	3	12	9	5	1	19	3	12	23	2	74	67	3	4	5	4	10	7	3
151	85	17	10	65	24	14	12	43	6	41	11	25	7	37	0	60	7	51	16	125	0	80	38	69	73	7	45	69	64	6	2	11	13	17	7	26	2	14	25	2	64	81	2	3	5	2	8	8	3
131	71	15	25	92	18	12	7	65	13	42	9	21	16	53	1	54	8	36	11	135	2	67	37	61	74	11	41	62	62	8	2	14	5	14	2	9	0	16	13	1	77	69	3	1	5	3	9	6	1
129	75	17	9	70	32	14	7	52	6	48	10	19	11	51	1	56	8	45	10	159	1	56	37	67	82	4	51	70	75	3	4	10	9	7	4	14	4	13	24	1	54	72	5	2	9	1	11	11	3
118	83	19	15	71	31	10	12	58	10	48	11	21	11	64	1	70	9	42	16	144	0	59	47	62	63	8	38	67	88	10	5	6	4	10	2	11	4	17	17	0	77	63	2	1	6	2	7	7	5
119	93	10	8	65	18	16	14	53	15	55	7	25	13	50	1	89	4	44	24	128	1	57	40	52	60	7	41	82	81	4	3	7	8	10	4	13	5	15	18	3	87	76	1	2	5	1	7	8	5
115	77	14	11	77	29	11	8	60	7	46	8	18	22	52	1	74	7	54	16	114	0	63	42	43	61	14	32	80	90	7	2	8	6	10	6	19	5	9	19	2	69	72	3	2	12	5	4	5	4
133	83	14	16	80	23	12	5	66	10	40	11	13	12	48	0	64	11	43	13	146	0	62	42	65	68	3	37	71	77	2	1	9	8	9	2	17	2	18	17	0	57	64	0	4	10	4	12	12	3
141	81	21	16	69	27	11	10	73	11	41	8	19	12	42	1	54	5	48	13	145	1	56	46	62	65	8	41	54	66	2	5	12	9	13	5	6	5	29	25	2	78	66	3	4	6	3	7	7	7
134	84	18	10	84	17	13	10	60	11	38	7	24	9	65	2	77	5	46	10	166	0	52	50	64	62	8	36	71	81	2	3	9	5	7	0	13	5	17	19	4	68	71	2	0	1	2	15	6	4
137	89	17	12	70	23	13	10	55	10	43	14	18	14	48	2	82	7	41	14	144	0	57	49	67	63	8	35	71	73	6	3	13	4	12	7	7	1	21	24	5	76	64	2	1	11	2	14	4	7
134	82	10	14	82	16	13	14	54	13	40	14	20	12	37	0	75	6	45	21	119	1	74	43	65	71	5	44	72	63	2	1	14	4	13	4	10	3	18	13	5	68	67	2	3	10	2	9	13	1
145	78	12	15	81	21	10	12	57	8	49	7	15	9	48	0	68	4	51	15	145	0	52	34	72	70	12	37	68	80	5	4	13	9	12	2	8	4	14	14	3	74	66	2	0	2	4	17	8	5
134	77	20	9	88	18	12	6	61	11	56	12	21	16	39	1	56	9	33	12	131	0	63	46	55	69	2	45	63	57	6	5	9	10	10	3	11	5	23	25	1	66	65	5	1	8	2	17	13	4
138	93	9	15	74	34	15	6	60	11	33	17	24	8	39	1	74	7	32	16	145	0	55	39	69	57	4	38	63	69	3	1	8	6	6	5	17	0	15	16	2	82	66	4	2	7	1	13	4	4
144	86	23	16	91	24	13	10	55	6	40	27	19	8	50	0	56	7	55	10	110	0	56	41	62	77	10	52	79	65	3	3	12	8	9	1	17	4	16	16	4	60	55	6	2	7	5	10	10	5
111	92	15	10	82	17	6	12	54	9	40	9	15	15	43	1	56	6	41	15	120	0	68	32	71	50	9	46	66	75	4	1	15	12	10	2	9	1	14	15	1	97	70	4	1	2	3	6	5	4
132	97	10	12	91	25	18	7	72	7	53	13	13	14	55	1	69	5	39	10	129	0	54	36	73	62	10	53	58	89	5	1	9	8	5	5	16	1	18	18	2	56	64	3	4	5	4	8	7	5
126	80	14	13	73	18	13	9	77	9	39	8	14	14	54	2	73	7	38	18	147	2	57	40	70	65	8	49	63	72	4	5	13	8	11	6	13	4	22	27	0	68	76	2	2	7	6	5	8	3
109	61	20	12	87	25	7	10	69	10	45	10	10	20	57	0	74	9	43	13	156	0	65	54	52	64	7	44	65	71	4	3	17	7	9	2	19	0	11	20	0	77	73	5	0	8	4	14	11	2
151	75	15	14	67	23	8	10	55	12	44	9	16	16	50	3	62	8	50	17	117	1	61	48	64	65	7	27	64	66	6	0	18	5	8	1	15	3	27	16	1	88	72	2	2	9	6	12	15	5
130	67	23	11	88	22	15	9	62	8	47	11	15	10	52	0	66	8	57	17	117	0	66	54	61	66	7	41	68	61	4	2	16	11	11	2	9	2	19	14	3	69	73	5	4	6	3	19	5	4
128	86	17	18	78	27	10	6	71	12	43	11	20	17	51	1	61	6	40	11	146	1	62	49	70	69	10	38	60	91	2	1	13	9	7	3	17	2	18	13	6	63	70	2	0	8	3	11	14	1
127	62	15	18	82	20	14	12	56	10	42	14	17	18	50	0	49	6	45	17	114	0	48	45	60	76	3	35	74	75	3	2	17	3	7	3	12	1	19	14	0	74	78	5	2	3	4	13	9	3
127	80	16	9	78	19	16	10	52	13	38	14	23	15	40	3	58	8	38	11	129	3	59	43	56	67	13	33	67	87	1	1	12	9	5	5	16	5	13	13	1	74	70	3	4	7	1	14	6	2
132	93	16	15	69	24	9	9	66	5	43	9	19	10	38	1	69	4	31	13	144	2	49	55	79	73	7	29	72	89	5	0	15	3	16	4	18	2	15	23	3	72	59	2	1	8	3	9	6	3
131	83	15	15	73	19	18	8	51	16	43	10	23	13	79	1	55	11	45	9	133	0	62	33	54	63	6	43	72	64	3	1	15	6	10	2	10	2	15	22	3	77	79	6	2	5	5	8	7	1
141	93	16	13	68	19	15	10	39	10	54	11	14	16	48	0	75	8	38	9	127	0	58	40	69	85	6	39	69	70	2	2	11	6	10	1	15	4	12	18	3	66	76	6	2	9	3	11	4	2
132	80	15	22	79	23	13	9	66	13	43	8	14	8	52	2	57	8	51	20	151	0	71	38	56	68	8	29	72	67	5	3	6	4	6	2	14	4	13	16	0	78	76	6	0	2	3	13	7	2
126	88	18	10	80	17	15	5	66	11	43	16	17	12	47	0	70	9	47	9	146	1	72	43	69	67	6	40	58	86	3	3	13	5	4	5	14	5	25	25	2	93	74	4	4	6	0	11	7	1
126	92	9	12	89	26	9	11	60	14	36	8	21	12	45	1	62	6	48	17	123	1	58	37	51	61	7	39	61	72	10	0	13	3	16	2	14	3	12	14	1	82	81	3	2	8	1	10	5	5
123	69	18	10	74	21	17	11	69	6	38	10	16	17	56	0	67	7	39	19	152	0	61	57	67	60	6	45	75	65	2	2	10	7	8	2	16	4	14	16	1	72	65	3	3	6	1	13	6	1
117	80	17	14	76	17	13	9	51	15	37	13	23	14	40	1	56	9	46	20	161	0	69	49	66	73	7	43	73	68	4	4	10	4	14	8	16	3	23	20	1	68	68	8	1	9	3	4	5	4
139	61	15	10	76	20	12	4	50	9	48	8	16	16	44	0	68	4	38	17	126	0	55	29	51	58	6	40	63	74	2	5	9	5	10	1	13	5	21	19	1	86	81	3	3	8	2	10	9	5
135	82	22	18	88	20	7	7	69	8	37	7	21	9	49	2	69	4	51	18	151	0	70	53	58	59	4	41	53	77	7	1	14	4	5	6	12	1	16	20	0	76	54	3	0	9	3	9	6	2
125	76	18	13	82	22	15	12	57	14	49	16	17	10	55	2	74	5	44	9	146	2	71	41	74	65	10	36	72	79	4	2	10	5	11	3	16	2	11	19	5	74	85	5	2	12	6	19	2	5
138	75	19	20	68	23	8	8	66	8	50	6	21	16	52	1	63	7	42	14	129	0	67	33	55	67	11	45	59	74	2	3	11	4	14	3	8	2	21	17	3	77	71	2	1	3	1	7	6	2
113	95	19	11	81	25	12	6	52	9	51	15	15	13	49	1	64	6	37	12	153	0	62	45	75	73	7	33	62	92	3	3	11	10	8	2	17	2	18	12	0	77	73	4	1	6	5	16	8	1
129	73	13	17	80	27	12	12	63	12	33	16	15	12	50	0	71	5	38	12	134	1	51	37	67	70	8	34	64	85	9	1	17	6	11	5	10	2	18	21	0	80	70	0	3	5	4	8	7	6
136	89	21	12	79	25	7	10	56	10	40	9	14	11	52	0	63	8	59	16	132	0	73	49	59	57	4	44	70	85	4	0	8	14	6	7	18	2	13	20	3	69	63	3	2	5	2	11	7	7
132	76	16	18	66	22	24	9	58	9	42	12	26	9	51	3	63	12	43	21	135	0	67	46	63	65	10	31	58	60	7	1	10	10	16	2	20	1	21	18	0	75	70	3	5	8	3	10	6	4
148	96	17	15	70	33	15	8	56	9	33	9	12	14	34	1	66	7	48	14	123	1	76	44	69	71	7	32	80	59	4	4	16	9	9	5	11	3	22	10	0	83	74	4	0	10	6	9	4	2
133	81	19	15	87	17	10	18	64	4	56	7	19	10	42	2	72	4	52	12	140	0	57	40	70	84	5	35	61	68	4	3	15	6	9	1	14	3	15	16	2	75	51	2	1	5	4	10	6	4
114	92	19	16	76	29	10	14	48	15	46	12	16	10	50	3	72	15	40	13	147	0	54	47	50	71	4	44	60	78	5	9	12	2	8	2	12	9	16	11	2	60	72	4	4	9	5	8	11	5
131	76	11	21	99	27	17	13	66	13	45	11	28	14	37	0	66	8	35	12	141	3	69	39	56	70	7	46	69	77	3	2	15	5	13	1	5	5	10	17	1	81	55	5	4	7	2	10	12	3
115	82	12	14	71	23	9	16	58	6	46	10	19	10	40	2	71	4	47	17	149	1	71	27	67	56	9	37	74	62	3	2	11	8	9	3	12	7	13	17	3	75	62	2	0	10	4	10	12	3
119	92	25	22	69	17	16	9	56	10	48	10	22	9	45	1	68	7	43	8	146	1	64	41	62	60	7	35	57	60	8	1	7	7	9	4	9	1	23	18	1	73	83	7	3	10	3	10	8	1
141	77	15	8	69	18	8	10	54	10	51	7	23	15	45	0	88	1	47	14	158	0	63	35	56	67	6	34	69	73	4	5	8	3	17	6	13	1	14	16	2	68	70	1	0	4	4	7	18	0
144	88	11	10	64	31	11	10	64	13	40	13	23	15	48	0	69	8	46	13	151	1	66	37	40	59	10	24	57	74	2	4	13	3	7	2	9	5	12	14	1	82	68	3	2	10	4	11	7	1
133	69	12	7	67	31	15	12	65	10	44	9	26	12	50	0	79	5	40	20	133	2	76	44	57	75	7	52	79	72	5	4	10	5	11	3	18	2	19	10	2	80	80	3	4	4	3	14	9	3
127	78	15	6	86	22	13	10	57	18	44	11	17	16	53	0	56	8	54	11	142	0	67	41	51	71	6	35	69	72	4	1	9	6	6	4	16	1	19	17	0	70	66	6	1	9	10	9	4	3
133	83	20	16	68	25	15	9	46	12	48	9	14	17	57	0	60	6	38	13	139	0	64	42	70	63	11	35	55	75	2	5	10	1	15	3	12	4	13	15	0	71	66	6	0	3	4	13	6	4
138	68	14	8	89	25	21	6	75	9	36	11	22	19	58	1	68	6	40	14	143	1	77	34	56	73	10	45	65	82	4	2	13	6	14	1	17	3	22	17	1	68	67	5	2	6	1	17	8	1
137	89	25	11	73	26	12	10	68	17	42	8	22	16	56	1	51	4	48	14	134	0	60	42	61	58	7	32	49	72	3	4	19	7	15	1	19	5	6	16	2	69	73	2	0	2	1	20	4	5
127	72	17	14	88	23	15	16	55	8	43	11	23	6	46	1	71	6	38	14	143	1	40	55	61	72	7	37	57	65	6	4	9	6	14	1	12	2	12	22	1	69	51	1	0	3	4	11	9	5
138	80	21	17	77	15	15	2	64	10	44	8	19	10	48	3	70	12	49	14	134	1	59	37	57	69	13	36	74	73	4	3	9	13	10	0	14	6	20	24	4	66	78	3	0	8	2	19	8	5
141	81	15	16	90	23	10	8	61	11	32	11	21	15	52	2	61	11	39	18	163	0	57	48	67	67	12	39	78	83	4	2	13	5	8	1	14	2	16	7	4	84	71	4	3	1	2	13	4	1
132	84	16	21	79	18	20	8	68	11	47	9	16	15	39	2	59	7	45	14	144	0	60	35	56	71	7	41	73	79	3	5	13	6	14	2	9	6	11	12	4	70	75	1	0	5	2	17	5	2
148	86	11	15	89	23	11	10	58	14	39	5	17	18	45	0	67	5	38	10	119	0	65	36	63	76	8	37	68	78	3	3	12	5	7	4	15	2	12	17	1	73	63	2	1	8	5	19	11	1
135	82	19	18	83	26	6	16	49	11	45	7	22	21	59	2	55	7	45	18	142	2	67	51	72	57	5	38	64	71	7	2	13	4	9	1	14	2	14	12	2	60	84	3	1	7	2	4	6	10
128	80	12	11	83	25	8	16	58	13	45	7	18	13	51	0	65	5	48	11	125	0	53	51	70	64	9	40	60	58	5	6	9	2	15	5	13	1	14	18	2	60	69	0	4	12	4	14	12	4
113	84	11	10	86	20	10	11	59	12	50	13	11	18	37	0	69	7	52	19	136	2	61	40	59	54	8	45	74	67	6	2	11	7	5	2	20	5	10	19	1	69	69	3	1	9	2	10	2	2
139	91	23	11	73	20	14	7	62	7	40	5	17	9	51	0	74	9	41	12	126	1	71	43	58	72	7	47	70	56	8	4	7	5	6	2	23	4	23	14	1	82	77	7	5	7	1	7	2	9
133	66	20	15	70	24	10	8	49	13	48	10	21	12	36	0	50	8	45	17	127	1	78	46	77	70	8	54	58	69	4	2	14	7	12	0	6	0	13	23	2	83	79	3	2	11	3	13	6	4
128	80	15	11	90	24	10	7	60	9	41	10	21	6	38	1	68	5	56	10	154	0	71	47	64	73	3	36	68	84	8	3	9	6	12	5	14	1	15	19	0	75	65	6	1	7	4	14	9	3
137	85	16	15	60	32	15	9	75	16	40	7	21	17	52	1	70	11	42	11	146	0	66	49	50	67	5	47	60	74	7	2	17	10	16	0	17	4	18	13	1	71	77	3	3	3	2	4	5	4
131	74	15	11	68	18	15	3	47	11	46	9	20	11	40	1	71	4	51	14	141	0	60	40	66	54	4	50	60	70	7	0	18	6	10	4	19	3	15	17	3	74	77	1	6	5	5	15	13	2
138	75	14	14	72	30	8	6	54	11	36	12	29	17	48	5	70	10	53	14	120	1	50	57	62	67	9	29	67	82	6	3	14	10	5	3	20	2	18	15	3	84	64	4	3	5	3	10	4	5
132	90	20	13	87	17	15	10	71	13	44	6	9	10	53	3	63	7	46	18	122	1	55	46	69	65	10	38	71	68	6	6	14	5	12	1	18	4	14	17	0	76	81	3	1	10	1	14	3	1
114	86	19	10	72	24	14	15	59	14	46	13	17	12	42	2	61	7	56	16	137	1	76	45	65	65	10	38	74	80	4	2	19	2	16	3	20	0	25	18	2	77	74	1	3	10	1	10	8	3
133	87	21	16	84	17	8	9	53	14	36	10	23	15	52	0	53	8	41	13	155	0	57	44	67	86	7	33	71	71	3	3	10	5	7	5	11	3	22	10	4	86	74	8	2	5	2	12	9	3
140	88	17	15	78	26	12	8	63	13	28	15	19	20	53	2	70	5	48	15	141	0	49	50	52	72	3	31	76	68	1	3	8	10	12	5	14	0	21	22	3	70	85	3	4	9	2	10	4	3
129	71	15	8	70	28	10	11	73	6	33	12	14	10	50	0	76	4	63	16	126	1	59	39	64	67	7	33	62	72	4	0	13	5	9	3	13	2	17	18	0	78	66	4	1	7	7	11	5	3
125	89	12	17	86	23	14	9	60	9	45	7	19	10	56	1	73	5	45	12	133	0	66	42	74	73	3	40	88	76	4	2	9	8	13	5	14	1	20	12	0	70	80	1	3	6	7	10	12	4
119	82	15	21	60	30	10	10	84	10	27	14	21	14	46	0	57	8	46	9	128	0	57	41	72	66	6	38	75	80	7	2	17	4	9	4	10	1	11	11	1	73	75	4	1	7	2	9	8	3
130	92	15	19	84	22	10	9	55	11	58	7	15	13	56	1	64	9	50	13	116	1	58	44	65	63	7	42	70	80	10	2	13	7	8	1	16	3	16	22	1	78	64	3	0	3	3	12	9	3
127	90	11	16	67	25	11	11	63	20	41	7	15	14	40	1	65	5	38	19	139	1	53	48	55	65	7	33	65	78	4	3	8	7	11	3	18	0	21	24	1	79	69	1	1	6	3	14	11	5
155	98	12	12	74	25	8	10	57	13	47	13	17	18	51	1	71	4	44	14	124	1	55	45	47	60	9	39	67	73	5	4	12	5	8	2	13	2	15	14	1	87	76	3	3	5	8	10	11	1
102	79	22	10	63	24	11	6	72	11	36	9	17	8	47	2	73	10	48	15	136	0	61	27	54	70	7	35	70	80	8	3	11	8	11	3	17	3	13	19	3	68	53	5	2	5	1	11	8	3
151	57	19	9	95	29	10	12	67	13	42	12	22	14	55	0	59	11	40	19	134	0	54	31	64	63	12	32	64	80	5	4	14	1	7	4	13	0	14	16	1	64	74	3	3	4	2	18	4	5
135	78	17	16	82	29	8	12	53	13	35	13	22	11	46	1	62	7	39	13	156	0	62	61	67	69	7	34	74	73	3	2	6	9	15	1	12	4	14	19	2	76	73	7	4	7	2	10	6	4
126	87	11	14	77	25	16	7	68	11	28	5	24	6	53	1	63	10	41	14	118	0	61	30	58	60	11	43	54	75	5	3	13	9	9	4	8	3	15	18	1	68	92	8	5	8	4	14	7	4
120	79	17	9	83	29	13	10	52	10	38	10	16	17	47	0	86	7	40	18	123	0	55	38	53	65	7	33	67	71	3	2	11	7	9	4	12	3	20	24	1	80	60	2	0	8	2	12	10	5
139	78	19	19	77	20	12	9	69	12	39	15	16	10	41	0	78	5	38	7	126	0	58	44	65	66	13	46	54	83	9	1	12	13	8	5	14	2	20	20	2	74	77	1	1	12	0	11	6	2
111	92	17	12	87	27	15	5	53	9	41	4	16	10	53	1	77	9	41	19	125	1	64	51	69	78	6	32	62	77	4	4	16	1	8	2	10	6	21	21	1	70	60	4	4	8	4	10	8	2
135	79	15	12	87	25	12	8	54	11	38	15	17	15	48	1	48	6	53	15	137	0	68	47	68	56	7	32	82	85	2	1	8	6	20	0	13	2	17	19	3	72	74	3	4	7	4	7	9	7
119	95	19	13	63	32	16	8	54	13	46	9	14	14	48	2	51	3	56	16	113	0	68	51	59	56	9	43	90	67	4	0	6	7	12	0	16	3	20	21	2	77	75	4	2	10	2	14	6	1
128	87	19	13	88	33	11	7	63	13	52	9	13	15	49	2	79	1	48	16	138	0	52	39	75	69	8	40	68	74	6	1	11	5	4	2	7	3	12	20	4	74	69	5	1	5	4	17	6	4
123	92	14	10	67	34	3	15	70	14	38	13	12	10	49	0	57	11	34	17	142	1	49	49	51	73	6	47	63	68	7	3	14	3	7	2	16	4	20	20	4	74	87	3	1	7	3	20	8	2
132	93	19	13	73	31	12	9	61	4	33	13	19	9	43	2	69	3	38	16	140	0	50	58	55	76	2	35	71	73	4	1	11	13	6	4	11	4	17	18	1	81	69	6	2	7	1	21	13	4
131	79	19	12	78	34	14	8	63	13	48	7	19	14	46	0	75	9	39	19	122	0	70	34	57	68	10	41	52	80	8	2	12	12	9	1	15	3	13	13	1	60	62	5	1	7	2	14	7	4
124	66	13	16	81	27	14	14	57	8	50	10	20	11	42	0	64	5	49	13	127	0	72	49	69	72	9	41	64	75	7	1	13	9	11	3	9	1	19	19	4	64	68	7	0	6	5	6	9	4
141	90	19	18	90	30	8	12	56	6	37	15	23	14	35	1	56	3	41	13	149	1	44	43	74	42	9	39	60	65	5	1	17	7	5	5	14	3	14	12	2	75	74	2	5	11	3	7	5	2
118	88	24	14	68	28	13	13	79	13	43	15	12	14	48	2	78	9	58	12	155	0	69	39	64	83	6	37	79	72	5	2	13	7	9	6	6	1	19	16	1	82	60	1	1	10	2	8	5	2
145	87	19	11	80	11	8	11	56	5	41	11	13	18	56	1	66	9	31	10	132	1	79	31	59	57	3	37	66	71	5	3	8	6	3	3	20	0	10	16	0	69	65	2	1	9	1	6	6	5
120	70	7	15	87	26	11	12	57	10	48	14	17	12	52	2	67	11	50	18	144	0	66	38	59	64	5	32	70	78	3	4	10	3	11	2	14	4	11	11	1	62	69	4	3	12	2	5	11	0
120	84	19	12	68	26	16	15	51	9	41	11	24	14	44	3	57	8	51	17	141	2	65	38	50	67	9	39	66	74	5	2	9	9	11	6	15	0	18	17	0	72	65	6	1	5	0	9	7	6
141	81	15	11	83	14	11	15	53	17	43	9	23	15	50	2	66	10	44	15	144	0	59	41	54	59	3	38	68	79	5	1	8	12	7	4	14	0	13	19	1	80	82	1	4	5	5	10	11	7
139	80	20	13	78	27	12	8	59	9	36	10	17	20	45	3	52	4	55	19	126	0	65	42	75	74	3	34	61	73	5	2	12	6	7	1	17	1	15	21	1	65	74	3	1	8	2	11	12	6
156	79	14	15	88	36	5	11	59	5	46	9	20	11	44	1	65	7	47	11	134	1	54	40	59	71	6	40	54	74	5	4	11	4	12	4	16	5	14	17	1	89	83	1	1	6	2	8	8	2
118	77	13	17	77	23	14	9	74	11	56	18	17	13	48	1	61	6	42	24	128	0	68	34	69	60	10	40	73	71	2	2	5	10	22	1	12	1	18	18	1	69	59	2	1	6	3	21	5	3
140	70	13	6	69	28	21	9	53	12	34	11	27	18	45	0	79	5	47	19	151	0	52	47	73	50	9	44	60	81	3	0	8	6	10	2	14	2	17	21	1	77	80	2	0	13	1	12	5	3
120	76	23	12	75	30	17	11	44	11	39	10	15	18	53	3	60	6	47	15	140	1	60	47	69	91	7	36	60	79	4	2	15	8	11	5	17	1	16	17	1	70	77	2	3	6	6	8	5	3
144	69	16	13	73	24	14	7	71	11	40	14	16	12	45	1	59	9	48	18	159	0	66	43	59	68	7	31	76	65	6	2	10	9	13	4	11	2	16	12	2	86	73	0	2	9	5	9	8	4
129	86	14	14	89	13	13	14	45	9	37	8	19	16	51	2	88	5	31	19	134	0	55	44	66	64	4	46	72	75	4	3	7	7	12	3	19	1	20	15	2	61	55	4	5	8	1	12	10	5
125	81	19	18	56	27	8	16	53	14	45	14	14	20	67	1	61	5	43	8	122	1	54	41	59	51	7	39	62	72	8	2	15	6	7	7	17	1	13	18	2	79	64	5	3	9	1	11	8	2
139	76	19	20	72	25	20	9	56	9	39	16	21	15	52	2	54	4	57	14	128	3	46	48	47	65	6	37	69	64	5	3	14	5	11	4	10	4	16	20	2	84	69	3	1	5	3	13	8	5
141	81	16	8	96	25	12	12	61	18	32	10	17	11	48	0	77	3	47	11	140	0	42	46	62	84	12	35	68	70	2	3	10	5	10	4	10	1	16	10	4	70	62	2	2	13	2	5	4	1
119	89	20	17	83	27	11	13	59	11	40	13	19	14	52	0	64	10	61	20	131	0	61	41	62	66	7	38	71	67	8	3	14	7	12	1	16	3	15	15	0	64	66	2	2	8	3	14	6	3
137	81	15	9	69	17	11	9	47	6	47	8	19	11	53	2	69	7	43	12	137	0	73	39	72	73	6	41	66	56	6	2	13	7	7	5	17	2	24	13	1	57	79	4	3	8	4	10	6	4
134	101	16	8	93	19	12	10	77	8	49	22	12	15	47	0	67	6	42	8	141	1	51	38	57	59	12	36	73	66	3	1	7	9	11	4	16	3	27	20	2	62	75	1	3	5	4	8	8	1
127	83	20	21	64	22	10	13	66	11	41	11	19	17	43	0	75	5	55	14	143	0	53	51	74	82	10	42	58	67	7	3	7	6	12	4	15	3	24	7	6	79	66	3	4	5	2	7	8	3
139	93	21	13	75	22	17	10	69	15	39	8	17	10	51	2	71	3	39	12	125	0	58	49	55	69	13	49	61	73	8	2	15	6	5	2	14	2	14	20	1	59	78	7	0	2	3	14	9	4
135	80	16	15	75	13	6	10	63	11	39	12	15	18	44	0	85	7	41	15	128	1	52	39	61	77	6	32	68	77	5	4	9	8	9	5	20	2	13	20	3	83	73	2	3	10	5	9	7	1
134	69	20	13	74	20	15	4	67	8	42	8	26	12	49	2	74	9	45	17	141	0	61	50	51	66	7	25	89	79	7	4	12	6	9	1	17	7	14	14	1	81	78	3	0	6	2	9	9	4
153	76	16	13	80	22	13	12	66	10	40	13	13	10	57	3	65	7	41	10	141	0	60	38	64	72	9	48	67	75	6	2	16	5	5	1	10	2	13	17	1	79	53	4	1	2	1	10	7	6
138	76	11	8	66	28	15	10	56	8	49	8	12	13	56	4	83	8	41	15	152	1	62	49	58	65	7	51	62	70	9	5	11	5	12	5	14	1	16	13	4	82	67	3	2	12	1	7	2	2
139	77	12	14	93	23	14	5	66	13	52	9	14	13	64	3	73	11	50	13	139	0	61	44	58	73	10	28	73	68	4	5	12	10	7	3	15	3	14	12	0	64	78	4	1	9	3	13	5	3
147	74	21	12	87	22	14	6	57	15	40	10	24	16	53	1	69	3	53	14	139	1	62	36	51	68	13	38	63	87	5	3	8	9	6	5	15	3	26	18	0	73	61	2	1	4	6	15	15	3
138	89	16	14	76	23	16	7	68	14	40	5	21	14	64	2	75	5	48	13	128	1	62	39	57	76	7	44	63	71	4	3	17	7	13	3	10	5	13	18	2	69	65	2	3	3	3	11	4	4
136	91	18	15	80	24	12	10	59	14	47	12	19	20	52	2	78	5	48	13	113	0	57	34	58	60	9	50	69	64	5	5	6	10	6	4	11	2	17	17	1	73	57	3	2	8	5	15	6	2
124	67	21	11	89	29	13	8	62	15	39	15	20	19	55	1	75	8	54	11	126	1	66	39	60	70	8	31	74	65	5	4	11	7	13	1	18	5	14	18	1	73	86	2	1	5	1	14	6	6
136	92	11	13	89	19	9	11	62	4	45	15	21	12	63	1	66	6	36	18	133	0	59	39	56	65	10	41	55	81	4	2	12	8	9	3	21	0	18	17	2	71	81	6	0	9	3	12	8	4
125	88	21	17	78	19	10	9	58	7	49	7	31	19	48	1	61	6	40	14	125	0	63	41	57	62	4	36	59	83	6	1	8	7	14	2	20	2	20	19	5	79	78	2	3	9	1	14	8	1
143	68	22	15	85	28	8	7	56	17	56	15	19	16	39	0	59	12	35	17	129	0	59	39	56	56	11	38	58	80	3	2	6	4	13	2	12	0	20	24	0	82	64	3	3	10	5	14	3	4
140	92	17	8	82	19	8	10	70	6	47	10	19	18	53	0	55	7	49	10	150	0	67	55	68	80	7	28	82	74	6	4	18	4	5	4	12	6	17	20	3	74	85	4	3	7	0	13	6	5
147	82	17	19	77	27	13	6	62	12	31	6	10	19	46	0	59	8	30	15	125	0	61	39	68	81	7	33	59	71	2	4	18	6	12	4	20	3	21	18	3	73	74	3	0	7	6	19	8	3
116	85	19	16	77	22	11	9	60	11	42	12	20	14	53	2	60	10	32	14	129	2	65	44	52	69	15	33	66	74	9	2	8	7	6	5	15	3	22	22	3	82	64	6	2	3	4	13	6	3
128	91	24	12	84	24	10	13	63	6	53	7	22	19	47	2	54	4	40	8	143	0	65	37	67	61	9	46	68	72	9	2	8	7	7	1	10	2	16	15	3	80	80	1	1	5	1	6	7	1
123	84	12	13	70	27	14	5	60	12	40	8	17	7	55	2	66	2	41	16	125	1	61	47	54	76	4	36	55	69	7	3	12	3	13	3	12	1	6	25	0	69	65	4	1	3	6	8	5	2
148	78	17	15	86	26	7	9	54	13	43	13	22	14	54	0	61	7	44	13	153	0	49	44	67	67	5	40	70	69	5	3	9	8	6	8	17	0	19	19	4	57	64	1	0	5	6	9	7	5
127	76	14	6	78	20	12	9	51	11	44	7	15	11	52	1	59	7	39	14	145	0	64	38	69	69	14	38	74	60	6	0	9	7	12	3	14	1	11	17	1	74	77	1	0	12	3	13	4	1
134	91	17	13	67	18	10	6	58	12	44	9	18	14	48	1	56	6	36	13	135	1	57	47	76	81	6	43	92	72	9	2	13	6	12	4	19	5	14	16	0	70	62	2	1	4	4	7	11	7
119	81	22	14	92	23	14	7	69	10	47	17	14	14	44	1	60	6	48	11	146	0	58	37	65	70	10	44	70	76	5	4	7	4	6	3	6	3	22	17	3	67	55	2	3	10	3	10	6	5
144	79	17	14	71	19	10	12	61	9	35	15	12	18	48	1	69	5	45	13	135	0	52	55	70	77	2	25	70	72	10	0	17	6	7	3	17	2	18	12	2	80	58	2	3	8	3	17	5	4
169	97	13	10	71	28	9	13	56	9	41	9	18	14	51	2	58	3	46	11	124	1	45	38	55	71	7	47	75	68	2	3	7	8	10	6	8	2	14	21	2	58	69	2	5	7	1	12	6	6
145	84	22	9	69	19	15	9	57	8	46	12	17	14	53	1	65	9	45	11	141	1	53	32	72	65	7	33	65	69	7	6	11	7	13	4	15	2	13	16	2	65	66	3	3	6	3	16	9	1
148	72	18	8	83	18	9	13	53	9	31	13	16	15	48	1	73	8	39	9	133	0	71	42	54	66	5	35	65	79	3	2	11	12	10	4	19	4	15	12	2	70	76	2	3	15	3	15	4	3
141	92	8	11	64	21	13	7	62	14	42	8	15	23	44	2	71	2	37	8	128	0	67	37	70	66	5	37	69	73	2	5	14	5	6	2	11	2	12	15	1	68	59	5	2	5	6	7	6	4
152	84	16	19	71	27	10	9	53	16	55	7	19	12	48	1	61	4	44	11	117	0	69	47	63	66	11	56	59	78	4	2	6	4	8	2	12	2	23	10	4	72	72	3	3	4	2	9	7	5
126	76	11	8	95	29	12	12	60	14	42	5	16	11	45	1	74	7	48	22	150	0	49	43	69	59	5	45	70	58	4	4	11	8	6	3	17	6	18	10	3	67	69	2	1	8	2	9	9	6
115	87	14	12	84	24	5	12	52	10	31	9	16	5	44	3	69	5	38	21	133	0	61	42	63	75	10	42	77	80	2	3	19	8	9	4	16	4	13	23	0	82	57	5	5	9	4	6	15	1
134	78	16	12	76	20	17	11	77	9	33	16	14	18	52	1	65	9	31	9	134	0	64	41	62	70	7	47	77	73	2	4	10	8	8	2	7	2	20	20	1	61	62	2	2	8	4	11	4	2
143	90	16	8	95	23	12	10	73	10	49	8	9	11	42	1	61	6	44	15	128	2	68	46	76	64	14	45	65	62	5	4	12	9	6	1	14	3	26	14	0	74	60	8	3	3	3	10	4	3
132	83	22	19	79	28	9	10	53	13	33	12	12	12	35	0	76	3	52	17	133	1	53	44	54	74	6	33	66	69	3	5	10	9	4	4	18	4	20	23	0	74	64	1	1	8	4	8	7	3
125	69	19	28	67	25	7	11	55	9	41	14	22	17	50	1	66	7	59	12	130	0	67	49	64	69	8	40	79	77	3	4	4	4	9	3	13	1	17	19	2	68	77	4	4	6	4	13	8	1
148	86	17	19	82	15	14	8	50	11	35	9	21	15	49	1	63	8	44	8	144	0	66	43	57	74	11	42	74	82	8	1	10	4	10	4	14	3	10	18	2	75	77	5	4	10	3	12	9	5
162	85	16	9	87	23	9	7	51	16	43	9	18	12	40	1	54	10	41	16	158	0	53	48	60	78	5	40	68	68	1	1	10	5	16	4	9	1	20	25	1	71	85	4	4	6	5	12	7	3
140	73	6	14	96	18	14	12	69	10	32	18	19	10	50	1	69	9	47	8	132	0	66	35	66	78	9	40	73	71	0	3	6	5	11	5	13	1	16	19	3	70	72	5	1	6	1	15	8	3
156	97	16	10	74	22	7	15	60	9	45	15	16	13	54	2	48	3	40	12	141	0	52	57	83	76	7	40	59	79	2	2	10	5	11	3	16	5	10	18	1	78	70	5	0	7	3	15	7	4
142	74	20	13	52	23	16	12	67	12	33	14	21	9	47	2	64	8	51	14	131	0	68	37	63	79	10	45	61	76	1	4	11	9	8	2	19	3	16	18	4	71	70	5	3	7	5	12	13	4
147	72	13	16	71	28	16	4	47	9	42	12	17	11	41	2	62	6	45	16	130	0	70	32	64	74	11	43	66	73	7	5	11	8	7	2	12	1	25	18	2	66	76	6	1	5	4	13	6	4
129	84	15	8	78	34	11	6	62	8	48	13	22	17	56	1	63	4	42	17	120	0	57	48	80	74	7	44	62	81	4	2	7	8	11	5	7	4	19	20	5	58	74	3	2	7	2	10	11	0
136	85	17	12	79	17	18	12	62	6	48	12	28	19	58	3	61	3	49	16	146	0	63	45	60	63	6	45	84	62	8	3	17	2	7	2	22	5	15	16	3	90	66	7	4	5	1	6	4	4
137	76	21	12	65	28	16	7	61	9	33	12	22	7	56	1	70	4	43	14	112	1	57	37	64	58	7	45	73	63	10	3	8	9	11	1	15	4	16	14	2	72	76	3	1	8	3	10	5	2
127	71	12	13	84	29	15	6	54	11	39	8	22	12	50	0	70	9	37	10	129	1	74	43	76	69	9	47	63	66	2	1	15	8	6	1	14	1	17	26	1	81	62	7	2	3	2	13	7	2
132	73	23	7	76	17	13	11	57	11	47	4	18	15	38	0	63	9	37	12	157	2	57	33	70	62	7	44	65	82	5	1	9	5	10	3	11	2	17	19	1	75	81	3	5	9	2	11	10	5
116	86	9	13	76	30	12	9	53	11	39	9	20	13	47	1	71	6	39	15	151	1	56	38	66	52	6	48	60	83	10	7	11	8	8	10	16	0	14	16	2	70	81	4	3	6	1	10	8	1
113	74	13	15	60	17	11	7	61	7	36	9	18	13	57	3	68	11	52	16	133	2	62	36	53	65	9	38	60	61	1	6	9	8	9	6	13	1	19	16	2	66	85	2	1	2	4	12	7	1
135	93	15	10	73	22	11	7	66	8	39	13	14	10	45	1	66	8	51	14	141	0	60	36	61	66	9	35	68	76	5	1	17	7	10	5	11	1	11	17	1	83	71	2	1	5	4	13	9	0
127	98	11	12	79	36	16	9	70	13	31	13	20	17	50	3	52	9	47	13	123	1	71	42	57	72	7	42	52	87	1	4	8	7	10	4	19	2	15	22	1	68	59	3	2	9	1	15	7	2
157	104	20	18	72	17	16	12	65	8	37	12	17	19	43	1	66	4	46	14	137	0	68	35	67	73	3	50	71	69	3	3	12	4	10	2	12	4	18	20	4	80	84	3	1	6	3	10	7	5
145	83	12	11	88	28	5	12	64	13	43	17	9	8	46	4	74	11	47	13	131	0	68	36	66	69	8	35	70	65	1	1	7	6	7	2	10	6	18	12	4	82	69	3	0	6	0	12	5	2
128	94	16	15	89	29	12	10	67	9	47	15	20	17	52	2	81	0	39	19	134	0	51	50	60	64	3	25	62	82	8	1	11	10	7	1	10	0	22	23	0	79	84	2	3	8	2	13	4	4
149	72	11	9	70	15	18	8	56	13	33	11	21	13	43	1	67	11	45	14	127	1	64	38	60	75	9	31	59	65	7	2	16	1	12	1	12	4	19	15	4	79	75	5	2	9	5	11	6	4
120	95	20	6	83	21	11	15	48	8	56	8	23	13	35	2	68	7	56	8	122	0	59	53	85	70	11	31	70	74	4	2	12	3	9	5	11	5	22	22	1	83	78	5	1	7	3	10	7	1
148	65	19	14	82	20	12	15	71	10	53	7	11	17	57	3	62	3	51	22	131	0	54	46	66	80	7	36	70	83	4	1	17	6	7	3	14	1	19	21	1	72	83	2	3	9	5	5	5	3
110	71	13	15	88	29	13	14	56	13	34	13	22	11	51	5	72	4	49	9	144	0	50	36	76	65	9	37	76	73	2	4	11	8	4	5	19	2	20	15	0	70	63	7	2	4	2	14	5	3
126	88	12	13	65	20	10	13	66	6	39	5	20	18	52	2	53	5	49	10	153	0	57	42	71	70	5	47	61	80	5	1	10	5	9	5	15	2	22	22	1	73	63	4	1	7	1	8	5	2
134	74	23	13	60	32	10	6	63	12	49	11	20	8	41	2	64	3	50	15	130	0	52	44	68	71	8	44	73	75	3	3	8	5	6	3	12	2	6	17	3	65	86	2	1	9	3	15	7	7
143	78	17	12	72	21	9	10	62	8	34	9	11	19	54	2	70	7	52	11	141	1	53	38	67	63	7	31	74	77	1	1	12	8	13	2	13	5	11	18	1	80	66	2	1	8	6	13	5	3
129	86	16	9	83	30	11	8	65	10	44	10	20	21	45	1	72	5	34	17	142	1	55	30	61	58	10	31	54	74	4	4	6	4	11	1	16	2	24	22	0	73	77	1	1	5	2	13	4	3
133	88	14	14	71	26	12	8	58	15	32	14	16	11	56	4	73	5	39	11	126	0	61	35	75	64	8	38	64	73	5	2	17	6	12	6	11	3	17	9	1	75	58	5	1	11	4	12	6	6
137	94	18	16	87	22	10	9	48	10	55	10	14	16	42	2	65	7	58	14	131	0	71	43	67	63	10	40	60	77	5	2	13	8	12	4	10	1	12	13	0	69	72	0	1	6	3	11	6	3
145	81	16	13	88	25	9	8	65	10	44	17	17	12	55	1	62	6	46	23	149	1	57	42	59	66	6	25	87	72	3	2	14	4	4	1	11	1	18	22	3	81	79	2	3	8	4	10	7	3
130	86	15	13	76	22	17	16	61	11	48	12	14	11	46	0	84	8	47	16	131	1	63	58	58	73	11	38	62	71	3	2	14	12	10	2	14	3	12	16	2	66	69	5	3	5	5	10	8	4
128	78	12	18	76	26	12	6	62	12	40	4	15	11	52	1	61	7	33	11	130	1	61	31	63	72	4	30	72	79	3	2	14	7	9	1	19	6	24	19	0	84	70	4	6	8	2	17	6	3
126	78	19	11	77	22	11	9	52	12	34	16	16	13	53	1	57	8	42	16	133	1	62	43	69	68	6	41	79	80	5	1	6	8	11	7	13	4	17	22	2	89	60	1	2	8	5	9	11	4
140	96	9	12	75	32	17	14	57	9	34	14	14	15	47	1	75	10	51	15	112	0	54	46	58	67	9	33	72	67	13	3	10	7	9	2	15	5	16	11	1	69	64	5	2	6	2	10	9	4
120	65	10	14	82	19	15	11	54	13	48	12	25	12	44	0	63	6	37	9	139	1	59	37	70	78	3	37	81	65	3	5	12	6	15	1	17	3	18	14	1	93	57	5	0	5	5	14	9	3
128	74	17	24	88	22	7	9	61	17	39	2	22	13	50	0	68	8	47	13	127	1	62	50	59	63	7	38	66	82	9	3	8	8	6	3	13	3	15	21	5	85	71	2	1	6	2	8	6	3
128	75	10	5	84	25	18	8	72	7	40	16	17	17	36	2	75	6	41	11	114	0	51	55	73	62	7	38	69	69	6	1	11	4	14	2	11	5	12	14	3	78	70	3	1	5	4	10	6	3
154	84	10	13	76	26	11	10	68	10	61	18	16	10	48	1	69	7	51	16	116	1	65	33	65	65	8	27	61	87	2	1	14	10	7	1	11	2	16	15	2	65	64	6	0	10	5	13	8	2
145	66	24	16	76	31	7	6	70	12	38	15	21	6	53	3	52	4	44	12	155	0	56	28	67	63	7	46	65	74	4	2	15	7	16	4	9	1	26	13	3	71	62	4	2	8	4	8	4	2
119	73	17	14	71	23	10	10	63	10	54	17	11	13	63	0	55	7	51	13	127	0	56	45	71	73	6	46	70	72	2	1	12	3	13	2	12	3	21	14	0	66	66	2	1	9	2	9	8	1
156	88	13	14	76	26	14	10	64	8	40	14	15	14	43	1	66	7	40	15	127	0	72	47	71	69	10	46	74	82	7	2	11	5	11	6	18	4	10	19	1	86	57	2	1	6	3	8	11	1
118	71	21	10	77	22	7	15	54	16	45	10	15	13	40	2	69	6	51	21	148	1	59	42	72	60	5	50	67	59	5	4	10	7	11	3	16	0	14	20	2	76	73	5	1	3	2	10	13	6
124	80	21	16	74	25	16	9	66	13	45	9	16	20	51	1	66	3	53	9	141	0	57	58	67	63	6	37	64	85	4	4	11	3	11	2	13	4	8	21	1	69	74	3	2	3	0	9	6	3
123	99	22	9	83	18	13	9	63	7	43	7	20	15	50	0	69	4	53	13	127	0	46	40	66	58	7	60	78	68	4	4	16	7	15	2	8	4	16	13	0	72	58	1	3	13	1	16	2	3
149	80	12	17	76	24	8	8	87	8	47	6	15	16	44	0	73	5	37	14	136	1	55	47	75	67	7	40	70	77	6	1	7	13	7	3	17	2	14	19	3	74	64	3	3	7	4	13	9	2
122	89	21	15	83	16	12	12	69	6	49	18	13	11	44	0	72	7	42	15	127	0	57	43	52	74	9	47	67	79	5	0	11	6	7	3	18	2	21	11	2	69	71	5	2	4	1	7	4	6
132	89	15	10	76	24	13	12	60	6	36	17	21	17	46	1	66	4	49	15	142	0	61	38	58	62	10	36	73	80	2	2	12	5	12	2	10	2	21	19	2	83	68	2	4	9	2	12	10	4
128	86	22	3	88	23	20	7	63	8	48	12	17	14	45	2	59	5	42	18	130	0	50	53	69	60	7	35	60	86	6	0	7	6	6	4	13	4	20	21	0	69	83	2	2	6	2	9	5	3
166	71	15	22	81	21	15	11	56	10	38	12	16	15	47	2	58	5	43	22	133	0	57	42	55	68	6	31	71	82	8	3	9	4	9	2	11	6	18	15	2	68	70	3	0	6	4	8	7	5
118	88	21	11	80	26	10	16	56	11	29	14	19	10	48	2	72	7	47	7	128	0	70	55	59	55	4	32	54	80	6	2	13	9	8	4	5	3	13	11	2	65	71	2	2	4	6	13	6	4
126	83	26	11	72	26	14	13	47	19	46	10	18	20	40	1	75	10	42	14	149	0	49	35	64	48	7	35	68	81	5	2	11	10	9	2	16	3	25	18	2	79	69	2	2	6	1	13	3	2
123	94	15	13	96	29	15	14	65	16	34	10	29	10	55	1	71	7	47	14	131	1	65	43	64	62	7	37	66	63	9	4	8	4	6	4	11	1	20	12	3	83	64	4	2	6	3	13	9	4
120	93	23	17	68	23	9	9	56	11	40	15	21	13	49	2	81	3	37	11	149	0	49	34	64	70	5	46	79	68	6	1	7	6	13	5	18	4	19	16	7	73	68	7	0	8	3	11	10	2
145	73	16	13	74	21	12	11	61	15	52	10	23	19	57	2	68	9	38	19	130	0	57	39	55	78	9	37	62	57	5	7	12	8	7	3	15	1	16	13	2	62	67	2	0	9	1	13	8	5
144	81	25	10	68	26	9	5	43	13	49	17	10	18	56	2	58	11	48	16	130	0	46	45	68	66	12	46	56	80	6	5	13	5	12	2	9	2	22	23	1	71	69	3	1	5	3	9	8	5
142	81	21	12	68	22	12	12	59	7	43	12	22	6	45	3	45	6	51	14	165	0	53	41	63	80	12	29	73	93	4	1	8	8	9	2	13	4	26	17	4	71	63	2	4	7	2	9	5	8
142	68	18	8	74	29	11	13	55	11	53	14	17	12	52	0	64	8	39	16	124	2	57	31	60	63	8	29	60	64	7	4	11	9	6	3	28	3	9	14	0	81	70	3	0	7	0	21	7	4
115	78	14	9	86	19	12	10	62	15	41	8	29	10	46	0	73	3	49	10	113	1	52	38	61	61	13	33	69	69	4	3	14	3	10	3	20	1	14	20	0	66	83	3	1	8	2	13	3	2
147	104	10	13	85	30	7	10	61	11	54	17	12	14	53	0	57	6	40	24	137	0	49	50	57	64	8	39	68	87	2	4	6	11	12	1	12	4	12	19	0	65	59	1	1	9	5	13	3	2
140	76	22	15	92	34	13	8	61	7	41	16	20	15	41	3	61	6	55	18	134	1	54	33	41	59	7	41	73	68	2	2	10	12	9	4	10	1	21	15	1	93	73	1	4	7	1	8	4	3
140	76	16	18	73	23	10	7	66	9	30	7	19	16	46	0	67	5	41	12	160	0	69	32	67	75	6	48	62	81	5	3	8	8	9	7	12	1	10	15	1	71	85	3	5	10	3	21	12	6
117	78	19	16	62	22	7	13	60	18	42	6	16	15	38	2	71	10	45	12	141	0	57	36	60	58	10	43	62	71	4	6	10	5	9	2	22	5	16	15	3	71	66	4	1	6	2	15	13	2
146	83	13	11	84	32	13	4	56	17	33	10	21	22	49	0	80	8	35	14	138	2	56	40	77	78	7	32	65	79	6	0	10	4	8	6	16	2	20	10	2	91	80	6	3	8	2	11	7	5
125	82	21	10	73	28	9	5	58	12	48	13	18	11	45	0	59	9	45	8	138	1	66	48	64	64	12	32	65	87	4	2	10	8	7	5	10	2	17	18	1	61	64	3	0	4	3	6	9	3
129	71	13	10	77	20	20	17	56	9	49	8	23	15	40	0	67	12	55	16	130	1	65	38	63	59	5	43	77	71	4	4	14	3	16	3	13	2	19	21	0	68	68	0	2	6	2	8	5	5
128	87	19	10	66	24	14	9	69	11	46	13	18	17	51	2	62	10	56	13	145	1	56	36	74	59	6	31	64	71	2	0	4	5	11	3	17	1	17	17	3	84	87	2	3	6	3	12	8	0
142	74	11	11	83	32	10	7	64	12	42	7	24	16	48	0	72	8	47	9	129	0	65	42	53	69	9	40	62	81	6	3	12	9	11	2	18	4	16	19	0	65	63	3	6	6	4	17	10	2
124	86	22	16	73	17	11	4	70	13	32	9	5	11	59	0	71	5	32	18	136	0	68	33	68	65	10	39	59	69	5	0	16	3	9	2	15	1	20	14	0	76	65	7	2	11	3	8	13	3
142	75	12	14	71	16	14	14	52	11	42	17	24	12	46	0	59	4	35	16	157	0	53	50	67	79	7	45	88	81	7	2	10	6	8	2	15	0	15	22	0	71	61	1	4	14	4	18	8	2
138	79	18	17	81	23	17	14	55	12	41	8	18	12	44	2	75	5	58	15	128	0	49	42	77	76	8	34	52	66	6	3	11	6	9	3	10	2	20	13	1	81	61	3	2	7	2	8	6	2
136	88	18	16	66	25	17	8	58	10	37	10	15	15	47	3	62	6	44	10	150	0	63	55	70	66	8	37	59	81	9	4	8	9	6	2	14	2	29	19	1	59	75	2	1	8	6	13	4	4
133	89	11	13	84	26	12	8	67	9	37	10	19	18	60	0	67	4	44	17	117	0	60	43	58	64	7	42	71	62	6	1	9	9	7	2	13	0	24	20	0	84	66	0	0	7	7	12	4	5
109	94	23	13	73	17	11	10	57	8	39	15	17	7	45	2	49	8	64	9	143	0	73	57	62	64	9	45	62	63	12	4	12	5	10	3	15	1	21	17	0	78	70	5	3	6	2	14	8	5
126	90	15	12	73	17	12	6	78	6	32	7	26	18	33	2	72	6	38	18	148	1	65	43	50	73	11	38	63	78	6	2	13	7	9	3	13	3	16	9	2	84	64	4	1	15	2	15	7	4
143	85	24	18	86	25	7	13	66	9	40	7	23	13	44	2	73	7	40	26	148	0	46	50	73	68	7	41	70	74	4	3	9	7	12	4	11	3	12	9	2	83	64	4	2	7	3	15	10	4
122	78	15	13	79	25	13	14	61	14	40	8	17	15	57	4	88	9	42	20	146	0	47	36	75	70	5	31	68	58	3	2	11	5	14	6	13	2	13	14	2	86	79	5	4	8	2	12	4	1
145	86	18	11	84	20	7	18	55	12	43	12	17	15	44	3	56	11	42	17	151	0	80	40	59	81	9	43	73	73	8	1	11	5	6	1	12	3	16	18	2	67	62	2	0	6	3	9	9	5
122	78	24	17	77	33	11	7	52	11	35	7	19	10	47	3	72	9	44	18	142	1	44	35	63	73	4	43	72	65	11	2	15	7	10	5	11	6	12	15	1	51	74	2	2	3	7	9	12	8
134	90	20	14	90	16	4	9	57	12	52	11	23	21	37	3	48	4	33	10	158	0	62	50	75	72	8	41	67	75	4	1	9	7	10	4	11	3	14	17	3	71	76	2	2	3	1	22	2	2
119	74	17	8	84	21	4	10	53	12	49	14	13	14	41	3	74	4	39	12	125	2	54	50	58	53	13	61	73	72	2	3	15	9	12	3	15	3	11	17	0	98	73	3	1	7	3	6	4	6
129	74	18	11	75	25	19	18	61	13	47	13	24	19	45	0	71	5	45	16	131	0	66	39	71	63	8	39	69	86	3	2	9	7	11	6	11	1	19	19	0	70	74	3	1	9	6	11	4	2
150	96	13	9	81	17	12	17	62	9	43	7	11	16	41	1	72	4	44	6	133	2	42	61	58	73	8	44	76	75	5	3	10	8	9	4	12	3	11	18	1	65	64	2	1	7	3	11	5	5
142	90	11	13	77	13	10	18	63	16	50	11	16	15	45	1	73	7	49	16	146	2	58	45	62	78	4	37	79	75	6	1	15	2	9	4	8	2	15	19	2	76	76	3	3	6	4	11	13	3
140	75	19	10	68	28	17	8	58	9	44	12	12	22	55	1	55	7	39	13	129	0	69	36	77	72	10	51	70	63	5	3	11	8	15	2	20	2	13	15	0	75	60	1	4	8	2	14	5	1
141	80	17	12	88	21	12	12	75	10	45	13	18	16	61	1	67	8	52	13	142	0	46	39	58	54	7	44	65	65	5	4	18	4	10	2	13	3	18	18	1	66	68	2	1	9	2	13	8	6
142	88	16	9	64	29	11	14	56	12	34	12	20	18	52	2	68	9	55	14	135	1	58	53	65	61	8	47	62	59	7	2	9	7	7	0	13	2	13	13	2	66	61	4	4	5	4	9	2	4
142	69	16	11	69	15	11	13	38	10	36	5	17	15	51	0	69	5	65	14	142	0	72	42	63	75	11	33	63	65	10	6	19	15	7	1	12	4	17	12	5	69	58	3	1	10	2	12	8	1
140	90	18	11	67	34	12	6	60	10	38	8	20	13	52	0	76	8	49	8	129	0	61	58	66	63	10	39	74	79	2	2	17	4	13	5	8	5	17	10	0	70	68	2	0	9	2	14	9	3
146	90	18	17	71	20	9	12	64	11	41	14	18	12	46	0	67	7	50	14	143	0	54	45	63	71	5	41	72	85	8	2	7	4	8	3	11	7	10	26	1	79	65	4	3	5	3	11	5	4
132	81	14	12	83	24	7	7	57	11	54	13	9	15	62	1	65	5	52	21	142	0	73	48	65	69	13	36	76	83	3	2	13	9	21	3	12	4	13	13	2	75	74	4	1	6	1	6	9	2
126	90	9	20	79	19	9	8	68	10	39	12	13	7	50	3	63	8	50	15	132	1	53	41	63	70	8	42	73	70	1	2	12	9	6	3	14	2	11	20	0	70	80	3	3	7	7	12	10	8
131	79	32	11	84	20	13	5	51	5	49	8	23	18	40	0	66	10	44	12	120	0	69	47	64	67	5	39	81	71	8	0	10	10	8	7	13	4	16	23	4	72	79	7	1	7	3	10	10	3
145	79	22	15	82	26	15	3	69	8	50	15	17	22	47	2	56	7	39	13	133	1	56	33	74	75	7	35	59	64	4	1	11	7	15	1	20	4	16	19	2	96	75	2	1	10	1	6	8	5
149	66	17	14	89	28	12	14	48	13	46	11	20	11	40	0	63	6	47	15	136	0	54	38	56	58	6	34	73	78	6	4	9	7	7	3	13	2	14	19	2	74	64	1	1	5	8	9	16	6
117	89	20	12	82	22	8	8	63	9	45	12	17	16	45	1	69	6	35	11	148	1	69	43	79	61	7	38	66	93	5	3	13	6	11	4	19	2	14	10	0	89	67	8	1	3	3	9	7	2
114	86	16	12	83	26	11	11	58	11	29	13	17	19	57	2	60	6	43	11	128	0	56	40	51	65	7	38	76	69	6	1	14	7	2	0	15	4	19	17	1	74	74	3	2	5	5	17	8	2
146	87	15	16	88	24	17	9	68	8	51	10	20	14	51	0	64	11	42	14	128	1	62	36	52	66	8	45	71	71	1	2	21	5	11	2	15	1	22	18	0	69	68	3	2	6	2	6	7	5
112	81	11	14	68	24	17	6	69	10	44	20	15	14	49	1	73	5	51	12	159	2	48	43	75	62	9	44	63	61	3	1	10	7	7	2	16	4	12	15	0	82	58	6	3	8	3	15	10	4
146	73	14	5	84	32	15	8	72	13	36	11	18	14	53	1	65	8	29	16	140	0	61	49	61	75	9	47	91	99	7	2	9	7	13	4	16	2	17	22	0	68	54	4	1	10	7	8	5	1
149	74	15	17	81	23	8	12	64	10	49	13	14	13	44	1	64	10	54	11	136	2	65	26	60	62	5	31	68	85	4	3	12	4	12	3	17	3	22	12	2	84	71	6	5	4	1	15	7	1
115	81	17	12	86	19	10	8	59	7	48	13	17	14	55	2	77	5	28	10	139	0	56	40	72	68	7	36	69	72	5	2	12	8	12	6	13	1	22	20	0	74	72	5	1	10	2	10	7	4
132	79	16	8	89	20	12	9	55	16	52	8	19	18	40	0	56	4	36	16	140	0	66	32	67	52	6	48	65	85	6	2	8	4	7	3	16	3	17	20	2	85	65	5	1	9	5	13	8	5
138	79	12	4	60	25	19	10	56	11	51	8	12	17	61	2	57	9	35	18	162	2	58	31	63	75	8	37	76	76	9	1	13	7	7	2	19	2	16	23	0	82	77	4	4	6	3	6	2	0
128	86	15	19	71	30	11	8	51	10	31	10	14	16	44	1	69	7	41	15	120	1	63	29	68	65	8	45	56	63	7	5	7	3	8	4	20	0	18	19	3	77	73	3	0	5	5	11	6	5
132	99	19	12	94	25	13	18	46	15	50	9	18	26	42	0	61	6	50	7	136	0	71	45	64	73	10	43	76	85	1	4	11	6	10	2	11	4	17	18	1	89	69	5	2	13	3	15	8	2
148	83	13	18	87	22	14	16	57	17	46	9	18	19	61	1	68	10	36	18	125	0	61	46	72	65	7	39	76	98	2	2	14	7	12	6	10	2	23	17	2	79	67	2	3	5	4	7	11	2
140	74	14	15	106	16	18	5	62	11	42	13	20	14	60	1	73	4	43	13	122	0	75	33	74	66	9	40	58	80	5	5	13	3	10	2	15	3	18	18	1	77	66	3	3	2	1	10	7	0
124	75	18	16	74	20	15	12	66	12	47	12	21	9	62	1	71	6	38	8	150	0	58	32	67	61	9	48	57	71	7	2	10	10	10	2	16	1	10	21	3	78	88	2	0	2	1	8	7	9
138	94	12	11	94	27	10	9	61	6	47	11	18	11	43	2	67	7	43	17	126	0	64	40	73	62	10	38	76	66	6	0	13	6	10	4	13	1	13	21	2	76	77	2	2	5	2	6	7	5
151	78	20	16	83	26	13	6	70	10	38	6	23	14	47	1	61	5	45	9	153	0	58	42	55	60	12	30	64	76	5	3	19	6	6	1	19	4	18	14	0	71	83	1	0	4	3	14	6	7
137	76	15	7	91	32	16	15	74	12	37	12	24	17	41	0	69	5	49	12	127	2	61	30	50	66	13	39	83	74	7	1	4	6	8	4	11	4	13	19	2	90	62	4	2	4	4	13	8	3
153	96	19	10	62	24	15	6	49	8	52	5	25	9	45	2	59	2	38	17	139	0	63	39	63	75	11	43	72	76	4	1	15	5	8	2	13	5	16	15	1	78	65	4	2	5	5	9	6	7
121	85	11	14	100	29	9	8	58	12	32	16	19	15	45	2	75	8	45	11	139	1	68	45	70	67	6	46	81	60	2	5	11	5	13	2	10	2	14	17	2	71	73	6	2	10	4	9	2	7
115	76	18	12	80	28	12	9	70	8	46	15	21	13	43	1	52	7	40	10	141	0	58	44	62	59	6	36	68	74	2	1	13	7	12	3	12	3	27	22	5	78	67	3	4	6	2	17	10	4
140	92	16	17	96	13	8	7	57	3	32	6	17	16	52	1	76	8	36	12	147	0	39	39	61	64	6	38	71	86	8	4	7	3	6	4	20	3	16	12	3	75	80	3	2	7	2	10	6	7
139	87	22	6	66	22	8	8	60	8	40	15	17	22	47	1	70	11	46	15	128	0	45	45	66	64	8	43	65	76	2	3	9	9	14	1	12	2	18	20	3	85	72	4	3	10	4	16	12	6
139	82	21	13	84	19	15	10	78	11	31	11	16	22	46	1	67	4	48	15	103	0	49	46	79	65	7	39	56	84	6	1	8	9	13	2	13	3	17	16	4	68	53	3	5	8	4	9	7	6
156	77	13	15	80	20	12	17	68	13	48	8	24	14	48	0	64	7	45	16	142	2	61	41	60	81	8	36	80	76	4	4	7	3	6	4	14	3	11	19	3	75	71	4	1	7	2	6	5	2
142	75	14	13	74	23	15	12	59	7	39	13	22	12	51	0	56	7	44	13	142	0	63	44	66	74	5	41	84	79	5	4	14	4	14	7	16	1	25	16	0	73	64	1	0	7	3	11	5	4
133	76	13	10	86	22	10	9	63	8	40	8	24	11	46	0	75	5	49	23	147	2	66	48	77	75	6	27	62	65	6	1	12	9	5	3	9	2	16	10	1	74	62	1	2	9	1	10	5	2
122	83	15	10	71	19	13	9	64	12	36	14	12	13	43	2	55	6	52	16	140	1	63	36	59	63	6	38	61	72	5	4	14	11	7	2	13	3	33	19	3	71	74	7	2	10	1	10	9	1
144	110	20	12	77	19	11	7	61	7	41	12	10	12	48	1	71	4	44	14	145	0	56	40	57	75	10	35	85	66	6	2	8	6	13	3	22	2	20	14	1	79	77	4	2	5	4	10	5	4
118	83	22	18	65	23	9	17	48	8	49	9	12	16	45	0	62	9	53	9	144	1	55	47	61	73	10	41	87	77	8	3	10	3	10	2	18	3	15	14	5	81	83	3	6	6	3	9	6	7
130	78	20	10	73	23	13	11	49	10	39	17	27	13	53	0	66	5	48	13	138	0	56	46	65	61	2	35	63	74	5	5	13	7	10	0	28	3	13	14	0	73	70	4	0	12	8	13	6	3
127	82	9	9	93	25	12	11	62	12	46	7	17	13	49	0	66	4	48	9	131	0	57	50	48	56	9	43	58	78	5	2	12	9	9	5	13	3	18	19	1	71	77	4	6	10	3	9	10	4
141	89	15	14	77	23	14	9	61	7	36	10	25	12	43	0	77	9	49	11	158	1	70	47	66	51	9	49	62	77	7	4	9	4	9	3	22	3	17	13	2	76	63	3	1	12	4	9	3	5
129	90	10	12	64	20	15	9	60	14	35	9	19	18	41	4	72	6	43	14	134	0	55	38	81	69	6	49	75	83	4	4	9	10	7	3	13	1	24	14	0	72	65	6	0	8	3	12	7	4
139	76	19	11	84	27	12	13	50	9	44	16	16	11	38	2	77	5	42	16	137	0	83	40	62	72	9	30	66	67	9	2	13	8	6	3	15	4	20	21	1	79	67	6	0	6	3	12	7	1
114	77	23	8	86	21	12	11	55	12	43	11	9	16	53	0	61	7	55	16	147	1	67	39	86	59	7	30	66	79	6	2	10	9	8	6	10	4	30	24	0	73	60	2	2	1	3	17	8	1
145	81	9	13	82	19	11	10	57	6	43	9	20	9	41	2	62	6	33	14	136	1	57	39	59	73	6	38	74	64	5	0	11	12	8	3	12	3	12	20	0	69	66	4	0	14	1	18	3	3
140	73	23	13	75	24	4	13	71	4	47	17	22	14	48	2	48	4	41	6	130	1	65	39	69	68	5	38	87	78	5	4	12	11	10	3	14	1	23	24	3	73	76	4	2	4	2	12	10	3
136	96	15	11	64	18	12	16	75	6	30	14	13	16	60	3	58	8	55	20	139	0	70	37	75	70	8	37	59	85	2	3	9	8	10	4	16	3	20	13	3	71	73	3	5	7	3	13	7	6
131	81	14	25	79	35	17	5	63	10	43	14	19	13	46	1	51	5	39	14	129	2	73	40	63	85	2	40	64	90	6	2	13	4	13	6	10	3	16	18	1	66	72	3	2	9	5	13	2	3
117	80	13	12	74	23	12	10	53	10	32	11	15	13	56	0	71	7	46	15	136	0	82	43	61	78	11	41	75	58	9	6	8	6	11	6	10	4	15	20	0	79	64	3	1	9	4	8	5	2
128	84	15	11	61	28	8	8	59	9	42	16	19	14	43	0	61	9	50	10	133	0	48	57	66	62	7	41	77	81	5	1	17	7	9	2	14	3	14	19	4	71	74	3	5	6	0	14	8	3
121	86	22	19	86	17	9	13	49	12	51	10	19	11	54	0	55	5	53	12	135	0	72	42	57	66	3	36	59	68	4	3	18	7	12	4	14	2	14	19	2	91	69	1	2	7	1	12	4	4
131	69	19	11	85	26	11	11	70	13	31	13	12	21	43	1	85	5	46	14	120	1	54	50	67	64	7	34	67	83	4	3	13	3	11	2	18	1	27	9	1	86	69	6	1	6	5	8	8	2
132	82	19	17	85	21	17	13	58	10	48	10	16	14	44	1	61	9	38	7	121	0	59	42	55	59	9	40	68	60	3	6	15	12	9	8	9	3	11	22	3	79	84	6	2	5	2	11	6	2
124	74	15	21	78	16	14	8	51	10	38	11	20	11	44	0	81	6	43	24	151	0	74	41	54	62	8	43	71	83	8	4	11	8	7	2	10	3	15	18	1	63	65	3	3	10	0	6	7	1
132	86	8	15	78	22	13	10	62	11	46	13	15	14	55	2	62	6	32	13	131	1	61	36	73	63	9	33	66	68	3	4	9	6	6	2	9	3	23	14	0	62	66	1	3	4	2	10	12	4
146	62	19	16	75	20	14	13	67	11	49	13	18	7	52	0	76	5	49	14	152	1	63	46	63	64	4	38	61	74	9	3	4	11	13	5	12	4	21	14	0	67	64	2	0	4	6	9	1	4
153	75	20	20	65	27	14	8	58	5	55	6	14	9	49	2	49	10	49	11	137	0	48	49	66	62	11	31	77	62	3	2	13	8	11	5	14	2	22	16	0	77	66	7	4	7	1	11	6	5
126	83	27	12	80	31	14	8	59	11	35	13	16	8	62	0	61	6	42	12	144	2	59	48	74	75	7	32	67	84	6	3	9	9	10	5	13	3	30	25	2	65	74	5	1	9	3	14	8	5
132	88	21	12	87	22	16	11	62	15	43	11	17	15	60	2	42	5	41	17	138	0	64	54	65	73	7	36	78	64	3	5	17	7	10	2	18	2	15	16	1	67	68	5	1	9	0	5	7	4
154	84	18	8	90	34	14	12	53	16	39	12	24	11	50	2	61	6	47	27	125	0	59	46	72	80	5	47	66	72	3	5	18	15	9	2	11	2	12	16	2	74	78	3	4	11	2	12	9	3
134	91	15	13	75	23	10	14	70	13	51	11	24	17	62	0	78	9	30	15	155	3	70	43	60	53	6	45	65	58	4	2	12	6	8	2	11	5	20	22	2	78	81	4	3	8	7	15	4	1
138	72	18	9	79	28	10	7	62	15	35	18	19	17	49	0	59	5	44	12	131	0	61	38	63	67	8	47	69	60	2	4	16	5	11	1	21	1	22	28	1	82	71	3	1	7	3	13	5	3
128	74	10	14	71	19	11	15	56	13	43	7	18	10	45	2	53	4	43	13	131	0	66	52	60	86	5	46	83	54	7	2	13	3	8	8	7	2	10	15	2	68	70	2	2	10	3	15	11	3
127	88	16	7	71	24	9	11	53	8	40	17	25	10	52	0	69	7	47	14	147	0	47	52	77	74	6	49	69	79	6	1	9	7	10	3	17	5	24	11	1	74	59	4	2	6	2	6	7	5
134	92	22	16	81	29	12	8	74	7	40	7	15	19	53	0	67	11	51	15	130	0	54	48	60	76	4	30	70	66	6	2	16	7	17	3	10	1	20	20	0	67	51	4	0	4	4	12	5	5
128	73	16	6	72	28	10	13	65	6	32	16	21	16	55	0	69	6	43	21	141	1	55	31	73	64	1	40	66	85	5	4	10	9	8	4	16	5	13	22	0	68	62	6	2	7	3	8	13	3
136	85	20	14	72	17	17	5	64	10	35	15	11	8	61	2	65	7	38	18	108	0	65	41	55	64	10	35	61	87	6	5	13	11	7	1	16	5	20	15	2	78	65	7	2	10	3	10	5	7
117	82	16	15	84	17	12	12	62	13	43	18	27	13	46	0	61	2	48	22	134	1	44	35	67	74	12	47	73	77	4	4	10	6	7	4	12	5	14	15	3	77	75	3	3	9	3	12	3	5
137	69	20	13	81	22	9	12	54	7	38	14	15	17	46	1	63	3	52	20	127	1	76	38	82	60	4	33	72	69	4	3	11	11	9	4	14	2	17	8	1	56	74	3	3	9	2	10	12	7
118	91	22	10	92	28	12	10	62	7	49	11	21	13	43	0	65	4	41	11	144	0	63	54	57	64	9	33	54	70	3	2	13	5	11	4	8	4	13	18	1	66	75	7	4	6	3	12	8	1
133	84	8	19	73	22	10	5	56	11	43	12	20	9	48	0	75	4	42	13	138	0	38	54	72	72	10	37	70	84	3	2	11	5	7	3	10	3	15	11	1	72	65	4	3	9	2	10	9	4
135	83	15	7	74	28	12	11	72	4	46	14	16	18	52	2	47	9	45	20	147	0	62	33	53	71	10	32	70	61	6	1	3	2	15	6	18	3	20	10	1	60	74	4	2	9	6	9	6	3
133	77	14	10	77	23	5	9	68	10	40	11	14	15	54	1	73	5	41	12	124	1	68	37	64	75	7	41	76	64	2	3	18	7	11	3	11	3	16	17	2	86	51	3	3	14	5	13	7	1
132	74	21	11	80	17	8	13	50	12	42	8	16	15	39	0	54	8	40	17	130	0	57	35	67	70	5	49	64	81	2	2	15	4	11	0	17	1	17	28	2	67	74	2	2	4	0	12	5	6
120	86	18	7	71	22	12	9	54	6	58	12	23	15	51	0	68	7	49	17	125	0	61	46	74	70	8	46	73	63	1	3	11	11	14	4	16	3	14	9	1	76	58	1	1	15	5	16	5	5
145	84	17	12	72	19	17	9	66	10	39	11	11	14	56	2	53	9	50	12	131	0	67	43	61	66	4	38	56	71	6	1	15	11	13	0	15	3	20	18	2	69	81	2	3	4	3	13	9	1
127	81	18	6	80	16	11	8	64	9	39	13	19	19	52	1	55	10	46	15	118	0	59	37	65	73	12	38	71	63	3	0	13	7	10	3	20	3	17	22	4	79	70	2	1	6	2	12	8	4
145	94	16	13	85	20	7	6	51	8	29	15	18	11	49	2	62	11	51	11	116	0	63	45	58	63	13	48	73	70	8	0	12	5	6	2	13	1	15	22	3	81	60	3	4	8	3	8	7	1
127	72	21	8	66	22	12	13	59	12	51	15	12	22	47	0	61	6	42	14	149	3	43	51	55	55	7	44	55	73	4	7	14	7	7	2	17	1	15	16	0	70	71	3	3	6	3	12	4	4
139	60	19	12	75	35	13	17	70	8	46	18	23	12	58	1	76	1	43	12	157	0	52	40	58	61	7	40	62	79	3	7	9	4	10	3	12	2	14	15	0	69	67	2	2	11	6	8	8	2
119	73	15	11	73	20	7	12	51	10	49	8	23	17	55	2	74	7	42	9	143	1	55	39	58	67	9	47	71	67	2	2	12	5	10	2	15	5	13	15	0	64	65	2	0	10	4	7	7	4
137	83	15	16	85	19	16	9	79	7	33	13	17	12	48	1	66	5	41	17	127	2	64	34	61	72	6	29	68	80	1	3	12	4	10	4	17	2	17	13	1	81	72	4	0	7	0	12	8	1
152	84	21	20	66	19	7	7	58	7	44	15	15	16	41	0	71	7	41	8	132	0	61	30	63	60	9	37	79	73	2	2	13	6	10	1	14	2	18	17	5	70	69	0	2	13	2	2	8	4
122	82	16	18	74	31	15	6	71	11	45	15	17	12	51	0	73	6	37	8	137	1	60	42	63	41	9	43	73	78	4	4	8	3	11	6	16	4	18	16	2	87	58	2	0	11	4	14	5	2
141	90	15	22	74	37	11	9	53	11	40	13	16	19	57	2	76	5	52	8	129	1	55	34	59	50	3	47	59	78	4	4	7	13	11	4	10	1	19	28	2	66	65	5	1	8	3	8	3	3
134	87	11	9	87	23	9	11	52	11	47	9	12	14	44	0	76	12	40	13	127	0	59	28	59	72	9	54	69	63	7	2	10	8	8	1	12	2	13	13	2	71	58	3	2	7	2	7	10	2
134	84	12	14	82	18	11	13	56	16	44	14	15	17	64	1	80	11	39	12	137	0	62	56	70	81	10	33	67	70	1	3	13	10	11	0	16	3	10	19	6	80	69	3	4	9	3	16	7	2
135	92	14	13	69	23	15	5	42	10	39	7	21	15	44	1	69	9	42	17	156	1	53	36	75	55	10	44	68	62	2	4	10	9	7	1	24	0	21	11	3	63	72	7	2	7	2	16	3	3
142	85	12	13	83	26	14	5	59	22	37	12	23	12	49	2	68	5	36	16	128	1	54	43	65	94	6	47	64	70	6	3	13	3	10	1	18	2	26	19	3	61	74	2	2	8	4	15	4	4
117	85	16	11	100	28	4	11	53	10	41	9	25	9	48	0	61	8	46	15	139	3	50	41	65	68	13	38	70	64	2	2	9	14	8	4	16	0	23	23	0	62	80	3	1	11	2	12	6	8
131	82	15	14	83	17	15	14	60	13	47	14	19	7	45	3	56	7	46	9	128	0	55	54	68	80	8	47	67	59	7	1	9	11	6	2	15	1	11	21	3	76	81	5	1	7	7	13	8	1
121	81	15	16	79	10	14	12	57	13	43	8	14	5	46	2	66	5	44	18	156	0	54	40	62	69	10	35	72	88	3	4	8	4	12	3	10	0	13	13	2	70	66	0	5	4	1	7	7	4
145	85	23	11	75	18	10	10	69	7	48	6	14	17	54	4	67	4	42	17	134	0	62	36	72	64	6	45	68	75	2	2	15	10	12	3	13	2	6	19	5	61	77	3	3	12	4	12	13	1
136	84	5	11	77	25	7	10	68	15	49	7	18	12	46	0	57	5	41	18	154	1	55	31	45	68	7	31	74	65	3	2	11	6	8	3	15	2	23	19	1	73	60	4	0	9	5	10	5	4
140	72	19	12	72	32	14	7	58	10	45	11	18	13	43	2	68	6	36	6	122	0	62	52	63	81	7	32	67	57	3	2	14	7	8	2	16	2	15	17	1	71	69	6	0	6	2	7	7	3
125	71	17	14	77	18	12	3	58	13	40	13	18	14	41	0	67	7	53	11	120	1	60	37	59	65	13	36	67	69	3	4	11	8	6	1	24	3	16	17	0	74	61	1	3	6	2	10	6	8
123	98	24	14	76	23	10	10	48	13	36	9	19	13	56	0	74	8	25	13	146	1	68	42	74	81	10	33	77	73	4	4	11	7	4	7	13	1	13	22	1	83	67	2	2	10	2	10	6	3
134	82	14	13	76	15	10	12	64	13	42	8	16	9	45	0	80	9	43	13	142	0	55	51	57	61	11	47	71	90	1	5	15	9	7	2	17	5	17	21	3	72	83	2	2	8	3	16	1	4
142	65	20	10	86	32	7	10	51	12	38	14	15	13	49	1	71	6	45	14	142	0	64	33	70	73	12	30	74	94	7	1	18	6	11	5	13	1	12	15	1	77	83	3	2	2	2	11	6	3
119	78	19	12	71	20	8	9	66	15	45	17	17	21	54	1	60	7	45	12	138	0	64	55	61	62	10	31	63	69	2	2	10	5	11	6	20	5	11	17	4	75	56	3	0	10	4	12	3	4
123	83	12	14	81	24	10	5	65	12	49	10	14	16	64	1	60	10	38	19	128	0	56	52	79	64	6	37	67	90	7	2	10	5	10	0	14	1	20	22	2	81	63	6	1	4	4	7	13	3
128	76	10	16	68	17	15	11	58	15	25	11	14	21	53	2	57	6	51	19	139	0	65	47	62	64	9	28	68	74	5	5	15	7	18	2	15	3	16	14	0	86	76	2	1	6	2	8	3	5
134	80	14	14	62	23	13	10	53	9	35	9	31	17	46	1	65	5	49	16	145	0	60	39	58	58	6	42	66	76	3	3	10	6	7	4	10	2	16	17	3	73	71	1	2	6	1	8	5	3
124	91	8	9	64	17	14	12	59	10	44	11	17	16	41	2	62	3	52	13	139	2	62	42	59	85	3	43	77	60	5	2	8	8	6	1	16	0	27	21	2	78	75	4	4	3	1	10	7	0
128	81	25	14	85	22	11	9	44	6	44	11	18	14	22	1	77	7	48	15	151	0	62	33	63	70	9	48	72	69	7	3	6	5	12	6	15	0	17	14	1	62	75	4	2	7	1	9	7	7
129	81	19	14	82	22	8	10	60	4	39	7	17	10	45	5	64	13	45	18	148	1	65	43	66	59	8	34	83	56	6	0	6	8	6	2	13	4	24	15	2	66	75	0	6	7	4	8	5	4
112	72	20	10	83	20	19	15	70	14	40	7	21	10	47	1	67	7	37	13	133	0	60	40	55	62	12	35	64	68	5	5	13	10	11	3	17	3	25	19	4	64	76	4	3	10	3	3	7	3
111	88	26	10	80	21	8	3	67	3	49	11	18	13	47	0	70	9	47	10	150	0	64	54	78	78	5	40	61	92	8	5	8	3	10	4	12	2	21	13	2	78	71	2	1	6	5	9	8	3
125	85	23	7	81	21	13	10	55	8	41	11	13	21	36	3	78	5	32	11	128	0	60	47	60	67	10	30	65	83	8	6	14	5	15	1	18	5	20	19	2	75	63	5	0	12	2	8	14	3
160	84	15	13	78	25	10	11	68	9	44	16	25	12	41	0	58	6	34	17	140	1	60	46	50	83	4	51	78	77	3	1	12	6	10	1	12	1	22	22	3	66	85	6	0	4	6	13	15	2
115	90	11	11	94	11	11	9	66	15	43	13	18	6	39	1	74	8	44	12	143	0	49	40	47	69	3	38	75	67	2	0	7	5	4	5	13	2	23	12	0	83	73	4	0	8	4	8	2	4
132	92	16	19	90	19	18	8	57	10	40	13	21	16	40	1	63	5	51	17	123	1	53	44	59	73	8	27	59	78	4	6	9	4	5	2	14	1	17	11	0	79	84	3	2	7	5	7	9	3
141	79	16	18	95	27	14	12	75	11	44	14	22	8	51	1	76	7	54	16	156	2	57	41	52	62	7	39	65	70	4	3	15	7	15	0	13	3	21	20	0	76	65	3	0	8	3	10	6	6
135	81	19	19	84	25	13	16	67	11	52	11	21	11	38	1	63	5	46	21	132	1	42	34	69	65	5	32	55	68	5	2	16	3	11	7	13	8	27	19	1	66	77	3	3	5	1	13	7	2
143	97	14	16	57	29	15	16	69	12	49	8	23	11	54	1	74	4	58	14	130	1	65	38	59	54	9	39	65	77	5	1	8	5	8	2	17	0	22	28	1	81	73	4	1	9	1	7	7	2
146	86	22	14	75	23	13	9	74	8	49	11	17	7	47	3	72	6	44	19	135	0	53	54	65	63	8	38	66	74	5	3	9	5	10	4	19	4	16	12	2	73	74	3	2	6	2	7	8	4
129	80	20	16	85	28	19	12	52	9	48	6	27	15	55	1	79	8	48	15	133	0	55	52	55	73	6	44	63	75	9	3	12	6	11	4	16	3	12	15	1	68	69	5	2	5	3	13	13	8
135	93	20	9	76	25	15	9	55	4	38	7	30	10	43	1	47	6	44	12	131	0	48	40	70	58	5	34	66	84	6	3	6	9	12	7	16	1	19	14	0	85	45	2	0	9	2	9	11	3
127	83	16	14	94	24	10	5	50	7	43	11	20	14	54	0	47	9	48	14	144	1	60	42	71	83	4	47	57	77	6	2	6	11	13	5	15	3	16	18	0	72	82	3	4	10	2	8	10	3
138	90	28	10	86	27	10	5	57	15	43	10	16	11	49	0	69	6	41	11	148	1	44	43	67	73	7	41	71	59	4	1	12	5	12	3	21	4	20	14	1	74	70	4	2	10	5	11	6	2
142	84	19	16	79	40	20	10	54	8	44	6	25	16	49	3	63	9	44	16	116	0	60	50	62	65	4	39	63	61	4	2	12	7	8	3	11	1	13	25	1	81	79	6	1	6	4	12	11	4
147	108	23	8	85	18	8	12	59	6	28	16	20	16	38	2	78	5	35	16	133	0	60	42	66	64	5	45	76	81	3	1	10	7	8	2	13	2	17	14	2	73	70	7	3	8	3	18	9	1
130	92	9	9	74	21	8	8	52	7	57	12	19	9	45	1	67	9	38	16	138	1	61	40	64	80	7	41	66	80	5	4	10	8	5	2	17	3	12	15	1	87	69	4	2	10	2	15	10	6
127	80	15	12	93	33	13	10	49	9	37	8	18	13	48	1	76	8	56	20	142	0	56	41	65	61	11	47	73	79	6	4	14	6	8	1	11	4	20	9	2	75	66	4	1	4	4	8	3	2
134	86	19	13	72	22	13	11	59	14	58	10	23	13	53	0	61	8	40	12	152	0	65	47	56	76	10	39	65	73	4	2	10	11	11	6	15	2	18	18	0	83	58	1	0	5	3	12	7	2
152	67	16	10	80	23	9	10	59	6	48	13	15	11	36	2	64	9	49	13	144	0	56	49	75	57	0	43	47	64	6	3	14	6	17	3	10	3	18	21	4	82	71	6	2	9	1	13	8	4
106	99	17	12	65	28	9	11	68	8	48	14	24	15	42	0	67	5	39	14	145	1	60	44	71	52	5	45	70	82	7	2	11	9	10	4	18	3	16	12	0	73	63	4	1	8	4	12	4	3
133	74	24	13	83	25	10	9	49	10	45	3	13	15	50	1	69	8	40	11	124	0	85	34	50	65	6	34	72	68	2	3	19	9	8	1	17	4	15	17	2	81	69	4	1	3	2	15	12	1
114	88	14	13	83	24	13	10	56	11	50	8	22	10	48	2	87	10	41	15	128	1	50	47	64	68	7	36	55	76	6	2	13	4	14	3	10	1	12	24	0	79	92	3	0	8	3	8	3	6
144	95	12	21	101	24	16	8	59	5	41	11	17	13	38	1	65	6	57	14	116	0	55	44	53	72	4	40	58	55	8	5	14	6	11	6	13	1	31	18	5	83	69	6	1	5	4	13	6	3
126	106	17	9	80	28	9	13	53	8	46	14	18	19	65	1	58	12	58	12	156	0	60	45	56	83	6	35	73	73	6	2	8	10	11	3	17	2	18	16	1	70	82	3	2	6	2	17	7	1
148	78	20	9	90	20	13	5	60	7	48	15	23	10	54	1	76	2	49	14	132	0	51	48	71	66	6	43	61	74	4	2	12	12	10	1	12	1	18	11	2	73	69	1	1	7	2	10	9	2
111	89	22	13	74	20	11	12	62	9	59	7	20	13	48	0	65	10	48	16	141	3	59	40	61	63	7	35	65	73	4	3	5	6	12	2	14	1	16	16	2	62	76	4	2	4	1	9	7	7
142	106	23	13	74	20	13	8	78	7	36	6	19	15	48	1	72	9	40	10	136	0	65	34	57	86	6	40	65	68	3	2	8	11	9	0	15	2	14	18	3	77	64	4	2	10	2	18	8	5
111	80	22	20	79	21	17	9	61	15	47	12	20	8	51	3	47	6	44	8	136	0	63	46	65	78	7	40	74	91	5	1	9	5	7	1	9	3	21	26	3	70	70	1	2	4	6	18	4	2
133	95	21	14	70	27	13	10	66	11	47	11	20	17	53	1	76	8	37	13	135	3	67	43	75	70	5	38	71	70	3	1	9	6	12	4	17	2	16	18	0	77	72	2	4	5	1	12	8	2
107	87	15	10	79	30	7	11	52	10	46	21	19	13	49	2	67	10	40	15	136	0	62	43	60	52	4	44	82	67	7	2	6	13	9	4	9	2	16	15	3	67	62	1	3	5	6	8	5	3
141	90	22	12	75	27	12	7	63	8	37	11	19	8	51	0	64	4	43	22	130	1	66	48	53	67	7	37	70	79	5	1	15	7	11	5	17	4	12	24	1	82	77	2	5	14	4	8	6	3
123	99	12	21	72	19	8	3	65	7	43	12	17	19	44	0	76	3	43	14	123	2	48	38	70	73	9	39	71	64	1	5	14	9	13	2	16	6	13	23	0	72	64	3	2	5	0	11	8	4
132	82	21	27	76	29	10	10	65	6	40	14	15	21	52	2	56	4	43	11	126	0	69	50	62	74	8	49	59	92	7	2	9	8	15	3	16	2	18	17	2	77	68	4	4	5	6	6	5	3
148	66	18	23	74	28	15	9	41	14	42	9	23	16	50	0	65	6	38	14	132	2	53	40	59	70	17	47	62	89	7	1	11	15	5	3	11	1	18	19	0	83	75	4	0	8	2	16	7	4
115	85	16	16	72	15	6	8	64	11	43	9	13	14	50	1	75	5	31	23	126	0	67	42	76	62	9	35	76	82	8	6	15	3	7	5	13	3	16	20	1	83	85	2	3	13	4	13	7	3
135	90	17	15	77	23	5	9	60	13	34	9	18	10	52	0	66	6	48	13	128	0	61	41	59	75	5	28	57	72	5	2	17	9	12	4	17	3	25	21	3	85	58	3	2	9	2	12	8	2
161	85	20	17	80	17	8	8	52	14	42	10	14	13	50	2	75	5	41	17	116	2	70	42	62	73	7	33	70	74	9	2	12	4	12	0	10	3	17	19	5	70	77	2	1	4	1	11	6	4
160	82	24	14	80	20	7	19	58	9	38	10	17	9	50	2	69	10	47	16	132	2	54	39	62	61	6	49	67	75	3	3	11	11	6	3	16	3	18	22	1	68	68	0	0	4	6	8	7	5
131	86	12	8	72	22	22	15	58	5	33	10	19	8	49	1	69	4	55	11	135	0	78	44	62	68	7	42	74	86	7	1	6	6	10	2	14	1	15	20	1	91	64	2	2	3	4	17	8	5
128	82	16	8	73	27	14	10	64	19	44	6	24	9	37	0	66	4	47	12	129	0	54	45	63	56	7	49	67	69	3	4	10	8	8	8	19	2	25	14	0	94	54	8	1	10	2	12	11	5
149	74	22	8	84	20	10	6	57	7	38	11	17	9	54	1	68	5	43	13	128	1	62	36	68	60	8	42	81	62	5	3	16	3	12	1	14	1	8	30	0	60	73	4	3	10	4	9	10	1
140	76	11	18	85	24	13	10	51	13	41	18	17	19	64	0	58	5	44	12	129	0	48	37	57	63	9	37	72	69	2	3	8	7	8	2	17	1	15	18	3	70	71	3	1	7	1	13	4	6
122	77	11	12	76	30	6	11	52	7	34	13	22	25	56	0	63	9	33	19	144	1	55	50	65	63	11	34	85	66	6	3	19	7	14	4	18	2	27	19	2	80	64	4	2	6	3	8	6	3
152	78	8	22	75	18	10	12	59	6	43	17	20	23	43	2	57	4	35	10	137	0	67	41	68	65	11	41	61	59	8	2	7	7	11	5	16	3	16	19	2	65	56	2	3	11	2	10	4	3
117	92	20	17	71	30	17	10	58	7	55	13	17	9	47	0	68	3	44	14	133	0	70	37	80	64	10	45	64	78	5	5	15	11	13	0	13	3	14	18	1	78	64	6	3	7	2	18	7	3
118	86	17	8	75	29	10	14	75	10	46	10	21	14	67	0	60	7	52	13	157	0	50	45	81	68	5	32	72	82	5	1	11	12	8	6	11	2	16	18	2	81	68	5	2	3	3	8	8	2
121	98	17	13	80	27	12	12	62	15	44	11	19	19	51	2	64	11	50	12	136	0	67	31	65	55	8	41	58	73	1	5	9	7	13	2	17	1	19	16	1	76	60	4	1	7	1	9	5	3
141	78	16	19	71	16	12	12	61	12	46	14	17	23	53	0	80	5	42	17	129	0	62	40	71	61	8	50	66	69	7	3	9	4	6	4	15	0	17	16	4	64	72	4	2	10	1	10	9	1
144	65	22	12	77	21	13	14	66	5	37	12	26	10	51	1	70	6	49	16	163	1	73	51	49	67	7	39	81	67	5	3	13	6	8	4	11	2	16	21	2	71	67	2	1	7	1	14	3	4
127	94	16	11	76	23	14	7	51	6	40	17	22	15	45	2	68	7	44	17	121	1	62	46	61	62	1	57	85	58	4	2	17	6	8	2	9	1	21	15	2	72	64	0	0	8	3	11	9	3
134	83	26	13	67	25	11	7	62	11	48	9	20	19	50	0	60	7	40	19	126	0	70	38	56	65	6	41	77	68	7	0	10	3	11	3	19	4	19	23	0	61	65	4	3	7	0	17	11	4
150	70	22	13	96	22	13	12	62	15	43	7	10	14	51	3	60	5	47	9	116	0	58	44	60	79	7	38	72	59	5	2	12	5	9	1	15	4	18	16	1	89	76	0	0	5	3	11	6	3
132	70	16	13	66	21	13	8	62	5	49	7	19	14	52	0	79	3	47	19	132	0	55	48	63	71	11	44	61	70	7	1	12	8	8	4	16	1	11	14	2	85	58	4	2	5	4	11	8	2
153	70	22	23	82	20	10	7	56	10	40	8	12	10	49	1	73	8	47	22	127	2	49	29	59	55	11	38	63	73	3	1	9	9	9	4	16	3	16	9	2	74	81	5	2	6	2	6	4	2
128	74	16	18	69	28	14	13	58	20	44	8	16	12	41	2	70	6	44	10	137	1	48	40	63	60	8	33	62	66	5	3	16	10	12	4	9	1	11	14	0	62	73	4	2	6	1	9	7	5
145	68	20	17	64	13	10	9	64	12	49	12	18	16	54	3	71	3	42	15	137	3	51	39	57	61	10	38	73	83	5	3	16	9	9	0	15	1	20	25	2	86	64	4	0	4	2	7	2	5
131	92	18	9	71	20	18	7	68	17	39	11	22	6	46	0	63	10	48	14	140	1	58	40	66	62	8	42	65	69	3	1	8	9	14	6	11	3	22	19	2	66	69	3	1	5	2	7	7	1
114	83	17	8	86	22	7	13	49	12	49	9	14	17	53	0	67	7	43	16	142	1	79	52	72	77	6	43	59	66	7	3	17	7	9	1	15	4	13	15	2	69	77	4	2	8	3	16	6	5
126	83	18	13	78	14	16	8	61	7	35	12	14	10	54	3	75	7	50	9	117	0	49	42	65	74	4	43	60	83	6	0	10	4	5	1	16	1	17	19	1	81	67	3	5	5	3	11	7	3
127	85	9	18	68	20	12	15	55	10	44	13	26	16	51	3	59	4	40	13	148	1	42	45	61	65	7	39	58	78	5	2	11	10	8	3	8	3	12	19	2	55	71	4	1	14	3	10	8	5
120	92	25	18	94	17	17	13	54	10	40	11	22	16	47	1	67	6	41	8	145	0	62	44	70	61	7	39	65	80	1	2	8	8	15	4	18	2	21	16	0	73	63	2	2	5	2	18	8	2
140	86	14	15	92	24	15	8	60	9	48	10	15	10	42	1	62	6	42	15	145	2	57	45	64	64	10	33	72	73	4	3	8	6	10	2	16	1	17	18	1	77	72	0	1	6	2	14	14	2
127	75	13	9	79	25	13	11	64	6	37	10	16	10	51	0	71	8	37	16	135	0	54	45	59	57	10	36	55	79	4	1	15	7	12	5	14	0	18	17	2	74	83	2	0	8	0	10	8	3
135	77	8	10	78	26	12	13	56	9	39	17	12	10	39	1	73	9	51	8	131	0	61	46	59	66	4	49	65	79	7	2	10	9	8	3	22	5	15	16	4	74	78	1	2	7	3	7	10	4
125	79	17	11	84	27	17	6	65	7	42	10	13	18	49	2	64	2	44	12	138	0	54	60	68	69	8	40	59	81	1	4	11	2	8	1	14	5	16	14	1	78	60	4	2	7	0	9	3	4
132	78	13	12	82	17	23	15	66	8	40	8	19	7	55	2	58	15	36	18	135	2	61	32	66	56	7	37	65	70	5	2	15	5	12	4	13	2	13	18	4	71	56	1	3	7	1	12	10	8
132	92	19	20	75	21	14	11	67	12	47	12	17	11	54	1	57	5	56	20	139	0	56	42	66	57	11	32	62	62	11	0	8	9	4	2	17	1	13	18	2	70	64	2	2	12	3	15	3	7
141	71	19	16	55	26	7	7	56	11	44	12	18	14	46	1	57	9	40	16	124	0	61	40	63	67	5	52	68	84	5	1	9	5	11	2	16	3	17	15	1	81	72	3	2	5	5	11	11	2
127	94	21	8	67	20	11	7	62	9	45	8	14	13	43	0	65	9	34	13	136	1	61	54	74	57	7	36	71	93	8	0	19	4	6	5	12	4	15	13	1	78	72	8	1	6	2	13	13	5
126	80	10	16	89	16	12	6	64	13	45	6	21	7	49	0	75	14	44	12	138	1	53	45	58	60	5	38	53	76	4	1	9	8	8	5	11	2	16	16	3	60	64	2	1	14	3	11	6	4
127	94	13	15	72	28	9	15	64	6	32	9	20	16	50	3	66	5	40	16	161	1	53	33	57	71	8	46	68	61	4	7	15	7	18	6	14	2	22	15	1	69	64	1	0	9	3	14	10	2
150	103	25	15	76	29	17	8	52	10	46	13	13	14	47	1	49	8	47	18	131	1	68	37	64	69	4	45	70	52	5	3	10	5	13	3	9	1	20	25	1	87	70	2	1	5	1	10	3	0
125	85	29	14	87	29	12	15	57	12	34	10	20	12	45	2	67	3	51	18	150	0	64	43	81	72	5	37	69	68	3	2	12	6	8	3	7	5	14	17	0	73	65	2	0	7	2	16	6	7
147	82	13	5	69	22	11	8	59	14	42	12	23	18	46	1	54	8	45	13	129	1	63	40	65	76	6	44	80	66	2	1	8	12	8	2	8	6	14	15	2	71	71	2	3	8	5	11	8	8
131	66	18	10	89	31	6	10	54	10	34	8	16	16	44	2	61	7	50	11	131	1	65	49	51	67	10	35	74	88	4	2	19	11	9	4	18	2	19	17	2	67	73	5	4	9	3	19	8	2
117	86	19	20	80	25	13	8	54	8	47	18	23	10	57	3	78	7	45	11	147	0	61	39	56	68	8	39	59	71	9	4	11	6	12	3	18	2	15	10	1	86	59	2	4	11	2	12	11	1
140	76	14	11	88	34	13	10	49	14	38	10	20	12	61	0	63	4	41	11	129	1	66	41	69	54	6	43	63	78	3	3	17	6	11	3	17	2	19	20	0	78	70	2	3	6	1	13	5	5
162	105	11	23	82	27	13	12	62	12	41	4	13	13	44	1	67	8	42	13	136	1	55	38	71	71	11	39	75	65	5	1	9	9	13	4	10	3	16	18	1	68	57	5	1	9	2	8	1	6
136	72	21	18	90	26	9	14	65	11	54	9	19	14	50	0	75	4	43	10	162	0	57	44	68	71	5	40	77	62	3	3	11	6	10	2	15	2	14	19	2	66	73	3	4	5	3	6	13	4
142	75	26	16	88	31	9	13	69	8	44	7	16	18	45	2	51	13	37	12	127	2	63	49	67	81	6	33	61	66	5	2	11	7	5	3	21	3	16	19	3	73	68	1	2	6	2	9	9	1
149	82	13	11	89	32	10	9	54	10	40	7	16	20	54	1	68	9	46	21	148	0	61	48	60	70	7	53	68	70	9	4	12	4	4	1	15	4	20	13	0	76	63	4	2	8	3	15	11	2
144	88	17	9	72	25	13	9	46	10	46	6	13	13	48	3	69	10	45	15	127	0	63	22	62	66	13	46	65	70	5	2	16	14	9	5	16	4	22	8	2	72	68	3	5	10	3	7	8	2
138	85	15	16	72	24	17	7	57	10	54	10	13	19	48	2	60	10	39	14	136	2	65	35	81	81	9	44	69	72	5	3	10	5	15	1	14	2	25	21	4	69	74	4	2	6	4	10	4	2
124	90	21	20	68	24	15	8	62	15	42	13	21	17	49	0	59	2	39	16	120	0	61	47	61	61	8	34	57	67	5	3	13	8	11	1	6	3	8	15	1	78	64	6	2	11	3	9	11	8
126	78	13	16	76	27	9	10	60	10	37	8	22	12	45	1	79	7	42	14	123	2	54	36	81	53	13	37	79	64	4	2	17	2	8	0	16	0	12	17	2	70	74	3	0	7	2	9	7	4
117	106	26	12	77	30	10	10	64	9	31	9	23	10	42	2	71	4	40	13	126	0	54	51	54	70	5	33	67	66	5	3	10	7	12	2	13	2	14	13	4	82	59	5	2	7	2	11	6	1
152	74	18	19	66	28	13	8	52	14	40	10	15	16	51	0	74	8	47	18	120	1	64	54	61	66	11	37	61	65	3	4	16	6	10	2	12	0	18	23	3	68	75	2	0	3	5	11	5	3
135	92	14	16	79	19	15	12	63	9	47	10	16	15	53	5	59	9	39	14	126	0	57	38	58	68	5	39	68	73	7	3	14	7	9	3	13	6	18	21	2	79	61	3	0	6	4	14	11	4
143	83	11	14	69	27	12	6	66	7	36	11	11	12	35	0	67	4	50	10	132	0	74	37	65	67	10	41	72	70	8	2	11	8	9	3	14	3	20	14	1	75	72	4	3	10	3	13	6	4
133	69	12	14	74	21	12	6	69	8	43	19	19	17	64	0	71	6	40	13	116	1	65	54	61	70	9	43	74	79	5	3	15	8	4	0	15	1	11	23	2	68	82	4	2	6	4	18	8	4
131	80	20	18	65	21	11	14	52	10	48	10	20	10	40	1	72	11	47	20	135	0	68	39	71	85	5	50	64	59	5	3	17	3	11	2	20	2	17	24	3	68	64	4	3	5	1	12	7	4
108	87	22	16	89	22	15	10	57	4	44	9	18	19	54	2	51	7	46	21	118	0	52	43	65	78	9	34	63	80	3	7	4	4	12	4	11	5	13	15	1	71	79	2	1	12	1	6	6	2
136	93	9	18	78	17	8	9	57	11	43	14	16	8	61	3	65	8	32	11	134	0	62	41	50	73	9	38	74	80	8	1	17	5	14	2	11	4	20	21	4	66	62	6	2	8	0	4	7	3
144	80	13	16	70	21	9	8	52	9	56	12	21	11	47	4	67	11	51	23	164	0	54	41	61	59	10	32	81	85	5	3	12	4	8	1	10	6	10	15	2	66	57	4	0	3	2	12	6	9
149	80	21	16	73	23	11	9	65	6	52	8	19	15	63	0	60	4	36	18	128	0	65	41	77	67	6	41	69	75	12	3	13	8	9	0	13	3	16	13	0	74	67	0	5	7	2	7	6	2
134	85	15	16	70	28	10	12	49	9	38	13	19	12	43	0	69	8	45	14	129	0	59	31	65	69	8	30	64	63	5	5	16	3	12	4	16	6	18	13	1	68	78	1	0	5	4	17	5	5
134	74	22	15	84	20	9	10	44	3	47	11	21	14	43	1	58	7	35	14	127	0	57	42	70	65	7	38	68	86	12	4	11	5	15	4	17	4	17	17	2	70	71	4	2	10	4	8	4	1
161	61	15	18	84	24	8	9	65	11	35	18	19	16	55	0	76	9	49	15	140	0	56	48	60	69	7	43	59	77	3	4	8	8	10	1	12	1	13	30	2	60	74	3	2	5	2	8	9	4
118	82	21	18	89	17	11	16	58	12	49	7	18	13	66	1	63	4	30	9	133	0	65	49	56	82	7	38	66	78	7	1	14	5	9	5	15	4	17	12	1	69	46	1	2	13	3	7	8	5
145	74	14	18	76	23	14	13	60	9	47	7	9	11	50	2	59	10	44	9	145	0	60	50	56	68	8	37	63	67	6	5	16	4	9	0	14	3	13	16	3	74	66	3	2	4	3	15	7	5
138	72	15	12	72	21	8	17	74	7	42	9	17	12	54	2	56	3	53	17	140	0	62	38	70	73	5	41	68	73	4	4	13	4	4	3	17	6	14	20	2	65	70	3	2	6	2	7	8	2
131	77	21	7	84	23	8	9	60	13	37	13	21	15	47	2	66	4	42	15	144	0	49	26	55	74	3	44	59	66	7	4	3	5	4	2	13	4	19	15	0	78	65	4	0	6	5	9	14	1
130	81	11	15	74	28	12	4	59	9	47	10	22	18	55	0	72	8	43	21	122	0	53	34	67	66	9	55	59	79	2	3	9	7	6	2	12	3	14	19	4	65	76	3	2	8	4	21	4	0
116	79	13	18	73	24	10	11	60	8	41	4	20	17	54	1	63	8	48	14	144	2	59	35	67	79	4	47	61	70	8	2	9	5	7	4	19	2	24	14	4	65	58	0	1	6	2	9	7	0
138	86	16	16	69	18	13	6	58	9	47	13	20	8	57	1	74	5	46	13	140	0	52	44	57	57	6	31	76	73	6	0	11	2	10	6	10	3	18	20	1	81	70	2	2	10	3	14	8	1
107	67	28	11	87	35	16	11	57	13	46	11	14	16	41	0	66	8	49	13	127	1	55	40	59	68	6	43	69	57	7	1	13	9	10	4	7	2	24	16	2	77	75	2	2	4	2	10	6	2
143	96	11	9	83	28	9	11	48	10	35	14	14	14	51	0	92	6	58	8	113	0	49	47	74	56	6	36	67	78	3	4	10	4	8	4	10	5	11	22	1	62	73	3	2	7	3	15	12	4
139	67	20	10	91	30	12	15	49	12	36	6	15	18	46	4	62	3	38	13	140	0	56	45	56	89	5	45	74	77	6	3	10	2	8	4	17	4	14	22	1	71	70	3	4	6	4	12	9	3
140	78	20	14	61	16	14	10	80	9	24	12	23	12	56	1	61	4	44	11	143	1	73	51	71	75	6	36	65	79	8	1	6	5	9	3	16	0	22	18	1	75	68	3	4	9	4	10	14	5
151	81	27	7	87	24	8	13	55	13	31	12	13	17	58	0	58	7	46	11	133	0	63	55	57	69	7	41	59	91	4	2	16	5	7	3	15	6	25	15	1	55	67	2	6	10	1	15	10	2
137	72	17	17	81	19	11	9	54	8	46	9	18	18	59	0	69	8	36	14	126	1	65	27	76	76	11	27	69	77	6	0	11	4	7	2	19	3	14	17	1	72	69	3	2	7	1	11	8	4
153	71	14	8	72	30	19	11	55	8	46	15	17	16	38	1	63	2	42	17	126	0	55	41	54	70	10	37	62	70	7	3	11	10	12	1	11	3	26	18	1	63	71	6	2	2	5	16	12	1
146	93	18	12	69	31	18	8	54	15	41	10	21	12	55	2	69	12	48	15	138	0	66	34	45	67	6	35	84	81	2	5	12	6	6	2	22	3	17	17	1	69	64	2	5	7	3	19	7	2
131	81	12	16	82	26	12	11	55	14	41	8	20	9	40	0	59	6	42	18	129	0	63	51	72	75	8	42	52	78	5	2	13	7	8	1	19	3	14	13	0	54	61	5	0	7	2	11	9	4
116	81	17	11	75	35	15	6	60	14	38	6	17	13	49	3	63	5	52	19	141	0	73	52	71	72	4	47	66	63	5	2	12	9	10	3	14	2	27	9	1	75	67	3	3	9	5	10	6	3
133	89	20	16	67	28	11	10	54	12	49	8	25	9	48	0	69	6	55	14	136	1	51	47	79	60	7	30	71	83	1	3	9	9	9	6	12	7	14	16	1	68	83	2	2	7	0	12	3	7
134	98	15	14	75	24	9	7	63	6	51	14	23	18	55	2	67	6	41	16	117	2	64	53	65	70	12	37	84	62	6	4	15	5	11	4	11	0	18	16	5	71	65	4	3	5	2	10	7	5
135	83	13	12	71	27	11	12	58	9	44	10	15	10	49	2	63	7	44	5	120	0	63	41	61	84	4	49	84	78	2	2	12	7	7	2	12	4	26	13	3	61	75	3	0	6	3	12	9	3
110	87	20	16	61	22	13	11	71	12	48	8	15	16	60	1	63	7	41	13	159	0	53	48	57	65	5	37	58	71	1	4	9	11	15	5	15	4	17	20	1	80	72	3	2	6	4	8	4	2
129	80	15	11	73	21	16	13	73	17	42	9	19	12	49	1	71	5	45	12	155	1	57	44	61	61	8	32	64	70	4	1	14	6	10	3	18	4	11	14	3	72	68	6	1	9	3	10	4	3
137	91	20	14	71	26	12	7	46	12	42	6	18	16	48	2	64	12	56	11	157	0	52	42	60	60	10	53	74	83	4	2	15	4	9	0	17	2	26	16	1	56	60	1	1	20	7	15	8	4
120	87	23	9	80	16	15	11	61	8	34	6	19	12	42	1	53	11	36	18	139	1	55	52	69	65	3	31	65	57	4	0	16	5	7	3	19	3	16	15	1	74	80	2	1	11	2	7	7	1
157	99	22	14	72	14	12	6	63	15	44	9	18	11	51	3	67	5	36	15	132	0	60	36	68	66	5	37	62	72	8	4	8	6	10	3	18	2	17	23	3	76	82	3	1	5	5	12	12	5
118	78	19	13	69	24	12	8	67	9	45	16	22	22	44	4	54	9	45	14	136	2	48	49	75	68	5	31	71	87	5	3	15	5	9	2	12	5	15	11	1	79	75	1	4	10	4	8	8	6
138	85	10	15	88	30	8	11	74	8	35	12	19	11	41	3	56	7	35	7	139	0	59	42	63	75	8	36	75	87	7	5	6	5	11	3	17	4	21	23	0	85	59	2	2	7	5	11	3	2
146	81	16	18	83	27	9	12	60	11	45	9	11	14	45	1	60	7	54	11	142	0	63	51	50	55	7	44	64	75	6	0	16	3	10	1	19	1	14	18	2	69	64	4	6	9	3	9	9	3
154	84	20	16	93	18	9	7	65	10	46	12	22	14	50	0	64	5	41	21	147	0	67	46	64	71	6	45	58	60	5	3	11	6	9	2	14	1	18	19	2	92	69	8	1	3	6	17	4	4
132	80	13	10	63	24	13	11	43	8	50	11	21	22	40	0	36	9	43	11	145	1	59	55	58	62	5	29	80	70	6	3	11	6	12	4	13	5	11	25	1	65	82	3	8	5	3	14	7	3
114	90	11	13	88	19	14	6	63	10	42	10	13	14	46	2	64	4	40	15	140	1	48	45	59	60	8	44	59	82	9	2	16	1	13	3	13	3	18	19	2	75	83	4	5	2	2	9	5	3
126	82	16	12	79	19	16	11	58	10	41	15	18	16	44	0	78	5	52	13	130	0	69	41	71	77	5	42	69	66	7	2	14	9	9	1	14	2	27	20	0	71	82	5	4	7	5	14	4	3
142	83	13	11	79	21	7	10	64	10	43	7	21	7	47	1	67	3	50	17	138	0	53	44	62	71	5	32	69	69	6	1	11	7	4	4	13	3	14	16	2	72	64	1	1	6	2	14	6	4
136	83	17	9	71	32	7	15	55	13	51	10	14	25	61	0	70	5	48	11	140	0	54	35	70	74	7	28	58	85	4	1	5	6	11	5	20	3	22	23	3	70	65	3	1	8	3	11	10	3
135	72	14	24	71	34	9	12	76	9	42	7	17	14	44	2	69	6	40	18	134	1	76	42	69	84	8	34	71	64	3	2	13	5	6	2	14	4	14	15	2	54	90	1	2	6	2	16	7	5
144	90	16	22	77	23	13	13	65	11	47	14	16	9	53	0	72	6	46	5	119	0	53	31	67	80	9	37	66	86	9	4	12	10	17	3	11	2	18	19	3	67	70	5	2	6	2	15	7	6
157	83	19	14	77	27	11	11	60	14	46	9	19	15	42	1	70	2	53	16	162	1	52	34	56	66	7	44	69	84	4	4	8	2	8	0	12	2	14	16	2	77	73	2	2	8	3	8	6	3
155	83	20	10	91	32	17	10	68	13	44	8	21	14	52	2	67	5	41	11	124	0	66	47	80	53	4	38	72	83	6	3	8	7	9	5	15	4	11	14	1	68	69	6	1	4	2	13	6	4
139	76	13	21	65	15	12	12	68	10	38	12	15	15	57	1	63	7	34	17	120	2	74	35	72	77	6	44	72	77	7	4	10	8	8	0	16	3	20	14	3	72	74	5	2	3	1	10	7	2
141	93	20	10	85	26	10	7	60	11	42	7	16	8	46	0	86	6	44	13	143	0	48	38	66	69	8	35	61	70	7	1	10	3	13	4	14	3	13	12	2	59	67	3	1	6	2	15	9	1
144	69	18	18	81	26	5	13	60	15	41	10	26	9	53	1	71	10	52	17	141	0	63	47	78	71	7	43	66	71	4	2	8	5	10	5	12	1	16	20	0	88	60	2	2	8	5	14	5	3
147	81	14	12	86	33	14	6	77	10	53	10	22	13	48	1	73	3	43	13	139	0	60	37	57	78	3	48	77	74	10	4	15	11	2	0	11	3	15	24	2	84	64	6	2	8	3	9	8	5
135	86	16	13	72	17	12	9	56	11	48	7	24	15	52	6	58	4	45	10	128	2	57	46	70	66	9	37	57	80	7	2	10	6	9	1	13	2	22	17	0	66	80	2	1	6	3	11	5	4
141	79	16	17	66	21	10	9	66	10	46	8	15	11	57	1	75	5	56	16	132	1	46	47	68	80	8	35	75	68	5	2	18	4	12	7	13	1	15	13	2	82	74	3	3	4	3	14	7	5
144	95	22	10	102	30	6	11	64	17	52	10	13	11	53	1	54	6	45	20	134	1	62	46	55	67	8	45	69	60	8	1	10	7	7	2	19	2	24	22	0	71	75	1	0	8	4	14	7	5
147	86	12	15	89	29	8	5	68	8	39	11	18	14	48	1	58	7	41	10	132	2	65	48	74	63	11	37	68	67	8	4	16	4	5	2	11	2	6	21	0	71	67	3	3	6	3	17	6	4
136	96	14	15	72	20	12	5	67	10	41	12	10	14	49	2	68	9	54	26	131	0	62	42	63	70	5	36	82	73	1	5	14	2	9	4	16	7	13	18	3	84	81	3	2	3	6	10	8	3
133	92	10	14	77	27	11	10	48	10	58	7	19	15	39	0	68	7	38	19	133	1	73	43	57	78	6	46	74	71	6	5	8	7	11	2	14	1	14	14	0	73	62	3	3	7	1	8	3	3
152	79	17	16	88	25	4	11	54	6	40	6	29	19	48	1	65	6	56	13	148	1	68	60	62	47	10	39	79	86	4	3	12	15	10	1	14	1	20	17	3	67	72	2	1	9	2	15	10	6
140	72	26	8	74	25	14	10	57	5	37	10	12	15	38	3	64	8	42	17	127	1	65	53	62	59	4	37	61	76	5	1	11	6	8	2	27	2	11	15	1	74	69	6	2	9	3	11	10	2
126	86	15	12	76	16	13	7	54	8	32	16	21	14	43	3	66	8	30	17	127	3	71	34	61	59	9	32	61	74	5	1	20	3	9	2	12	5	17	15	1	74	77	4	2	3	6	12	10	7
121	83	20	21	82	22	13	7	65	8	44	9	11	14	56	4	67	8	42	20	131	1	61	32	55	68	8	38	72	72	4	5	14	4	8	4	10	7	16	17	1	64	73	0	2	9	1	10	4	0
118	86	15	18	74	24	14	6	47	7	38	13	18	14	46	0	87	10	36	14	149	0	54	42	66	70	10	53	72	73	4	3	10	7	13	0	13	0	21	13	2	71	70	3	2	3	4	11	3	1
132	79	14	10	80	22	11	2	65	15	43	12	14	9	42	2	74	3	42	17	118	0	53	43	54	66	8	47	62	72	1	3	14	7	5	2	14	7	16	10	3	58	58	2	1	5	5	11	5	1
121	81	21	14	70	14	12	12	65	12	44	7	20	15	52	2	58	6	37	15	139	1	62	29	74	74	6	38	76	68	6	4	21	4	10	2	16	4	10	17	3	68	71	3	1	8	5	9	9	7
130	83	16	11	78	39	10	15	42	12	51	9	16	16	48	0	72	3	38	15	153	0	58	40	52	85	5	35	67	79	2	2	6	7	12	7	15	1	12	14	2	68	63	2	3	7	3	8	8	9
127	99	16	8	60	23	4	14	62	13	44	11	17	13	53	0	77	6	42	13	130	1	63	52	63	65	4	41	68	75	8	2	13	8	9	3	14	5	18	10	3	71	79	4	0	4	2	13	6	2
161	71	15	12	72	26	11	9	68	13	34	10	15	10	38	2	70	10	34	12	131	0	57	45	53	61	10	50	78	57	8	3	9	3	8	1	9	2	20	14	2	71	68	0	6	10	1	15	12	2
169	68	17	15	97	32	7	11	38	7	34	10	23	15	45	2	62	11	44	14	134	0	75	48	56	64	11	45	70	84	7	3	6	9	12	3	14	2	10	17	4	75	66	1	2	11	2	8	6	5
162	93	12	16	61	15	8	8	60	12	52	8	20	12	42	2	67	11	50	17	154	0	61	40	52	72	8	36	72	87	5	0	10	2	13	2	7	3	19	20	2	73	80	3	4	8	4	10	10	5
128	75	16	8	74	19	15	12	70	15	55	8	15	11	50	2	63	5	41	16	144	0	58	44	60	66	5	33	66	75	2	2	13	6	8	4	12	5	22	19	3	76	57	5	2	4	5	13	10	7
134	79	16	13	82	29	11	10	49	17	35	7	18	11	52	1	76	10	44	17	128	1	67	29	64	73	9	30	68	63	6	2	6	9	8	1	15	3	18	13	2	66	79	2	2	12	5	10	6	1
121	65	21	9	86	24	20	9	74	6	36	12	16	16	74	1	53	2	45	9	147	1	69	37	55	70	5	42	62	77	3	4	11	9	11	1	15	4	11	19	2	75	64	3	1	8	3	9	6	1
122	91	21	15	81	24	9	12	66	10	47	12	24	8	44	1	61	5	53	23	128	1	51	42	64	59	12	41	63	72	3	3	15	3	7	4	19	6	16	21	1	68	87	5	3	7	3	5	12	1
133	76	16	17	78	25	12	13	55	16	41	10	13	12	52	1	86	7	45	13	144	0	40	42	56	68	13	46	52	79	3	3	15	9	11	5	14	3	23	26	1	75	73	3	0	5	1	10	6	4
138	85	10	15	76	22	16	5	55	9	55	11	19	10	47	1	60	9	44	15	135	0	48	28	75	82	11	35	76	83	8	0	8	7	11	2	17	0	9	17	2	65	80	3	2	7	2	15	5	2
122	75	13	22	90	23	15	9	42	5	50	12	20	13	52	2	58	3	51	14	137	1	69	35	61	68	9	34	61	78	2	3	15	5	8	3	17	1	16	15	0	74	68	2	0	2	1	7	11	3
139	92	18	22	80	10	7	10	51	15	38	12	21	15	59	3	74	8	45	19	150	2	61	46	67	76	7	38	65	70	2	0	11	3	9	2	13	6	21	16	0	71	79	3	1	5	1	8	14	4
135	73	14	11	71	20	6	14	58	14	45	12	17	11	52	1	71	9	38	13	123	0	65	36	66	68	9	40	70	81	7	1	17	13	6	1	18	1	13	26	1	80	98	4	5	8	3	12	4	2
147	87	17	15	73	25	12	17	64	13	44	12	27	13	42	0	66	7	47	24	135	0	62	32	57	59	8	38	81	78	3	0	9	3	8	0	22	2	20	12	1	82	61	5	3	6	2	13	7	5
127	76	17	17	87	28	14	6	52	8	51	13	30	14	47	3	61	3	42	12	129	0	67	41	70	67	8	37	75	74	1	5	10	4	11	3	18	1	20	21	1	66	63	3	2	9	3	13	9	4
137	71	18	14	93	28	16	12	66	11	47	9	15	6	45	0	73	8	41	15	137	1	61	29	76	75	4	45	71	59	8	3	9	6	10	1	11	5	17	14	2	75	70	5	2	5	4	15	5	9
128	71	10	12	67	24	9	7	64	10	45	5	16	13	37	3	64	6	43	18	144	0	52	40	66	83	7	44	74	82	4	2	12	5	6	6	20	3	24	13	1	74	84	1	0	5	1	12	4	0
155	79	16	11	76	23	13	10	72	11	43	11	24	11	47	0	73	5	36	15	124	1	48	42	71	57	12	32	57	71	3	3	11	7	9	3	16	1	15	28	1	75	76	3	2	8	5	10	9	3
148	77	16	11	63	18	17	7	59	12	42	10	18	17	53	2	57	6	52	15	142	1	52	36	80	66	6	39	76	66	6	4	10	4	4	2	17	2	18	12	0	63	66	1	2	5	0	12	5	2
147	78	14	6	66	34	11	8	55	6	47	11	17	16	56	0	71	9	53	12	130	0	64	39	84	65	8	39	72	84	4	4	11	12	8	1	14	3	5	19	5	85	60	4	2	6	3	12	10	4
131	79	10	9	89	27	7	6	53	8	46	13	22	16	59	1	65	6	43	7	118	1	75	40	49	75	9	41	75	76	5	3	15	8	9	1	12	3	11	20	2	70	58	3	1	7	4	17	5	3
143	84	17	11	74	28	11	7	68	9	31	6	16	18	62	1	57	10	51	15	132	1	62	42	51	62	9	31	63	68	4	1	12	7	10	5	13	3	15	13	4	71	68	8	4	15	5	13	8	3
139	109	16	11	82	23	5	14	52	12	33	12	20	16	54	1	82	6	52	15	130	0	53	38	63	58	6	39	58	81	6	3	11	5	9	5	17	3	19	19	1	73	76	4	1	5	1	11	8	3
126	74	10	14	79	26	12	10	74	9	39	9	13	16	42	0	59	1	43	15	120	0	70	48	61	78	4	34	71	90	3	5	18	7	12	3	15	2	16	15	0	85	56	5	3	4	5	15	4	1
129	74	12	24	76	32	8	6	50	13	38	8	20	17	50	2	64	3	58	15	162	0	55	41	64	61	7	32	54	60	6	4	13	14	9	1	10	2	19	23	3	77	75	1	1	11	3	8	4	3
153	107	13	12	86	22	16	14	49	14	43	12	27	14	50	2	59	7	42	7	140	1	55	42	64	70	7	38	69	62	9	1	14	6	7	2	16	1	24	17	1	68	68	1	1	2	6	5	8	7
145	90	19	15	65	20	15	7	67	8	39	8	18	7	44	0	65	9	49	17	115	0	58	44	61	58	6	48	67	82	5	2	12	4	11	2	13	1	19	22	5	79	73	2	3	11	4	14	7	4
161	81	13	12	78	28	9	10	66	14	38	8	22	11	40	0	64	5	54	20	133	2	45	41	71	71	6	42	73	73	3	1	9	9	10	4	18	1	17	18	7	58	72	5	3	5	2	10	8	6
139	100	17	20	88	24	16	8	54	9	37	8	20	18	60	0	56	7	46	17	108	1	55	32	66	72	5	47	69	79	9	2	11	2	10	4	13	3	25	11	5	74	82	4	3	5	3	7	7	1
144	86	18	13	70	24	13	11	57	12	48	5	9	10	48	0	61	6	48	16	117	0	68	51	63	60	6	49	68	77	5	3	13	11	7	4	18	4	13	22	0	78	73	3	1	8	2	16	9	2
110	92	18	14	76	25	10	9	55	7	40	7	15	10	46	1	57	6	47	16	144	1	56	33	53	66	14	41	85	54	2	1	6	4	6	4	13	1	15	13	1	66	71	2	2	3	7	9	9	3
132	82	21	8	80	34	13	6	56	9	39	11	16	25	52	3	76	8	59	19	120	0	62	40	64	69	7	44	64	75	4	0	15	7	11	2	14	1	16	13	0	77	59	3	5	3	0	9	7	5
135	76	14	12	82	17	18	9	69	12	33	12	15	13	58	3	55	4	52	14	143	3	58	30	46	75	8	35	82	63	7	2	15	4	9	2	15	3	19	14	3	72	58	5	2	3	4	12	6	4
122	101	20	14	79	24	12	6	57	10	55	9	13	14	45	2	63	6	50	12	127	0	61	46	65	66	10	41	93	65	10	3	9	6	4	3	11	1	22	9	2	84	90	4	3	5	3	15	8	2
103	78	17	18	69	28	13	10	53	10	29	13	12	12	55	0	65	7	50	13	138	2	54	44	62	72	6	42	60	74	3	4	15	6	12	3	17	2	15	22	2	75	62	4	3	8	7	9	7	5
131	78	20	12	65	31	11	9	72	16	37	12	15	11	46	2	61	6	45	12	140	0	46	40	54	70	10	45	78	77	4	3	12	10	9	6	22	3	20	17	1	74	72	2	3	3	7	9	4	3
126	101	10	16	79	15	12	13	65	8	41	9	21	13	43	0	73	5	36	10	139	0	71	41	65	63	6	34	56	65	2	2	10	14	6	5	15	5	17	24	4	71	74	0	0	8	3	7	7	5
144	79	18	16	79	28	16	9	48	12	43	8	18	12	52	1	68	7	54	19	127	0	61	46	65	77	5	34	77	55	3	3	13	8	6	3	14	2	12	19	0	64	64	7	0	7	4	13	8	2
131	100	14	19	82	21	10	8	69	9	44	9	16	11	34	1	62	7	39	20	127	1	54	33	48	60	6	35	74	68	9	8	19	9	5	4	5	6	17	20	2	69	80	2	3	4	2	15	4	5
128	85	26	15	97	14	13	6	55	4	44	10	17	10	43	3	58	8	33	12	114	1	38	38	70	80	7	43	77	76	4	4	8	12	14	4	13	5	17	22	3	84	78	2	1	2	5	9	6	4
135	87	11	11	86	22	7	6	58	11	53	9	20	7	50	0	62	6	45	14	132	1	59	50	75	64	8	34	75	78	6	1	9	4	10	2	16	4	21	10	2	79	62	4	3	9	2	15	7	8
149	80	19	11	74	28	11	11	75	9	33	6	21	14	46	0	70	4	52	23	125	0	57	43	61	67	9	41	67	66	4	4	11	9	15	5	18	4	22	26	2	67	58	0	3	6	1	12	7	5
128	77	12	9	71	18	11	12	50	17	56	11	24	13	48	0	69	9	36	16	131	1	70	38	68	78	6	39	68	75	4	2	10	6	5	7	9	4	13	10	0	71	78	3	2	13	0	11	5	2
138	63	20	14	76	24	11	10	67	9	33	8	21	10	56	0	59	5	31	10	157	0	42	34	70	58	5	45	73	84	4	0	11	8	9	2	12	2	17	25	0	74	75	4	1	7	2	11	6	4
140	82	19	14	86	20	13	8	43	7	39	10	13	16	44	1	71	6	33	13	120	0	55	43	77	77	11	44	77	64	4	2	15	4	11	1	19	4	16	13	0	71	71	3	3	11	3	9	8	2
143	84	25	12	71	20	11	9	61	17	44	10	15	8	58	1	82	7	46	11	131	0	70	40	53	68	3	24	75	78	2	4	9	6	9	1	8	3	15	10	2	78	63	2	3	4	3	8	7	5
147	83	16	8	67	26	9	12	64	19	44	14	12	13	47	0	77	6	49	10	132	1	70	35	64	69	9	40	74	86	5	3	7	8	9	1	14	3	17	16	1	77	74	4	0	16	4	14	7	4
136	83	22	9	69	28	16	9	68	15	40	9	20	17	48	0	64	4	42	19	129	0	60	37	63	75	4	40	78	89	4	2	5	5	9	6	17	2	11	16	1	75	71	3	2	12	2	13	12	4
145	89	16	16	62	28	10	9	56	8	32	14	20	12	57	1	67	5	57	16	134	0	61	39	74	67	10	37	67	69	4	3	15	4	9	3	15	1	20	18	1	88	68	6	2	7	1	7	12	5
131	65	10	12	78	30	10	4	65	13	54	12	12	9	56	3	62	8	42	9	131	1	65	41	56	67	8	39	63	71	6	4	14	8	6	4	10	3	24	18	2	68	67	7	1	7	9	6	6	2
148	84	22	9	85	25	11	11	64	11	46	10	18	10	42	0	48	7	42	16	130	1	59	39	70	67	6	43	70	81	4	4	14	6	7	4	15	2	20	20	2	68	64	2	1	7	3	17	9	6
162	78	21	20	96	31	9	8	63	10	45	8	14	13	44	0	75	7	40	8	128	0	54	48	65	65	5	47	63	78	9	2	18	9	7	5	14	1	22	19	2	72	67	2	4	8	5	11	6	5
140	74	15	13	69	22	13	11	48	9	47	17	27	13	50	0	59	6	40	15	140	0	48	40	57	60	4	42	65	71	9	2	7	11	14	0	19	0	12	18	1	74	75	1	4	9	4	15	6	1
146	82	10	18	84	18	5	10	61	11	44	6	18	11	49	1	64	5	42	11	131	0	45	44	62	61	5	50	75	72	5	5	7	4	8	2	15	0	20	14	1	67	78	3	2	7	9	14	7	7
136	83	21	10	77	18	10	7	73	8	51	11	20	15	52	2	53	3	50	17	123	0	62	40	60	70	8	41	59	70	3	3	11	3	8	3	17	1	10	18	3	77	70	5	3	8	2	12	12	1
137	94	17	13	76	26	11	15	63	9	42	15	20	12	42	0	65	8	40	8	134	0	63	36	59	62	10	43	68	76	5	7	14	9	9	3	12	2	14	21	2	73	73	3	3	6	2	13	6	6
138	87	18	11	103	24	16	10	46	16	39	12	17	22	35	0	66	8	45	13	118	0	58	29	64	69	9	39	69	82	3	2	11	3	6	0	13	2	19	22	1	74	61	2	0	8	3	10	8	5
156	89	16	16	63	24	14	9	52	16	51	2	19	11	53	1	68	6	29	13	127	2	63	41	67	75	6	38	74	84	4	4	10	1	12	2	12	4	16	22	0	68	62	1	2	4	4	10	1	2
136	77	18	9	68	22	14	11	47	17	47	6	21	14	50	1	68	8	42	12	147	1	63	49	70	56	4	37	63	81	2	1	9	6	12	3	9	3	12	13	0	90	60	3	0	7	2	10	4	2
142	85	22	9	84	21	12	7	57	14	29	9	17	15	40	1	72	4	43	9	148	0	64	49	52	73	7	52	54	72	3	1	7	4	7	2	19	3	18	12	3	70	66	1	3	7	3	10	7	2
141	77	20	7	64	21	10	12	67	11	46	13	19	13	54	4	80	9	32	15	132	0	67	38	77	72	10	45	70	70	4	5	18	7	10	1	17	2	12	15	1	67	77	5	2	5	7	11	8	2
122	80	17	19	96	27	15	9	43	9	46	4	33	9	47	1	60	9	54	12	138	1	54	46	67	72	5	26	61	58	6	0	12	6	9	2	14	2	19	22	0	67	63	7	0	9	5	15	10	3
128	76	14	16	71	22	10	11	69	11	42	9	9	16	46	2	58	9	37	13	143	0	63	47	63	74	11	29	57	87	4	4	17	5	11	4	13	4	21	15	2	64	74	5	0	6	1	14	6	6
136	82	10	11	83	23	12	11	67	9	44	9	18	10	54	1	63	4	37	11	134	0	67	44	65	61	4	35	46	74	6	3	10	5	14	4	15	4	18	15	2	70	70	5	3	8	0	13	5	3
141	71	19	14	78	10	10	7	54	19	43	12	22	17	68	0	79	12	42	17	139	0	56	42	70	57	14	37	65	78	5	1	9	4	10	2	16	4	21	13	1	86	79	2	3	7	4	22	4	1
126	75	11	16	63	26	8	11	59	12	43	5	18	14	46	0	73	4	46	19	142	1	67	44	60	75	13	50	73	57	4	3	7	5	11	3	10	1	17	20	1	81	67	5	5	10	0	10	6	4
135	80	20	9	72	25	14	10	67	9	38	11	21	12	50	3	65	6	53	17	140	1	52	48	60	76	5	43	59	78	3	3	10	8	9	3	21	0	18	14	0	72	72	2	1	5	4	12	8	2
110	99	16	10	66	19	15	9	67	13	52	5	19	13	35	0	61	9	40	10	130	0	50	41	81	84	9	45	64	73	7	1	11	6	9	4	10	4	14	21	2	73	80	3	3	8	6	8	12	2
142	79	14	13	70	24	10	8	52	13	38	15	12	16	48	1	51	4	56	14	157	0	65	51	46	74	5	44	62	93	9	2	8	6	8	0	8	3	15	23	0	70	69	1	1	7	2	15	10	4
116	80	32	14	76	28	14	8	55	6	40	13	24	17	47	2	77	6	31	10	127	0	63	43	74	68	9	34	63	85	5	2	18	3	10	2	13	4	13	20	2	63	75	6	3	6	4	12	9	1
130	87	14	12	64	25	9	6	67	7	37	15	21	21	46	1	65	4	51	16	147	2	58	47	71	63	5	35	75	63	2	2	10	5	9	1	18	2	16	16	2	75	59	0	0	6	2	11	9	1
126	76	15	12	76	25	15	6	45	9	33	11	20	13	55	0	63	6	46	16	139	0	44	50	60	61	6	29	81	79	6	2	8	4	11	3	16	1	18	23	1	72	64	2	3	10	1	15	9	3
123	81	12	14	81	21	9	10	73	14	42	19	18	9	46	2	69	5	36	12	124	0	66	37	76	86	7	40	70	64	5	6	6	8	10	1	15	3	15	17	3	71	80	0	4	9	7	3	10	6
125	76	17	12	76	27	12	10	66	15	40	12	15	16	48	1	72	2	33	12	138	0	73	38	57	84	11	39	63	78	2	4	7	8	14	4	11	2	19	13	0	79	68	2	2	6	1	10	6	6
116	96	20	15	81	25	12	14	56	16	39	11	22	12	45	3	70	6	44	13	139	0	57	47	70	77	5	43	54	73	5	4	15	6	20	2	16	3	26	21	0	77	63	3	2	8	5	7	6	3
130	84	13	13	86	23	14	10	75	3	40	11	21	14	47	1	80	11	41	14	128	1	62	45	67	67	10	49	70	62	8	1	8	6	6	3	12	3	15	18	3	64	68	3	2	3	3	13	5	4
147	84	12	10	70	22	14	5	53	9	43	12	13	14	55	3	48	1	41	16	136	0	59	35	65	91	6	35	82	67	4	1	13	1	8	5	18	4	19	15	2	64	76	5	2	12	0	14	4	5
136	81	13	8	85	27	9	7	55	11	39	14	15	7	51	1	72	11	42	19	140	0	64	39	68	69	12	39	67	85	3	3	11	5	14	3	16	2	20	12	2	72	67	2	4	12	3	10	7	3
152	76	15	13	91	16	10	6	69	12	55	14	12	12	40	0	64	6	47	20	149	0	62	41	66	78	7	40	77	74	4	0	13	5	10	1	17	5	16	12	1	77	82	4	0	10	3	11	10	7
131	81	11	13	90	26	11	10	64	11	40	16	15	18	53	1	62	5	42	18	120	1	65	37	65	64	5	33	75	68	7	2	8	7	14	2	20	5	20	15	0	69	61	0	1	10	5	11	7	5
130	73	17	6	73	20	10	4	59	3	61	13	19	14	45	0	71	7	51	7	153	1	53	44	53	56	8	30	59	76	6	4	6	4	12	5	19	2	15	16	0	70	60	4	1	9	3	13	4	2
138	91	14	12	75	26	5	11	77	12	46	10	23	13	49	1	69	5	57	23	135	0	59	56	76	66	12	31	63	80	6	3	8	4	9	7	19	7	20	15	0	72	70	2	2	6	4	12	7	7
130	87	13	15	58	20	15	12	64	8	40	12	19	10	46	0	64	6	47	13	146	1	53	49	63	69	11	38	73	74	10	2	17	8	10	3	18	2	20	18	1	66	82	3	5	4	5	9	4	1
158	86	17	11	70	28	10	8	61	7	44	10	25	13	48	0	64	8	39	13	141	0	58	35	81	66	5	34	76	77	6	4	20	9	11	1	8	5	21	16	4	66	58	1	2	4	3	11	8	4
140	76	19	12	66	25	13	10	60	12	45	6	18	11	47	2	67	7	37	15	131	0	49	43	64	69	5	42	76	68	4	4	13	7	12	2	16	4	15	13	0	85	62	4	1	7	5	9	6	2
132	85	27	16	83	24	14	8	66	7	44	22	16	14	47	3	77	6	49	18	160	0	56	38	55	67	5	37	72	78	9	2	18	6	13	2	8	2	5	17	1	82	53	5	1	4	1	12	5	3
121	76	12	10	76	29	10	12	54	12	38	13	16	9	63	2	68	6	44	12	142	0	68	41	54	60	10	40	70	78	6	3	10	5	4	5	16	0	17	19	0	63	59	2	1	4	7	18	5	2
130	68	14	7	88	23	15	8	57	7	39	13	20	16	52	3	59	5	54	19	133	0	68	44	70	66	3	38	56	74	1	1	9	6	13	3	17	3	16	16	3	90	69	5	3	5	5	6	8	3
133	88	10	11	81	19	11	10	49	10	51	20	12	15	41	1	79	11	51	22	127	4	45	44	58	61	6	40	60	76	6	0	11	5	7	1	10	2	15	21	1	76	62	3	0	7	2	8	6	3
132	85	26	14	81	20	16	6	46	13	43	16	21	13	47	3	62	5	41	18	124	1	68	41	55	71	7	51	76	83	3	5	15	7	7	7	15	5	23	22	1	72	64	6	2	6	1	10	6	2
143	73	13	13	85	25	12	5	72	6	44	13	18	15	46	2	86	6	42	10	152	0	67	39	61	73	6	52	76	73	7	3	12	4	10	2	14	0	18	13	1	75	60	1	2	9	0	14	11	2
129	85	15	11	73	33	14	11	63	11	38	11	17	14	55	1	69	9	44	21	109	0	60	39	69	73	8	42	59	78	4	0	14	5	6	1	15	3	15	17	0	75	74	3	3	7	2	12	6	4
137	82	17	18	90	21	10	11	66	12	35	14	17	13	38	5	54	4	48	11	131	0	58	45	65	71	8	44	61	69	5	3	10	11	9	3	7	1	8	18	3	74	56	3	2	5	0	14	9	3
126	88	13	12	78	30	13	6	63	13	46	11	12	14	43	1	69	7	29	23	150	0	46	46	66	68	9	45	68	72	3	4	12	6	11	2	14	1	17	16	3	70	75	6	3	6	1	10	13	1
120	99	15	16	62	23	12	16	54	12	37	9	19	14	55	3	56	6	49	18	146	1	57	45	60	82	4	39	54	70	5	5	9	10	10	3	13	5	16	19	1	62	65	1	2	7	0	9	10	2
135	85	15	9	77	20	9	12	76	9	42	11	16	12	67	0	59	9	26	13	133	0	52	48	70	70	6	34	56	67	3	4	11	6	10	4	13	5	16	22	2	77	82	1	3	5	4	8	6	3
130	104	13	12	86	13	12	4	52	9	40	7	15	18	42	1	63	6	27	15	123	1	63	32	59	72	13	38	65	63	5	3	10	5	12	5	14	2	22	12	2	69	71	4	1	5	3	6	7	6
124	90	23	15	87	27	7	10	63	12	44	12	17	10	39	2	66	9	53	11	139	0	51	49	69	69	9	43	89	62	8	5	12	8	12	2	11	5	19	13	1	72	80	4	1	7	4	10	9	7
122	85	18	15	74	23	8	17	62	14	39	11	20	16	53	2	70	7	47	12	126	1	60	33	64	74	5	29	66	61	10	2	13	7	8	6	13	0	10	17	0	85	61	2	0	9	3	14	9	3
140	74	17	12	86	31	11	11	56	10	36	13	19	14	52	0	78	5	46	16	137	0	63	33	54	75	9	24	66	66	5	0	13	5	12	4	10	3	21	20	1	66	68	0	3	9	5	16	6	6
135	86	11	16	69	32	19	9	66	14	50	13	19	15	60	2	66	6	39	14	147	0	61	41	64	69	7	41	63	79	7	4	14	8	11	4	14	1	11	25	1	72	58	3	2	9	2	12	9	1
139	83	11	13	76	16	16	7	61	9	53	10	24	17	53	1	67	2	42	19	123	1	59	31	69	65	12	44	65	73	8	4	15	7	9	7	15	1	17	20	0	68	70	3	0	2	1	10	10	2
140	82	19	13	77	27	14	15	49	6	43	8	20	11	53	2	61	3	53	14	137	1	60	48	66	70	7	48	58	69	8	1	17	8	10	4	13	1	18	20	2	81	71	3	3	5	4	11	6	1
156	79	12	8	80	34	13	9	66	6	40	7	13	8	44	0	79	4	47	13	116	1	58	48	73	68	6	44	60	66	8	5	15	7	8	2	13	3	16	15	1	86	63	2	0	9	3	5	5	1
140	91	17	10	73	22	10	11	77	10	30	8	13	17	50	1	67	4	48	15	144	3	53	41	69	69	8	41	75	69	10	1	9	9	8	3	11	1	16	14	1	75	69	3	1	5	2	11	5	2
151	85	17	19	74	21	7	17	55	11	37	9	23	16	53	1	66	6	49	15	142	1	72	33	57	74	5	34	62	82	1	1	14	9	6	3	18	1	16	9	3	76	76	2	2	8	5	6	6	1
130	60	15	18	75	24	17	17	53	12	31	8	13	10	45	2	70	5	44	13	123	1	62	45	71	61	15	39	56	77	5	4	13	8	11	1	9	3	22	16	4	58	76	1	2	6	2	7	3	4
155	69	11	8	82	18	10	11	67	15	47	6	15	16	54	0	59	6	46	17	164	1	60	41	65	75	7	42	62	68	6	2	8	6	10	3	19	1	18	18	2	64	79	3	2	7	5	12	5	6
135	87	19	13	80	27	16	10	78	14	49	10	15	10	53	1	67	8	46	12	130	0	62	35	62	66	5	50	62	75	5	2	15	4	5	3	14	5	25	22	3	70	58	1	0	5	2	9	11	4
121	84	16	15	87	19	11	15	66	7	53	16	23	13	51	0	68	7	49	17	137	0	78	46	55	74	8	40	85	81	4	4	13	9	17	3	17	4	15	19	1	72	71	3	3	7	2	19	6	3
142	91	18	6	81	27	13	10	55	15	41	15	24	17	56	0	79	6	40	18	149	0	56	55	70	65	8	44	68	72	6	4	13	9	9	5	11	3	19	16	1	69	60	3	4	4	2	10	8	4
122	84	18	19	73	20	8	5	63	12	35	12	25	8	53	0	60	8	52	9	128	0	55	44	66	89	8	31	69	84	5	1	11	7	8	3	16	4	22	14	1	94	67	4	3	10	4	10	4	3
132	89	14	10	68	25	12	15	58	7	52	8	18	13	48	0	56	7	46	10	140	1	64	33	62	82	12	49	61	87	5	0	17	4	16	2	7	3	10	17	3	73	63	2	3	8	5	10	6	0
145	81	20	13	79	26	17	5	74	10	33	11	20	9	54	0	60	3	47	14	150	1	61	37	63	65	7	41	65	76	3	1	9	6	11	5	5	1	20	16	0	82	61	1	3	8	1	10	2	2
127	80	15	14	77	24	16	12	66	6	40	11	20	17	61	1	46	3	39	18	146	0	58	35	71	59	4	31	68	81	4	1	10	6	12	2	14	4	19	24	0	67	71	4	3	11	1	7	10	4
149	69	15	22	70	26	10	12	59	11	48	10	15	16	55	0	65	5	38	12	135	0	50	42	75	52	5	41	69	82	6	3	15	4	9	0	12	1	21	17	1	79	65	1	3	7	0	11	4	5
152	79	16	10	75	21	13	11	55	5	31	15	19	12	56	3	66	9	46	13	134	0	51	43	77	74	4	34	71	84	4	4	18	9	9	5	14	0	20	18	3	77	70	6	0	7	5	13	14	1
139	75	23	12	83	27	10	4	72	7	44	10	18	11	50	1	53	6	37	19	147	1	63	53	59	62	8	41	71	81	6	4	19	4	5	4	17	4	13	12	2	77	69	6	0	7	6	9	12	0
130	71	13	15	78	21	15	8	57	6	55	9	26	15	34	0	56	8	43	11	151	1	53	50	69	63	9	23	70	67	5	1	10	4	10	2	12	0	14	18	1	71	79	1	2	4	4	11	4	2
133	80	18	14	71	25	17	11	67	8	44	15	19	9	51	2	68	7	47	16	115	0	56	45	69	62	2	37	89	71	7	5	17	7	14	6	13	2	18	17	0	64	71	2	5	5	2	7	8	5
134	89	19	21	64	26	15	13	58	6	54	11	22	10	61	1	64	8	45	15	126	0	61	40	67	74	8	45	73	77	4	2	11	7	11	1	15	1	21	13	2	79	64	3	2	6	5	14	6	7
143	78	16	14	81	22	13	8	54	10	39	13	14	14	39	1	76	1	40	18	136	1	61	42	64	60	5	40	69	80	7	4	6	7	13	5	15	4	14	17	2	65	68	5	2	4	4	15	7	5
134	89	12	11	75	24	19	6	56	10	43	7	17	11	64	3	57	6	35	17	128	0	61	39	55	56	9	42	59	83	6	3	14	5	12	2	14	4	20	15	1	70	71	9	0	7	3	11	9	4
149	83	13	15	72	27	11	10	57	7	35	15	20	13	51	0	86	8	49	16	150	0	52	40	58	69	9	47	54	76	7	2	12	5	6	1	15	1	11	14	2	80	64	5	1	3	2	14	7	4
141	90	17	12	81	24	12	12	58	8	42	14	23	11	36	3	63	9	53	13	154	0	60	47	71	62	9	41	63	76	3	2	16	3	7	1	20	1	15	19	1	70	56	3	1	9	3	10	6	3
127	73	13	7	78	16	16	10	41	11	41	9	19	11	51	2	64	4	51	12	122	0	66	50	68	59	14	36	61	60	4	1	7	6	12	2	17	1	18	24	3	79	51	3	4	3	8	10	8	7
124	81	17	13	74	22	13	11	67	12	43	12	19	14	51	0	71	6	48	17	136	1	66	42	70	75	8	32	62	99	4	2	15	6	10	1	10	2	22	11	1	97	67	2	2	8	2	12	9	1
121	78	28	18	71	17	9	8	58	6	45	19	11	23	52	3	69	14	34	17	139	3	60	42	62	69	11	36	84	75	5	3	9	7	6	3	18	3	17	18	1	87	79	6	4	10	1	16	8	4
125	85	22	7	69	35	10	5	66	12	54	8	20	11	50	1	64	4	46	15	137	1	77	41	68	67	11	33	72	86	2	3	12	2	9	1	13	1	15	17	0	80	56	7	1	6	6	19	7	1
144	69	18	12	79	21	6	13	68	13	48	5	18	17	62	1	61	6	49	18	162	0	51	46	56	59	2	37	57	88	2	4	8	6	17	1	14	2	14	19	2	72	50	4	2	4	2	12	6	4
149	85	24	16	61	22	9	9	58	7	31	13	16	12	48	1	64	5	47	21	127	0	65	46	57	56	7	44	64	79	4	3	19	7	9	2	12	3	15	17	3	94	74	3	4	10	2	6	8	7
143	93	14	18	80	22	10	11	61	11	32	7	22	13	49	3	55	6	36	12	117	0	47	38	56	73	8	38	77	77	2	2	5	10	11	1	24	3	14	17	0	79	55	2	3	3	3	9	10	6
112	70	18	22	70	20	11	9	57	12	43	17	16	10	51	2	55	12	45	14	103	0	69	46	67	67	8	50	78	81	5	0	14	7	5	5	17	4	19	15	2	63	71	4	1	8	4	4	6	4
138	86	16	13	76	17	10	17	62	10	49	8	17	12	56	0	46	9	49	15	120	0	64	49	61	64	12	32	67	72	3	3	15	10	9	6	15	2	21	19	3	78	72	2	1	10	1	9	5	3
131	83	18	12	81	26	11	5	60	15	46	12	12	16	36	2	86	10	36	15	133	1	63	44	50	57	6	36	66	67	5	2	13	12	8	4	12	5	17	15	0	65	73	4	2	3	2	13	6	4
157	92	13	10	70	21	6	9	58	15	47	8	17	13	42	1	71	5	42	11	131	1	60	51	66	79	8	42	72	72	2	2	12	7	16	4	10	9	15	23	3	92	70	0	4	6	2	12	3	4
128	79	19	13	80	21	12	9	68	9	60	12	15	12	50	1	49	4	42	12	133	0	62	34	66	77	9	41	68	72	2	7	13	9	17	3	9	3	15	17	0	65	65	3	0	6	7	10	6	3
116	87	16	12	79	22	14	15	74	8	35	13	18	14	62	2	55	7	51	14	129	1	49	42	59	59	9	40	72	70	6	3	11	7	11	0	8	3	19	12	1	74	72	2	5	5	2	14	7	3
123	87	18	11	84	23	7	9	63	9	52	12	14	19	61	2	66	9	38	12	133	0	72	36	56	73	3	38	67	68	2	3	8	9	4	4	20	5	14	15	2	87	71	1	2	4	6	7	6	8
146	82	16	10	72	29	17	8	66	11	47	11	17	15	52	3	55	6	41	9	137	2	63	49	77	70	8	45	69	71	2	2	11	9	14	5	9	2	12	19	2	66	77	1	3	4	3	10	4	4
123	95	12	11	85	35	16	10	55	7	49	8	22	9	37	2	62	6	34	18	142	0	49	44	66	56	6	38	64	76	3	2	13	5	17	5	14	4	19	20	1	66	73	4	1	10	1	11	4	5
131	77	12	12	71	21	13	13	67	7	41	12	16	18	38	1	63	6	40	11	125	2	57	39	59	76	7	38	72	71	7	6	10	3	11	1	13	4	18	23	6	65	71	6	2	10	1	20	6	6
126	90	16	7	69	22	11	8	63	16	42	15	21	12	52	3	70	11	43	18	158	0	53	53	61	71	8	50	63	59	4	2	12	6	4	4	11	2	16	19	3	72	70	2	2	9	3	14	9	1
120	85	21	12	82	23	12	9	48	12	39	8	15	15	45	2	64	7	47	21	136	0	51	43	67	70	9	45	62	74	2	2	13	8	17	0	11	2	18	17	1	78	66	4	2	8	2	9	9	1
133	83	23	12	73	22	14	9	57	20	41	13	26	8	49	1	59	1	50	16	150	0	61	36	76	63	10	38	60	70	7	1	13	9	7	6	18	1	21	11	3	65	69	2	1	6	1	16	2	4
135	74	17	12	61	16	10	10	49	3	47	8	25	25	55	1	71	12	47	22	140	0	69	41	64	58	10	44	67	80	3	1	7	5	7	2	13	4	20	14	1	87	71	4	1	5	2	13	9	4
128	86	12	11	88	20	14	9	62	11	54	15	27	18	51	1	64	5	53	19	118	1	50	42	68	74	4	33	64	74	5	1	11	3	7	2	14	3	18	16	2	63	63	3	0	8	4	17	5	4
145	101	16	16	64	24	19	8	55	13	51	12	15	14	50	2	77	11	45	13	166	1	65	48	64	67	13	33	57	62	5	1	11	4	6	3	14	6	18	21	3	92	73	4	0	9	5	10	8	4
145	106	14	10	64	19	16	12	69	15	48	11	17	16	58	2	56	8	50	14	134	0	75	45	64	74	12	52	64	64	2	2	14	9	11	3	17	5	11	25	3	69	58	3	3	6	2	14	4	6
134	78	11	10	77	17	10	20	63	7	50	17	20	15	53	1	57	6	47	17	124	0	62	46	69	56	3	42	84	71	2	2	12	6	9	4	14	4	10	21	1	69	76	3	2	8	3	12	5	2
130	67	18	8	97	22	16	12	53	11	29	7	19	11	42	1	65	3	49	25	136	0	69	39	74	77	12	33	60	78	8	2	12	7	12	7	13	7	11	11	3	63	78	4	2	8	8	16	12	1
134	76	19	17	69	29	14	14	53	14	40	10	15	15	48	0	56	6	42	17	139	0	75	53	59	63	9	39	70	66	2	4	13	8	10	3	15	1	20	16	2	68	79	2	1	4	6	14	15	3
141	84	17	16	63	26	12	11	53	6	35	12	25	11	55	1	51	14	52	12	148	2	55	46	69	64	7	30	60	70	10	8	13	10	9	2	17	2	12	19	4	60	66	1	3	7	3	10	8	2
113	76	17	12	86	19	11	8	65	15	32	16	19	8	50	1	57	10	45	26	120	0	46	35	54	68	8	45	64	78	6	4	15	10	19	2	9	2	17	16	0	72	73	2	0	2	2	13	4	1
149	82	15	13	77	17	9	13	54	8	28	16	18	18	47	1	80	7	44	5	132	1	54	41	55	73	14	44	82	58	4	3	14	7	5	2	9	0	21	8	0	78	83	3	1	8	1	13	5	4
106	91	18	13	74	19	11	6	57	8	56	13	7	13	42	3	59	9	43	15	140	2	67	35	70	78	8	43	52	74	3	1	15	6	7	5	10	5	16	18	3	89	57	2	2	5	1	17	5	2
145	83	17	15	92	19	16	13	54	12	44	9	21	11	60	0	55	5	43	11	129	0	60	25	67	60	5	34	60	78	2	1	6	5	16	0	18	6	21	19	4	66	73	1	1	8	5	8	6	3
128	68	18	11	88	21	15	13	52	12	39	20	19	17	62	1	56	10	42	13	140	1	51	41	63	70	8	29	74	77	2	2	11	9	9	6	16	0	16	16	1	64	77	5	1	8	4	4	4	5
121	94	25	12	64	17	16	5	65	12	37	5	18	16	55	1	64	10	49	10	126	1	63	34	67	55	9	39	69	62	3	4	16	3	9	1	12	3	13	18	2	75	80	3	1	4	2	14	3	1
122	66	13	11	80	28	16	8	70	9	41	9	21	13	54	0	59	6	43	15	133	2	62	43	61	54	4	42	59	64	2	1	8	7	6	1	22	4	13	23	3	66	74	3	1	6	0	13	8	3
137	85	20	16	70	17	3	10	60	12	41	9	21	12	44	1	72	8	48	17	128	1	61	49	78	63	4	44	68	72	1	4	10	1	12	1	15	2	26	19	3	81	65	4	2	6	5	12	10	2
144	94	17	13	83	35	12	10	62	15	47	8	13	21	46	0	52	3	39	20	133	0	59	43	72	82	9	39	84	72	4	2	10	9	9	4	15	2	17	20	1	68	61	1	2	7	4	6	4	3
118	84	18	9	73	21	9	10	62	14	41	13	21	12	43	1	61	9	42	14	138	0	64	34	56	79	4	26	62	77	4	0	13	4	12	1	11	0	18	23	2	71	87	6	4	10	4	14	12	4
143	68	14	12	84	19	10	5	70	10	35	12	16	15	50	1	45	12	43	22	150	0	53	49	71	77	7	37	67	63	7	1	10	6	9	5	15	3	15	11	2	83	68	3	3	9	3	11	3	3
129	86	17	9	77	20	18	11	66	9	33	10	15	16	53	0	66	5	37	15	135	2	61	57	54	72	10	36	55	78	6	3	15	8	12	2	13	1	7	22	1	84	73	8	3	10	3	10	3	3
161	98	16	13	83	16	12	6	72	5	37	6	15	11	50	0	59	6	48	11	145	0	58	44	59	66	5	50	62	70	6	3	10	9	11	4	16	1	14	26	1	80	63	4	5	9	3	14	13	1
154	86	16	12	92	27	9	10	47	12	54	4	23	24	63	0	58	7	39	13	134	0	53	47	54	68	5	43	79	62	2	1	12	9	10	2	9	2	13	16	2	67	71	4	2	5	5	13	6	2
130	86	19	16	64	31	8	18	48	9	49	10	16	21	46	1	73	5	31	13	128	0	57	51	69	69	9	34	77	61	4	5	11	7	13	3	15	2	18	17	5	81	60	1	3	9	2	14	5	5
123	96	8	14	64	25	13	11	48	13	38	13	24	17	50	1	61	5	50	18	143	1	65	45	64	67	3	32	62	67	8	2	13	11	8	4	16	6	17	24	2	80	60	1	4	7	1	14	5	2
132	93	16	8	87	25	21	13	61	14	38	5	17	14	47	1	67	6	59	17	136	0	61	41	63	71	7	41	57	87	5	4	8	7	6	1	17	2	21	13	3	81	66	2	2	7	2	16	10	2
137	65	13	13	74	21	14	14	61	3	50	10	23	19	64	1	63	4	42	18	121	1	53	35	53	60	10	29	54	71	6	3	13	7	7	1	22	2	14	18	1	82	78	9	2	8	7	9	9	3
121	70	21	19	92	26	10	10	63	17	45	13	15	19	54	0	69	6	50	14	141	1	61	46	68	63	5	36	75	75	6	3	14	5	11	4	20	5	18	13	2	82	60	0	5	7	3	12	5	3
130	70	17	15	77	29	9	15	61	8	56	13	21	16	48	0	76	5	45	12	120	1	61	58	65	64	5	47	63	64	3	2	13	7	13	1	12	2	17	12	1	86	67	4	1	6	3	12	7	3
129	84	15	19	87	16	16	4	56	20	36	4	16	10	48	0	66	9	41	13	143	1	54	52	49	56	7	39	66	78	5	2	9	6	6	0	13	2	23	22	0	68	68	3	1	6	1	11	7	2
138	69	22	11	86	20	11	11	55	15	41	4	16	15	58	2	64	9	38	19	145	1	53	38	70	60	11	40	70	67	4	1	13	11	7	2	11	5	18	15	2	79	66	2	1	7	7	12	5	4
140	78	19	15	71	18	12	11	64	10	48	9	20	10	54	1	58	2	50	11	136	0	59	50	71	67	5	42	53	77	10	0	10	6	8	0	11	3	16	16	0	68	69	3	3	7	2	15	7	5
137	99	24	12	70	25	12	10	54	12	41	11	17	12	49	2	57	11	39	9	116	0	65	36	60	75	8	37	52	60	6	1	22	6	14	4	15	1	20	11	2	69	62	3	1	8	5	8	9	2
110	92	20	17	79	27	11	6	57	7	53	9	13	10	53	3	57	7	34	11	153	0	57	49	60	64	9	29	61	76	4	3	14	9	6	4	14	2	18	21	3	70	72	5	3	2	3	6	7	1
131	80	12	19	74	27	15	7	73	9	37	10	17	13	42	1	62	6	38	11	152	1	65	39	73	67	2	52	72	64	2	1	15	6	15	4	18	1	17	15	3	68	66	4	2	12	4	8	3	2
130	65	20	12	72	13	18	2	55	10	42	8	25	16	40	1	57	12	39	11	125	1	65	46	66	70	5	32	83	68	7	2	11	12	8	2	15	6	18	23	7	68	87	3	0	9	3	9	8	3
141	81	14	12	68	29	19	5	57	13	33	12	25	12	47	1	68	6	43	11	125	0	60	34	61	77	5	47	72	74	4	3	9	8	10	4	13	5	16	23	3	57	72	1	0	6	3	9	8	2
175	76	23	16	72	17	10	4	71	10	48	14	24	16	44	0	75	6	42	15	143	0	73	40	59	69	6	34	66	70	7	1	7	3	13	5	15	2	13	23	1	77	62	4	2	4	4	14	9	3
119	98	15	11	86	21	9	11	60	8	40	6	15	12	44	0	57	9	50	19	125	0	44	52	67	77	5	37	70	80	5	4	13	9	4	4	15	2	11	10	3	73	73	6	2	8	5	8	8	2
138	97	20	17	81	25	16	10	51	9	51	5	20	12	52	0	61	11	46	17	151	0	59	31	63	63	6	39	68	70	4	2	9	6	10	4	13	1	22	18	4	89	74	4	1	6	5	12	8	3
150	79	18	11	82	30	12	6	73	13	45	5	13	14	46	2	82	10	49	15	147	0	62	35	68	68	5	52	66	77	5	1	8	4	9	2	19	4	12	10	2	70	73	5	3	1	2	12	6	5
129	94	23	19	71	32	14	8	50	9	59	7	21	13	39	1	80	5	47	17	131	1	65	35	60	70	2	41	53	78	3	1	22	5	12	4	16	7	19	14	1	84	60	4	2	9	3	15	8	3
144	90	15	10	80	16	13	11	53	9	36	9	19	18	41	3	63	12	46	15	143	2	61	40	72	58	8	41	71	72	6	0	10	6	15	3	12	2	24	24	4	73	68	2	3	7	3	9	11	2
137	105	16	17	80	23	8	11	67	5	59	14	14	11	51	2	66	9	46	13	147	0	51	45	67	72	4	33	67	86	5	3	15	7	11	0	19	3	19	23	0	82	66	1	1	7	9	10	9	4
126	90	21	18	93	31	7	12	49	18	50	11	30	14	52	4	56	4	30	11	148	1	68	40	60	71	9	31	53	70	6	1	18	5	5	1	16	2	16	19	4	72	64	3	0	3	7	11	8	3
137	82	11	21	80	33	11	12	53	13	34	16	17	15	49	3	64	9	39	12	154	0	55	46	61	70	8	39	74	62	10	1	7	7	8	4	19	2	17	20	2	82	73	2	0	4	2	13	8	1
120	82	12	13	75	26	14	9	75	10	36	9	27	7	49	0	73	8	40	9	131	0	60	36	70	76	13	36	71	80	4	0	15	10	11	1	14	4	15	16	2	85	77	6	2	9	2	13	5	5
131	74	23	18	74	26	17	11	70	13	40	5	15	13	46	1	64	9	35	15	129	1	45	45	63	62	5	48	51	76	2	1	12	4	10	4	18	1	15	14	2	72	76	2	0	5	4	14	10	2
122	79	17	15	90	32	8	8	65	10	44	10	17	16	55	1	68	6	40	13	148	0	52	35	61	73	9	32	86	78	5	1	9	9	7	4	11	6	17	16	2	83	67	3	2	12	3	10	3	2
149	74	14	8	88	22	15	5	53	14	39	7	16	10	53	2	58	6	43	16	143	0	64	29	57	79	4	39	75	84	7	1	16	10	12	3	16	3	17	20	2	76	66	4	3	9	3	9	10	7
141	90	18	14	76	23	8	7	56	9	46	8	23	13	51	2	56	4	51	15	130	2	56	47	58	73	7	30	63	71	4	2	7	6	11	6	16	4	20	17	0	69	59	3	1	11	2	10	7	4
121	75	18	20	81	29	11	14	61	18	37	10	18	16	48	1	61	7	49	13	129	0	62	43	65	68	9	28	60	70	5	2	12	5	10	7	12	5	15	25	2	83	62	3	3	8	2	15	10	2
162	70	17	17	82	25	11	12	62	10	53	14	14	15	48	1	58	7	38	19	135	0	59	42	69	77	8	38	69	69	3	1	8	7	9	2	18	1	14	14	1	67	74	1	2	11	3	8	7	3
127	92	15	12	74	25	12	15	58	10	45	7	16	13	52	1	60	2	40	12	137	0	65	39	58	79	8	38	70	86	4	3	8	5	8	3	13	4	12	10	2	83	63	5	1	7	4	14	7	4
143	79	19	8	87	25	17	10	68	12	40	17	24	14	45	2	49	4	31	11	149	2	63	32	71	64	4	37	81	74	1	2	17	10	11	2	10	2	15	19	0	79	55	4	1	4	4	10	8	6
150	99	13	13	78	23	15	7	56	16	49	10	19	12	55	2	62	7	48	13	133	0	59	36	56	77	6	36	75	75	2	4	9	8	13	1	15	2	15	18	1	78	57	7	0	6	0	14	5	2
109	80	27	14	80	26	9	10	53	11	42	10	12	21	45	0	62	8	47	7	142	1	53	44	63	69	7	44	63	63	3	0	14	10	16	1	15	4	12	29	1	78	74	7	1	6	1	15	8	5
135	88	13	21	75	27	10	13	59	12	37	5	15	9	49	1	68	7	49	18	122	1	63	39	41	65	1	47	68	85	11	3	9	8	8	0	19	8	16	12	1	80	68	2	2	10	3	10	11	6
124	82	18	11	74	18	10	8	50	15	52	11	23	12	49	0	75	3	36	14	135	0	48	38	55	50	10	40	69	81	4	1	14	8	12	0	17	3	24	17	1	74	75	2	1	6	4	10	2	2
151	84	12	13	56	14	14	6	59	11	40	12	15	12	49	0	65	7	38	18	119	0	64	43	60	56	7	37	77	65	4	0	10	4	6	5	11	0	13	16	1	82	65	4	5	5	3	8	9	3
127	62	17	14	63	33	16	9	55	6	40	8	25	13	55	2	82	7	41	16	128	2	63	44	68	65	8	36	76	87	3	2	12	4	13	4	8	1	18	14	3	54	71	2	2	9	3	17	7	3
122	77	12	16	79	30	7	8	62	8	50	16	18	9	53	1	67	9	37	16	123	1	77	44	77	63	9	33	78	66	3	2	13	7	8	2	8	1	30	18	1	64	75	5	2	9	1	10	7	5
147	74	18	17	77	24	15	12	59	13	44	6	18	13	47	0	58	5	47	16	147	2	70	29	60	76	4	47	75	77	5	2	12	7	6	1	14	1	24	23	3	68	63	5	1	5	5	11	7	3
128	84	14	18	68	23	14	4	59	8	42	11	23	14	43	3	71	5	48	15	138	0	56	43	53	81	5	37	62	50	8	4	11	5	9	5	15	3	20	22	2	66	71	1	3	1	2	8	11	4
142	86	20	16	60	32	10	6	65	6	46	10	12	15	33	0	55	5	54	13	142	0	67	45	69	72	4	55	75	70	11	2	10	6	8	2	16	4	16	18	0	71	69	4	2	9	3	15	6	4
154	85	16	17	88	20	15	10	58	8	46	13	25	12	27	2	68	6	39	18	144	0	57	44	73	66	8	45	69	70	9	3	9	8	8	2	12	8	15	12	1	75	60	5	2	9	3	13	7	6
126	85	21	13	65	21	14	4	47	11	31	10	18	15	56	1	65	6	58	17	140	0	72	32	75	82	10	47	70	78	4	2	17	6	9	3	16	2	20	20	0	82	65	6	1	8	3	16	6	8
127	81	22	10	80	20	15	7	59	10	46	7	14	15	44	0	61	4	47	16	137	0	76	43	64	92	8	40	62	65	7	4	9	6	5	5	20	6	19	21	0	65	72	4	1	5	4	16	4	4
136	84	8	19	76	19	8	9	74	7	43	11	15	9	52	2	72	3	38	16	142	2	56	34	54	81	7	49	56	70	6	2	13	5	7	2	13	3	15	14	2	72	66	4	0	4	4	9	7	4
127	77	21	11	79	25	12	6	66	17	43	9	17	9	44	1	56	11	39	14	133	0	50	50	77	66	6	51	69	69	1	4	18	7	10	5	16	2	20	15	2	88	70	2	3	5	2	10	8	5
125	98	17	9	64	21	15	11	61	9	48	11	18	12	60	1	83	5	52	13	121	1	70	45	79	61	8	45	69	80	9	2	7	7	8	3	18	6	17	20	0	67	79	6	2	6	2	11	5	5
142	76	23	8	84	14	12	6	64	6	53	11	21	11	49	1	70	13	45	12	123	2	59	43	65	67	6	55	62	60	4	3	20	9	13	2	17	6	22	16	3	72	56	1	6	6	4	13	9	4
133	71	13	15	73	23	17	7	58	10	50	10	12	18	63	1	71	4	41	12	140	1	53	51	73	69	3	43	55	79	8	1	13	6	7	2	20	3	26	10	1	62	73	3	0	7	7	12	5	3
132	72	17	9	78	29	10	6	70	8	50	10	11	13	46	1	63	8	48	14	150	3	70	52	64	69	8	34	64	69	2	3	12	6	15	2	20	1	19	19	3	65	55	1	2	8	2	11	8	3
130	83	14	23	66	20	11	15	59	6	47	13	17	14	63	0	76	5	43	16	142	2	61	40	66	57	6	42	59	80	2	0	11	7	8	5	9	3	20	12	1	68	70	3	4	10	2	10	10	0
133	84	18	14	85	25	8	10	63	5	41	17	11	22	59	1	71	10	48	11	125	0	40	39	60	75	7	25	57	85	3	5	10	4	7	2	17	2	14	21	2	75	64	5	2	6	1	19	8	2
130	81	28	7	71	28	11	11	74	14	54	11	16	11	29	2	68	3	44	13	129	0	66	27	61	77	9	32	77	74	4	1	16	4	10	2	13	1	21	17	1	57	77	2	1	4	3	7	10	1
138	95	12	13	74	20	11	13	48	6	37	16	21	10	43	0	54	5	40	15	135	0	61	36	74	63	7	33	64	83	9	0	9	5	11	1	13	8	24	22	2	66	57	3	0	7	3	10	8	4
132	86	26	17	81	13	9	9	58	11	38	10	18	14	52	0	65	5	44	16	146	1	68	41	69	68	2	41	81	60	1	2	11	13	10	1	13	3	13	16	1	78	68	3	4	7	4	11	9	4
147	103	11	11	76	20	12	14	64	9	45	7	13	10	43	1	58	10	42	10	127	2	61	48	77	74	8	35	69	66	5	6	15	3	5	5	13	3	23	15	5	68	73	3	0	6	2	4	10	2
145	71	12	11	65	25	14	16	58	10	43	8	16	10	57	0	69	6	53	14	135	0	64	51	65	67	8	32	55	77	1	4	5	10	11	2	16	3	15	17	1	64	54	6	2	5	5	9	6	7
126	78	11	13	97	30	9	13	55	16	43	11	16	19	44	1	67	3	46	9	146	0	62	34	60	76	11	46	79	61	6	3	10	9	13	2	9	2	21	22	3	69	64	4	1	9	4	11	8	3
141	93	6	20	68	9	9	11	57	11	54	9	31	21	44	0	67	10	43	15	139	0	61	38	65	66	5	55	86	66	2	2	11	7	8	4	22	2	13	17	1	71	70	4	3	5	4	14	3	3
146	98	12	9	87	26	16	12	67	8	39	6	17	9	55	2	58	5	40	14	157	0	50	41	62	69	7	41	70	86	6	5	17	13	9	0	14	4	23	26	0	70	70	4	3	5	4	11	9	3
120	76	17	13	60	32	16	6	53	13	39	10	20	17	51	0	66	7	41	20	131	0	55	31	63	79	5	47	71	73	3	0	16	6	11	2	12	4	27	19	2	66	73	3	3	2	0	15	9	1
117	88	18	14	85	23	11	14	59	6	46	14	16	7	55	1	59	8	44	14	144	0	73	42	71	67	4	37	65	60	6	2	11	6	5	2	15	6	15	18	3	60	59	1	0	3	3	13	13	3
123	82	21	17	73	22	11	11	50	10	44	12	18	9	49	3	53	4	46	18	121	0	71	59	68	64	10	50	69	78	6	3	11	5	10	6	16	2	12	18	0	61	65	1	1	11	4	8	9	3
135	94	12	12	93	27	13	12	61	11	38	10	14	15	50	1	73	6	40	17	141	0	60	47	57	65	11	38	66	78	8	2	11	6	10	5	12	1	11	18	1	64	73	5	2	7	5	19	5	6
122	80	18	14	76	24	13	9	67	12	47	13	16	15	48	2	56	10	50	14	126	0	50	33	74	75	7	44	63	80	2	3	9	7	13	1	12	1	20	14	1	72	63	0	4	7	4	12	13	7
145	98	24	5	69	28	13	9	57	17	43	11	15	16	44	1	61	5	50	15	136	1	54	45	63	55	5	48	75	69	5	0	13	10	7	3	22	0	22	20	2	79	63	3	2	10	2	18	7	2
127	92	16	16	79	21	15	7	61	5	46	15	14	12	51	2	80	4	48	14	127	0	49	36	73	66	6	38	72	70	3	2	8	3	9	1	10	3	13	20	0	84	73	7	2	6	4	4	9	4
161	88	14	18	73	28	21	12	73	10	43	10	22	16	65	1	58	6	32	16	135	1	71	43	61	67	7	27	71	81	3	4	10	6	7	3	12	3	13	10	3	71	71	2	3	8	1	17	11	5
142	92	12	12	63	22	16	8	49	11	52	7	20	14	56	1	68	6	46	14	162	1	68	36	57	62	6	41	56	73	6	3	14	5	13	2	8	1	23	19	1	75	62	7	2	8	4	18	5	2
130	82	22	15	73	35	13	8	66	7	43	3	23	19	51	3	62	11	44	15	121	1	64	42	68	65	5	42	72	62	8	1	13	7	14	0	18	9	19	20	0	83	71	4	3	8	4	15	14	7
135	83	17	11	67	26	10	13	64	11	48	9	14	14	52	1	69	7	40	12	149	0	50	44	66	70	8	45	72	76	4	3	14	4	9	2	17	3	19	23	2	70	59	3	3	8	2	13	7	5
142	75	18	11	76	26	9	12	58	9	36	10	14	11	58	0	53	4	46	8	136	0	61	56	68	70	8	42	84	80	5	1	14	5	11	1	18	1	19	15	3	68	76	4	3	7	2	11	11	3
153	80	15	11	80	21	9	12	55	10	45	14	15	9	36	1	60	5	46	19	143	0	58	42	49	65	5	46	54	80	3	3	12	5	11	4	18	4	23	17	2	71	74	4	2	7	2	13	6	6
135	81	14	11	77	24	9	9	71	11	36	13	16	19	55	2	58	7	49	16	139	0	50	42	68	58	4	36	71	57	7	2	11	13	7	2	11	0	23	19	1	74	86	3	3	6	5	6	7	4
121	95	13	6	79	24	10	6	51	13	46	12	26	6	40	2	81	6	41	14	137	0	61	49	73	63	5	35	69	77	4	2	12	4	15	3	18	5	13	12	4	65	62	2	2	2	2	11	6	3
123	79	16	11	79	30	15	8	50	11	42	16	14	16	63	2	74	5	40	17	127	1	67	49	59	83	10	39	68	56	4	1	14	11	8	5	11	2	25	18	2	78	58	4	2	4	2	10	10	2
127	77	17	9	72	30	15	14	55	9	53	11	12	15	48	1	61	9	45	11	138	0	60	41	69	67	11	30	71	73	7	2	9	10	5	4	14	2	12	19	2	65	53	1	1	9	5	14	7	2
131	83	11	13	72	20	8	9	65	12	51	9	19	15	46	1	61	14	45	19	123	0	55	42	60	81	7	49	75	84	6	1	9	6	8	2	23	0	15	15	1	70	76	1	1	8	1	11	7	2
134	73	13	14	81	15	7	8	46	13	46	15	18	14	45	2	67	10	45	10	131	0	54	48	69	79	9	39	69	58	5	1	9	7	11	4	12	4	15	23	1	70	59	2	3	6	5	14	9	4
128	86	12	21	82	26	9	10	55	8	48	16	16	10	44	2	63	7	50	7	116	0	56	54	69	67	8	56	80	67	2	2	8	3	7	3	15	3	15	17	3	70	68	1	1	7	3	7	5	1
146	95	10	14	81	21	15	5	59	14	40	8	14	20	44	0	70	11	47	16	151	1	53	46	73	75	9	39	72	71	5	2	19	4	7	4	23	1	20	24	1	67	55	0	2	10	2	17	6	2
144	73	16	11	80	26	12	11	53	10	29	19	15	15	37	0	70	5	47	13	146	0	48	41	64	65	8	37	74	81	8	3	9	6	9	4	12	0	14	12	2	63	69	3	3	8	4	11	6	4
116	73	17	14	76	17	16	11	59	12	39	10	24	6	72	2	68	10	32	8	130	1	59	35	66	60	7	48	68	70	3	4	13	9	12	2	18	2	15	21	5	78	64	1	1	9	3	6	10	3
121	77	16	16	76	28	13	12	67	7	45	11	16	13	53	2	62	3	40	12	134	1	55	43	58	85	6	23	67	81	3	1	13	7	5	2	20	2	19	13	1	87	73	1	0	5	8	12	12	5
134	73	15	16	80	30	12	10	71	11	42	8	22	11	49	1	68	3	45	9	151	1	56	41	64	54	9	31	77	77	5	4	9	9	11	3	12	3	20	15	1	64	59	4	1	3	1	4	8	2
120	82	15	14	89	29	10	10	62	12	34	10	18	14	36	0	51	8	49	17	139	0	67	53	58	68	8	35	59	87	4	4	9	4	9	2	8	1	20	14	3	77	69	2	2	4	0	13	10	3
141	88	15	23	82	32	7	13	65	11	38	14	17	13	66	2	69	4	39	19	142	0	63	46	67	70	11	50	71	75	3	0	13	2	11	5	13	1	10	27	3	90	82	5	2	12	4	14	8	2
131	87	14	18	74	20	13	13	71	10	46	10	17	12	50	0	60	14	52	10	139	2	57	30	59	47	4	31	74	73	6	1	12	10	14	1	12	4	18	16	1	75	73	0	3	4	4	15	2	1
137	71	13	16	74	36	10	12	57	7	38	11	18	16	44	1	70	4	53	17	128	0	51	41	60	66	2	48	55	80	5	3	11	8	8	4	15	3	16	14	2	65	71	1	1	9	5	8	10	2
138	86	9	16	76	19	16	7	72	17	40	9	14	7	45	1	57	4	33	14	149	1	69	53	66	62	7	34	57	68	6	0	11	7	8	2	15	3	19	14	3	73	74	5	1	9	3	16	13	8
127	94	17	12	89	24	16	13	59	14	42	6	22	7	45	0	59	11	39	15	154	0	61	43	76	62	11	34	61	77	4	2	9	10	5	5	12	0	17	20	2	82	45	8	3	8	7	13	10	3
148	82	18	12	74	21	10	11	67	7	56	13	29	12	42	0	78	11	43	21	144	0	59	46	69	76	9	46	68	76	2	1	13	8	10	3	10	7	16	12	1	73	54	2	5	5	5	7	5	2
155	81	18	10	83	22	8	11	62	12	50	10	12	11	42	0	73	4	36	15	151	1	67	41	55	70	8	45	76	76	10	1	21	6	3	4	21	1	15	11	1	78	62	7	3	6	3	12	5	4
126	74	14	10	75	19	14	12	66	12	34	14	21	6	54	3	63	9	51	11	128	2	55	43	58	73	5	41	62	65	5	1	13	7	8	3	13	2	20	13	1	72	72	2	1	8	1	19	6	4
151	81	20	17	89	25	13	11	55	14	42	7	20	13	51	0	70	6	50	20	130	0	59	39	65	58	4	35	70	66	7	5	10	9	6	3	15	2	19	22	3	79	60	2	1	6	1	6	5	6
128	81	16	18	60	26	5	10	70	13	39	18	27	11	40	0	54	13	49	13	110	0	59	34	71	72	5	38	71	61	4	2	10	3	10	3	17	2	19	20	2	68	59	2	3	6	4	11	5	6
136	98	26	17	79	26	15	11	62	12	55	15	15	10	36	0	64	8	45	7	125	1	44	38	54	76	9	37	59	77	5	5	17	3	15	3	15	1	18	18	1	81	79	1	2	6	5	10	4	5
137	73	17	12	108	20	16	10	67	9	61	11	15	15	57	1	53	15	47	8	137	0	63	36	54	70	7	46	78	77	2	5	6	3	3	3	9	2	10	13	2	60	65	2	1	10	6	10	6	2
132	81	15	23	92	17	7	11	58	9	40	13	17	12	59	0	61	8	46	17	126	0	53	37	71	68	8	38	75	75	1	3	17	6	9	1	11	3	27	15	3	64	55	3	1	9	0	13	8	4
127	80	14	15	81	21	15	6	49	13	51	10	17	18	47	1	56	6	49	20	142	1	55	39	58	70	10	31	54	71	4	4	14	6	5	5	14	5	9	18	3	70	81	2	1	6	3	5	7	3
111	91	18	17	81	24	12	7	52	12	35	8	16	23	47	2	65	7	42	13	153	1	68	43	59	67	9	35	62	81	2	1	17	13	9	1	16	3	19	16	1	63	71	6	1	6	4	8	9	4
129	98	12	19	70	23	15	12	60	16	36	8	17	14	61	1	72	6	40	11	139	1	59	42	57	83	6	36	67	75	5	4	14	5	14	2	14	4	19	18	1	62	68	1	3	2	2	11	13	3
112	79	15	9	80	21	17	10	56	10	39	9	17	16	55	1	66	5	45	15	134	1	64	45	68	71	13	43	62	74	4	5	12	6	10	3	11	5	13	19	1	68	65	2	3	5	1	12	11	3
153	75	21	13	80	23	13	14	54	9	49	7	23	11	54	1	61	5	35	15	137	1	68	35	62	65	10	43	54	82	7	2	15	8	7	3	17	2	16	12	1	80	95	4	4	5	3	8	14	6
125	76	14	5	67	22	13	8	57	8	38	8	18	15	49	2	62	7	34	16	143	0	78	38	59	92	4	53	69	79	6	3	12	8	9	1	12	4	17	25	0	69	66	1	2	9	4	8	5	6
99	72	21	12	81	30	10	9	64	12	41	12	17	12	45	0	63	7	45	12	125	0	71	33	48	81	4	42	74	79	5	1	12	14	13	5	17	2	21	25	1	70	70	0	0	10	3	15	5	7
135	79	17	10	74	24	6	11	60	16	34	11	19	11	45	0	65	8	44	13	136	1	57	38	60	69	11	40	67	81	5	1	11	8	5	5	14	3	16	13	1	68	68	6	0	12	1	11	7	6
128	84	8	20	78	24	7	10	52	5	44	13	20	14	49	1	59	7	41	8	119	0	56	30	61	71	5	53	61	59	4	4	7	7	12	4	20	4	15	17	2	75	64	4	2	8	2	14	5	7
145	61	14	14	76	16	15	7	50	10	44	12	21	13	57	1	66	2	42	13	124	1	63	42	67	69	8	43	72	77	6	1	14	5	4	1	20	4	24	21	1	69	64	6	3	4	3	12	12	4
126	93	9	12	72	19	7	7	72	11	30	14	19	17	46	3	58	5	52	16	131	1	47	40	68	63	9	42	53	74	6	0	8	7	9	4	15	2	16	11	1	72	68	3	4	11	1	18	7	1
123	77	24	13	74	26	13	12	76	8	48	13	29	13	52	2	75	7	54	19	119	1	59	39	76	79	10	39	75	65	2	2	11	6	8	4	10	2	20	16	0	65	63	4	0	10	0	8	2	3
128	95	21	11	69	20	10	6	60	6	45	12	19	14	49	2	74	1	56	12	120	1	64	45	66	67	6	24	56	73	5	5	16	11	10	1	14	4	20	11	0	73	73	6	5	8	1	9	6	1
134	78	16	13	88	27	4	11	62	16	43	9	16	4	49	2	60	6	36	14	124	0	73	28	57	69	1	47	74	66	6	2	19	5	5	2	10	2	11	16	0	74	69	2	1	6	4	13	6	3
137	78	21	19	88	25	12	8	49	5	56	8	20	15	49	2	75	3	38	11	121	0	58	45	69	60	4	46	61	84	6	3	6	7	6	2	10	3	20	16	2	74	60	3	1	5	4	5	7	6
142	72	14	15	77	27	17	9	62	12	54	14	20	18	51	1	60	11	47	8	140	2	68	36	54	84	9	46	69	92	6	1	10	10	10	3	20	3	24	12	2	64	64	2	1	8	4	14	8	6
156	85	15	14	78	19	18	9	65	7	47	12	23	13	52	0	67	7	42	14	147	1	56	41	68	58	7	36	65	81	8	5	9	15	12	3	12	4	17	24	1	78	49	4	4	3	2	14	5	3
145	73	9	8	79	19	14	9	64	14	43	12	20	17	44	2	62	6	37	12	143	0	56	38	55	72	10	51	55	71	3	2	14	7	8	3	14	0	13	21	0	70	58	2	4	9	2	15	6	5
122	95	15	10	87	17	15	8	73	13	38	5	25	6	51	0	71	8	39	21	115	0	75	51	67	62	7	42	70	81	5	3	15	6	5	3	16	1	18	12	0	85	57	3	3	3	2	5	5	3
129	86	17	16	84	17	14	15	67	6	41	10	26	11	50	1	64	7	37	20	116	0	46	46	52	64	5	44	73	77	4	2	13	4	12	4	10	0	16	23	3	71	71	5	2	10	5	13	5	2
134	78	21	10	82	24	10	11	66	11	45	15	13	10	63	1	59	5	49	15	119	0	56	38	59	65	4	35	73	96	6	0	7	6	7	2	11	2	24	17	2	66	64	3	2	7	6	12	8	4
128	81	21	10	74	28	15	13	52	13	35	8	24	21	57	0	63	6	35	21	123	0	55	42	67	56	3	36	68	71	4	7	18	9	9	4	17	6	26	9	2	67	75	2	4	7	3	16	10	4
137	85	12	18	82	16	11	8	55	7	39	11	16	12	41	2	69	8	37	17	129	0	75	37	73	62	4	34	57	84	5	3	9	9	9	3	18	3	12	21	3	66	57	4	3	8	3	11	7	7
146	85	22	14	74	20	10	10	63	10	40	17	18	11	60	2	63	10	39	17	137	0	65	35	58	63	3	31	65	61	5	3	11	10	6	1	19	1	13	16	3	75	78	7	0	9	4	9	8	1
128	102	14	13	77	23	12	12	51	9	34	16	18	10	52	0	53	11	41	11	104	0	64	39	71	73	10	39	73	69	4	3	14	11	6	4	21	1	16	17	0	89	72	3	5	8	3	6	4	5
134	79	11	13	76	28	11	9	75	14	40	8	24	19	58	0	63	6	45	13	122	0	48	39	56	68	8	34	72	80	1	8	13	3	11	3	19	3	15	16	3	80	72	5	2	11	1	13	8	5
133	90	23	17	79	26	19	16	66	12	46	20	21	13	43	1	64	5	43	14	150	0	63	48	54	61	5	46	78	67	6	5	14	6	8	4	13	2	15	15	2	66	69	4	1	7	4	7	6	6
104	79	19	17	83	16	10	13	63	10	47	14	21	16	50	0	61	3	51	14	139	1	62	49	77	64	8	42	65	68	11	1	14	14	8	1	17	4	12	12	3	87	66	4	1	5	2	13	6	3
126	81	13	21	82	24	10	7	60	11	49	7	12	14	45	2	66	8	41	12	129	0	52	45	80	67	8	49	68	68	3	4	14	8	9	0	10	4	14	14	1	66	61	1	1	7	6	5	8	3
152	78	17	12	78	20	14	8	65	4	49	10	26	13	50	2	58	4	64	11	150	0	59	36	68	65	9	51	58	64	4	5	11	4	12	2	20	2	19	10	4	79	58	4	4	5	3	7	9	4
113	95	30	12	91	25	11	13	64	13	43	12	22	8	51	2	64	10	40	16	136	1	71	46	60	67	16	41	71	83	6	0	13	5	15	2	16	2	14	21	0	84	80	2	3	3	3	7	4	4
144	96	23	16	66	17	18	8	57	17	56	10	19	13	37	0	56	5	40	14	139	1	53	55	73	81	9	45	72	77	7	3	10	6	9	2	14	2	15	15	4	73	65	2	4	3	1	12	5	4
139	83	14	10	91	27	11	12	61	11	41	11	20	11	45	0	61	4	46	7	135	0	55	35	65	59	9	50	69	80	6	4	13	7	6	4	14	2	12	17	2	74	77	0	2	4	3	12	6	3
154	86	15	15	68	24	2	9	49	15	42	9	27	18	54	1	72	4	45	13	129	1	47	54	64	71	7	34	59	81	3	1	8	13	15	3	12	3	20	17	4	60	64	4	2	9	3	12	4	4
131	68	22	11	78	23	16	6	64	8	53	10	18	8	54	0	73	2	48	24	147	1	69	39	72	56	5	34	73	79	3	2	20	9	11	2	15	1	12	26	1	61	59	4	0	4	5	10	8	3
139	81	13	10	76	25	4	8	71	12	42	8	26	10	54	2	78	8	47	16	113	0	44	50	61	72	5	39	71	82	3	5	12	13	11	2	12	3	14	16	4	69	64	11	0	6	3	10	10	3
123	75	13	19	90	24	10	11	56	10	49	20	15	21	43	4	63	6	40	14	127	0	66	38	58	78	7	42	68	73	5	4	20	6	8	3	11	5	13	10	0	64	61	2	3	6	2	10	5	3
135	80	13	15	64	20	14	7	59	13	52	14	20	12	54	0	61	5	42	17	124	0	47	33	67	80	14	45	83	71	5	3	12	7	6	4	20	1	20	21	3	63	57	3	2	9	0	6	4	7
129	94	20	20	106	24	9	10	80	8	50	12	19	10	48	2	62	9	51	10	130	1	53	43	56	61	5	39	71	69	4	2	10	9	10	3	17	2	18	20	4	61	67	2	1	4	1	14	6	7
120	78	17	11	58	25	16	8	74	8	48	8	21	12	52	0	76	5	37	15	127	0	52	41	73	67	9	39	72	71	2	2	10	7	9	2	17	3	15	13	2	75	65	1	1	9	1	6	7	4
141	88	12	15	85	23	8	6	68	9	46	8	15	7	43	2	55	9	46	14	117	0	58	39	57	66	3	33	60	71	3	2	18	10	8	1	20	2	15	18	2	75	70	4	3	4	3	12	5	3
154	84	12	18	91	21	6	12	56	11	49	7	15	8	48	0	73	5	43	10	140	2	67	43	59	68	8	45	72	60	0	4	13	6	11	6	9	2	22	11	1	71	74	5	2	8	5	8	7	4
132	90	18	20	67	11	13	14	52	7	41	8	11	12	53	0	63	11	69	19	141	0	56	34	61	57	8	37	70	80	4	4	10	7	6	6	10	3	14	13	4	75	77	2	1	12	0	14	11	3
125	75	12	13	73	17	12	11	60	14	43	13	20	11	49	3	75	7	46	21	130	0	50	37	63	64	6	51	68	74	2	3	10	10	7	6	9	3	24	16	1	78	80	2	1	6	2	8	8	6
136	85	17	13	82	24	18	10	69	8	41	14	14	7	59	0	61	4	50	15	125	0	51	32	66	66	7	38	67	71	11	2	4	5	7	2	12	2	21	17	2	87	68	5	1	7	1	12	6	5
130	89	7	13	76	23	14	7	76	11	39	10	19	12	54	0	57	9	49	17	132	0	74	39	71	68	12	52	65	73	12	1	5	10	10	9	14	2	26	19	1	76	72	5	2	4	1	8	6	5
124	81	17	19	68	18	12	5	48	6	46	10	23	6	44	1	85	10	45	11	142	0	58	27	53	66	8	37	81	80	4	4	19	6	4	4	14	2	16	22	1	70	59	2	3	3	2	10	5	4
131	85	26	15	79	25	15	9	72	14	34	9	11	17	53	2	62	9	52	17	129	1	69	42	54	69	11	38	72	75	3	1	11	7	11	5	14	4	20	15	3	78	86	4	6	6	1	18	9	3
126	85	15	8	92	27	18	7	45	11	32	19	35	26	54	2	59	5	34	17	121	1	62	48	56	61	9	35	59	74	5	5	5	10	5	2	11	3	10	21	2	76	79	1	2	8	1	7	9	10
130	86	23	20	62	20	12	11	58	6	44	10	15	11	64	2	65	4	50	12	143	0	69	29	68	63	4	32	94	61	2	4	16	4	7	7	13	5	23	16	0	71	66	1	2	6	5	17	6	4
143	76	24	15	75	21	5	10	45	6	30	5	22	15	48	0	80	5	40	11	140	1	50	44	67	48	9	42	69	82	4	1	18	4	7	3	14	2	16	16	1	84	58	3	2	7	0	16	2	3
128	87	18	18	72	23	8	12	38	13	48	10	22	13	55	0	79	3	63	19	164	0	58	41	61	76	6	42	62	77	2	2	4	5	16	1	12	2	18	17	6	78	69	2	3	4	1	11	8	3
130	82	14	14	65	16	10	6	63	11	46	10	19	16	48	0	64	5	41	9	127	1	65	44	52	79	9	47	59	74	7	2	17	7	7	1	6	4	17	11	1	91	71	1	2	7	1	10	8	5
153	89	11	17	67	30	15	12	49	11	39	8	16	11	55	1	62	9	46	12	119	1	73	47	60	67	4	37	72	73	9	3	13	4	9	2	11	2	21	15	3	67	75	8	0	7	2	16	8	5
121	78	17	13	83	28	8	13	48	9	42	9	15	12	47	2	78	10	41	19	129	0	46	47	55	77	6	34	54	73	4	6	10	3	6	2	18	1	21	20	1	73	72	4	2	5	3	13	7	5
125	91	23	11	69	25	12	9	71	12	45	13	9	12	49	1	61	8	43	13	149	0	76	35	69	72	8	39	68	79	4	2	10	9	10	3	11	4	18	16	1	79	76	0	0	5	1	10	7	6
132	91	17	14	84	33	10	7	45	11	35	13	19	12	53	2	65	5	50	23	140	0	70	35	75	71	3	47	74	65	9	2	17	12	12	4	12	4	17	19	1	75	78	1	2	8	4	11	3	3
108	92	21	16	72	14	16	11	61	13	43	8	21	12	61	1	64	10	39	12	140	1	63	35	57	63	8	38	74	69	6	2	14	7	12	4	10	4	20	16	1	90	85	2	3	5	2	12	5	1
130	81	24	14	78	20	11	11	62	15	35	15	19	9	59	0	67	4	47	24	112	1	43	50	64	74	11	54	65	68	4	3	6	10	10	1	8	5	19	19	3	66	80	4	0	5	5	21	8	6
135	90	12	10	92	26	13	11	61	8	40	9	11	11	67	1	58	6	37	17	130	1	47	37	59	71	8	36	63	82	3	4	18	7	15	3	14	4	9	24	2	77	74	2	0	7	1	14	10	2
138	83	11	11	70	22	5	13	63	8	48	16	19	8	45	2	87	8	51	11	143	0	67	48	58	71	9	44	64	83	8	2	11	7	10	2	7	4	18	20	1	62	56	2	2	13	5	7	7	6
137	81	20	15	83	23	9	11	58	12	24	13	14	17	51	0	60	7	39	17	148	1	63	33	68	61	5	37	76	76	4	1	7	7	5	2	16	4	21	14	1	72	64	4	4	6	2	13	8	4
138	93	12	13	64	22	14	9	58	16	51	12	15	13	57	2	50	8	49	21	122	0	59	44	55	59	9	34	74	70	5	1	13	8	11	7	12	2	20	21	1	76	63	8	3	7	3	12	8	5
139	76	20	15	61	18	15	6	59	9	53	16	26	7	37	0	56	5	39	18	140	2	58	43	74	60	4	41	70	68	7	3	7	9	12	2	10	3	16	20	4	75	56	4	0	4	1	7	10	6
114	81	14	10	79	22	11	6	60	10	38	17	23	9	43	1	71	10	49	12	152	0	53	37	66	62	9	45	54	73	6	6	9	10	9	3	8	6	19	14	2	65	77	3	1	8	4	14	7	1
129	62	16	13	72	27	17	5	57	9	41	6	15	14	39	0	69	9	38	17	149	2	53	32	74	67	7	31	70	81	4	1	8	9	8	4	14	7	13	18	3	67	62	4	3	4	2	12	9	1
125	82	13	17	88	26	9	10	54	11	35	11	16	11	48	0	71	5	37	19	129	0	55	45	71	74	3	46	74	67	2	1	8	3	2	0	12	8	19	14	1	73	71	1	1	7	1	14	5	2
139	68	9	14	87	23	9	12	53	2	44	8	9	17	38	0	69	7	46	13	140	0	62	43	65	57	10	32	81	75	5	5	7	5	16	5	11	2	18	23	1	72	75	2	3	7	1	1	2	1
121	70	11	15	82	20	13	13	54	14	35	7	20	13	51	2	71	7	46	16	138	0	54	41	66	64	8	40	70	74	4	1	10	5	9	4	18	2	16	14	3	78	83	5	4	5	4	14	5	1
119	71	16	7	90	21	12	9	68	10	38	8	16	15	37	1	81	7	38	16	123	0	53	45	54	69	8	36	60	80	5	3	11	5	13	5	7	3	15	16	1	66	77	2	0	9	1	5	9	1
119	84	22	18	68	21	15	10	68	11	35	13	13	14	48	0	77	2	30	12	130	0	55	50	61	85	9	54	58	82	4	1	11	8	13	2	18	2	28	18	1	73	66	2	2	6	5	13	7	3
134	72	18	11	85	27	11	8	65	4	28	13	15	18	36	0	60	9	56	13	142	0	64	41	70	71	7	39	66	54	4	0	14	3	14	2	16	3	23	21	2	69	87	2	3	3	2	7	10	2
141	82	20	10	80	25	10	8	56	16	42	14	18	15	47	1	79	6	45	21	140	0	52	43	72	69	6	29	66	69	7	4	15	7	11	2	17	4	14	13	2	81	82	2	1	10	3	11	5	1
133	78	21	6	75	20	19	6	73	13	36	11	23	17	52	0	66	2	38	13	135	0	54	44	60	53	13	49	71	76	6	1	22	6	10	2	18	2	16	13	2	72	64	2	2	6	2	11	6	3
151	83	27	15	91	22	20	6	54	9	47	7	19	17	51	1	69	6	36	9	142	0	64	37	79	62	9	52	70	72	7	6	9	8	6	4	10	2	15	12	3	64	67	2	3	9	1	10	17	6
127	69	15	18	76	23	17	11	69	10	52	18	16	17	58	0	75	3	44	21	140	0	62	46	65	59	5	43	69	83	5	2	10	7	7	2	14	1	13	14	0	67	80	1	1	5	2	11	5	5
157	83	16	12	68	21	13	5	66	10	43	14	19	14	52	0	73	9	39	10	146	2	60	38	67	72	7	50	62	58	3	1	10	7	12	1	15	1	20	18	1	77	54	1	1	6	2	9	4	6
148	79	14	18	86	15	12	8	56	11	43	9	18	16	49	0	72	8	40	20	140	1	57	45	61	67	3	36	70	74	1	2	15	4	13	2	16	1	11	13	2	73	70	1	0	9	4	8	9	6
131	71	15	23	78	27	12	7	67	11	38	12	17	19	49	0	78	11	40	19	141	1	68	43	73	67	7	40	72	67	5	3	4	9	13	4	16	2	17	13	1	62	74	4	4	7	2	11	7	3
140	69	16	15	64	12	14	11	66	8	34	10	21	18	49	0	72	10	45	14	132	0	56	39	64	68	6	45	66	74	9	1	16	4	9	1	21	3	14	16	0	69	68	5	1	7	1	10	4	2
131	85	15	11	74	24	17	12	59	7	38	15	23	12	41	0	53	7	44	15	124	0	66	40	63	71	4	24	61	64	4	2	14	5	11	4	14	5	10	16	1	74	72	3	2	11	1	12	8	4
122	86	23	12	73	20	8	7	68	11	37	10	24	14	52	5	68	5	41	10	119	0	51	33	75	57	10	40	51	69	7	1	11	5	6	5	12	2	22	24	4	79	64	5	2	3	1	16	11	10
129	88	14	15	69	26	12	7	66	11	44	9	18	15	48	2	73	5	43	9	136	0	60	46	61	78	12	33	62	77	6	3	11	7	8	3	16	1	11	15	4	78	72	3	0	11	2	16	11	4
132	88	13	12	83	27	14	10	59	11	44	6	15	15	63	1	68	6	53	11	119	0	65	24	58	71	5	43	58	64	6	4	16	8	10	6	13	3	19	17	0	58	71	2	1	8	2	14	7	1
140	72	12	8	64	17	13	12	57	9	42	15	18	6	51	1	58	7	39	16	140	0	60	44	60	77	9	44	55	67	4	3	15	4	16	3	13	2	16	18	7	84	61	3	2	4	4	10	8	2
152	91	20	13	74	17	8	12	65	12	43	12	18	9	55	0	62	2	52	15	140	0	59	51	65	62	5	40	71	78	7	6	23	7	6	1	8	3	18	22	1	84	73	4	3	9	2	16	10	3
128	90	17	10	74	20	8	13	64	10	34	6	18	12	46	1	64	7	53	23	136	0	61	42	65	66	8	49	75	65	6	2	11	5	8	1	10	3	25	20	3	72	70	2	2	8	3	11	5	2
131	88	19	16	75	27	16	8	59	6	56	8	13	10	41	1	72	6	56	16	125	0	70	47	68	69	13	38	76	60	9	2	11	6	9	1	10	5	12	19	2	55	52	5	1	12	3	13	10	1
153	82	15	15	77	27	8	6	66	6	42	13	16	17	49	1	68	8	49	20	123	0	62	52	68	63	12	43	74	73	7	2	9	7	8	2	12	5	24	12	0	78	75	4	1	0	9	10	6	6
138	89	20	10	74	16	12	10	54	9	46	8	22	10	47	0	89	4	41	12	157	0	52	38	71	64	9	48	58	59	4	3	11	8	11	2	10	1	9	17	2	65	77	2	2	5	2	8	7	3
115	89	19	16	65	26	13	11	56	10	33	14	17	12	42	2	71	8	37	19	118	1	56	48	69	68	9	41	58	74	3	3	12	9	13	9	13	4	13	19	1	77	68	3	2	7	2	9	8	6
127	89	17	12	67	21	12	11	57	7	39	12	18	11	56	1	59	7	37	12	126	2	47	43	49	81	14	39	90	84	0	4	15	10	8	2	11	2	16	27	3	70	66	3	4	7	4	16	7	6
145	77	24	16	84	33	15	11	68	6	35	6	22	7	54	4	63	4	42	16	135	0	63	46	72	65	7	32	63	79	4	3	21	10	14	1	22	3	10	20	3	56	78	3	5	6	4	12	8	1
142	84	8	12	66	25	13	15	61	10	60	16	16	6	44	0	61	11	51	13	128	0	71	43	53	73	8	30	77	64	4	1	9	6	9	2	17	5	19	21	0	88	66	5	0	11	0	11	9	2
141	86	12	8	73	17	6	14	61	11	37	10	15	10	48	1	60	8	44	13	138	3	55	43	57	78	10	46	78	74	6	2	11	9	9	9	19	1	14	9	1	63	76	2	1	5	2	12	9	3
161	89	13	12	84	30	13	10	49	10	48	8	25	19	35	0	64	6	45	15	130	1	52	41	65	53	7	37	65	74	5	1	13	7	13	5	20	2	15	17	1	69	64	3	2	3	6	9	11	4
141	63	15	17	73	25	14	9	50	5	45	13	16	16	51	2	74	7	42	13	129	1	49	34	88	71	13	41	59	64	3	4	9	8	7	4	5	3	18	16	2	69	92	2	2	6	4	8	7	8
133	83	9	14	80	21	8	10	65	14	35	9	14	14	45	1	65	3	41	11	148	1	60	28	73	70	15	51	76	89	5	3	12	3	8	3	17	3	15	25	2	69	78	2	0	4	2	9	5	2
111	83	14	15	72	28	7	15	68	7	42	10	24	19	45	1	62	3	45	18	131	0	57	36	65	73	8	47	70	76	1	0	8	7	8	3	10	1	18	15	2	79	71	3	2	6	6	10	3	6
122	85	11	13	82	23	17	7	53	11	49	9	21	17	45	0	74	1	41	12	117	0	57	39	59	62	12	34	94	82	7	6	8	6	10	5	15	3	17	14	1	68	60	1	4	9	3	8	6	2
139	72	15	14	86	26	16	11	67	8	35	14	18	16	51	1	60	8	41	8	149	0	60	50	69	62	9	41	82	88	5	0	11	7	12	5	21	1	10	18	1	60	65	1	3	8	3	2	10	6
140	72	20	11	76	27	14	6	61	16	48	8	19	20	48	0	65	7	36	11	144	1	55	40	75	57	6	36	72	59	7	1	7	10	6	4	12	2	19	26	1	78	62	2	0	4	3	9	15	3
121	84	9	7	78	28	9	3	67	13	44	8	18	19	49	1	65	9	39	20	144	0	61	45	66	68	9	40	67	72	1	0	10	8	8	5	22	0	17	10	2	70	79	0	2	8	4	9	3	3
145	82	14	12	69	25	12	10	55	8	35	11	18	10	36	2	66	4	45	19	142	0	59	52	62	68	9	36	85	73	8	5	15	3	12	2	15	2	19	21	3	87	63	4	1	8	4	15	8	2
125	79	22	11	76	23	8	16	58	12	43	10	23	13	54	2	61	6	37	17	119	1	61	37	70	77	6	40	80	77	7	2	9	3	4	6	8	5	22	18	0	80	70	2	4	4	1	9	8	4
126	92	15	11	68	26	12	9	51	16	49	7	25	11	45	1	54	6	51	13	152	0	68	44	66	66	8	55	62	71	4	3	10	5	10	4	16	1	16	19	3	65	70	4	3	3	6	8	9	2
141	71	16	15	77	24	10	6	50	14	50	12	14	11	42	2	74	10	40	12	131	0	50	37	63	64	8	28	61	72	5	4	9	6	13	4	18	3	19	18	0	61	72	2	2	7	6	10	3	10
121	83	13	9	79	20	10	15	60	9	58	7	17	13	54	0	73	5	51	12	144	0	73	49	59	68	7	51	60	64	6	0	16	7	6	2	14	4	22	14	3	69	75	6	1	5	3	16	4	5
102	77	18	16	90	25	20	9	67	8	40	8	18	10	55	1	67	6	40	17	140	1	51	39	67	74	6	35	72	90	4	3	6	14	11	5	12	3	18	16	1	67	85	3	4	8	2	11	7	1
150	78	16	21	78	23	13	10	57	18	37	10	22	15	47	1	61	8	44	10	130	0	57	41	68	59	9	40	59	70	3	2	12	7	5	6	15	5	12	22	1	71	80	4	1	11	0	10	6	2
150	88	18	9	70	23	10	7	60	13	46	14	17	15	57	0	55	6	53	8	137	0	42	40	71	62	9	38	71	76	8	0	15	5	10	2	16	3	19	16	3	79	66	2	1	6	2	14	8	5
119	72	17	11	85	27	16	10	51	7	38	4	18	18	51	1	67	6	47	15	132	2	64	37	58	71	5	48	69	74	2	4	4	2	11	4	15	6	24	18	1	85	77	1	4	5	3	11	8	3
122	83	18	16	71	25	11	8	64	13	61	9	14	10	53	1	75	2	43	19	118	1	59	34	56	60	5	44	62	53	3	0	7	8	7	4	12	4	19	20	1	80	67	3	2	3	6	11	7	1
138	68	12	13	69	27	9	8	61	10	49	9	16	13	45	1	59	6	43	10	135	0	55	38	60	74	5	45	57	69	1	1	21	4	6	2	15	3	19	14	6	63	90	4	2	8	6	9	4	3
148	100	15	11	85	22	10	7	66	11	45	10	20	15	42	0	53	6	41	11	151	0	53	43	53	67	5	32	64	86	2	2	16	10	12	3	11	2	15	14	1	73	59	4	1	4	0	13	7	4
128	81	11	15	61	20	16	15	60	14	36	14	19	13	40	1	71	2	39	19	132	0	63	41	54	74	12	46	63	75	1	1	12	0	12	4	14	0	22	20	0	76	78	1	0	7	3	8	3	0
124	72	15	10	87	22	11	10	65	21	46	7	18	14	58	2	65	8	47	13	138	1	60	33	70	58	8	37	70	75	6	3	13	12	10	5	11	0	11	18	2	69	53	6	1	4	4	13	12	6
158	89	20	15	79	28	9	15	49	12	41	13	19	8	46	4	55	7	35	23	124	0	57	36	69	70	7	29	55	80	2	4	15	6	5	3	16	2	22	18	1	77	66	4	1	7	1	10	9	2
115	94	20	13	70	28	14	14	63	13	42	9	23	11	52	3	63	4	50	8	142	0	71	40	72	74	9	40	59	73	6	6	15	4	16	1	12	1	20	19	4	76	74	2	1	9	2	11	5	2
140	95	18	16	73	29	11	9	53	10	41	10	14	14	32	1	70	7	43	17	144	0	57	53	74	67	12	35	73	63	5	3	11	5	9	2	25	2	15	20	1	65	62	1	1	8	0	15	4	6
138	81	16	12	76	26	15	9	68	15	46	12	14	15	50	2	63	7	41	6	129	0	55	51	78	59	10	42	70	76	5	3	8	11	9	1	11	8	10	22	2	54	70	3	4	5	2	6	5	3
145	84	22	20	72	21	15	4	72	19	44	9	19	10	45	4	63	8	47	16	159	0	45	48	69	69	6	44	66	53	2	1	6	7	3	7	10	1	12	17	4	68	77	6	2	7	4	14	10	4
140	68	14	12	83	11	6	8	66	8	57	18	20	12	52	0	52	13	41	21	141	1	53	40	74	68	7	48	66	65	6	2	16	4	13	0	18	3	16	14	0	86	85	8	2	11	7	15	6	8
130	64	9	12	82	21	18	8	44	14	39	8	19	14	42	0	72	7	30	14	142	0	57	41	72	73	6	36	91	88	2	5	10	3	10	6	18	3	24	18	2	71	80	4	0	5	1	8	6	5
135	79	15	15	82	30	12	12	59	14	35	14	16	10	43	0	72	5	41	17	148	1	65	40	50	53	10	31	70	88	6	3	12	9	11	2	14	2	11	11	1	63	60	4	1	4	1	10	3	2
134	74	9	9	85	19	8	8	68	8	44	10	19	17	49	0	75	7	30	24	139	0	68	49	51	64	5	40	68	83	10	3	7	6	8	2	16	2	16	19	1	62	65	4	3	4	3	9	8	4
141	89	15	16	80	22	8	11	64	9	46	8	19	13	41	0	81	5	52	22	142	0	62	38	72	66	8	30	77	63	2	5	8	3	6	2	21	3	18	21	1	65	73	2	1	7	3	12	4	5
112	96	20	9	75	20	13	9	54	8	46	11	22	12	47	0	59	10	47	20	132	1	50	47	65	65	6	47	77	73	9	3	13	12	12	4	13	3	10	13	2	68	67	2	2	4	4	9	5	7
132	74	24	17	71	22	15	7	64	12	41	12	20	11	46	1	60	11	47	16	124	0	66	46	63	75	7	50	52	77	2	3	14	10	7	3	16	1	13	20	1	79	77	7	2	3	1	13	7	8
128	87	16	7	63	20	16	16	66	13	51	8	13	9	61	1	54	7	42	21	128	0	62	43	63	86	6	47	64	60	3	4	9	3	14	5	12	3	23	23	1	93	67	2	3	4	1	13	8	0
135	91	10	10	72	20	12	8	63	10	49	11	23	14	45	1	57	6	49	9	142	1	63	39	61	71	7	39	61	59	4	7	8	6	10	4	19	2	16	15	0	85	85	0	2	9	3	12	6	1
137	77	21	9	72	34	10	10	68	14	56	14	19	18	44	1	67	9	40	16	141	2	61	28	78	82	6	40	71	62	5	3	12	7	10	2	18	2	18	14	0	69	79	1	5	5	3	7	10	1
122	68	11	18	88	19	12	10	70	11	39	13	26	13	40	1	67	4	54	14	135	0	61	42	76	66	10	47	72	82	6	1	13	8	5	2	14	4	23	17	0	74	74	3	2	10	1	17	4	4
116	92	17	11	86	27	10	7	54	7	32	12	19	12	50	1	69	9	33	12	146	1	56	49	60	66	4	56	68	90	2	2	11	6	10	2	11	2	12	15	2	83	66	7	4	11	5	17	8	4
132	76	25	21	71	13	18	6	50	10	48	11	21	12	49	1	71	5	38	13	133	0	60	41	55	67	8	40	79	70	4	4	13	7	8	3	13	4	12	27	1	84	77	2	3	3	1	8	11	4
120	70	14	10	86	19	12	7	52	17	29	9	14	16	58	1	53	5	41	11	134	1	51	33	66	72	7	32	87	78	6	3	11	5	8	4	16	1	12	14	3	79	72	0	0	7	0	11	7	4
146	70	14	10	81	18	10	18	51	4	35	14	24	13	44	0	71	5	58	10	133	0	64	49	61	70	3	42	66	79	9	3	7	8	5	0	13	2	21	15	1	79	73	3	2	12	3	10	3	5
121	96	20	15	78	23	20	6	51	12	41	5	19	18	42	3	66	9	54	16	141	1	66	32	68	81	8	32	81	74	5	2	10	13	7	5	16	0	22	10	3	84	64	4	4	5	1	11	4	3
135	102	17	20	77	21	14	11	58	8	47	15	15	12	45	1	62	6	33	15	157	1	56	39	64	56	8	43	73	75	2	2	9	3	8	2	18	1	18	21	3	76	81	4	4	4	1	11	12	2
128	78	18	14	81	23	14	12	63	10	44	15	18	16	51	0	59	9	41	17	133	0	65	35	50	62	10	41	67	74	4	3	15	3	12	5	14	2	11	16	1	100	75	3	1	9	2	11	4	2
114	87	15	12	85	25	14	12	64	11	49	13	24	14	52	2	67	5	51	10	145	1	66	37	70	57	3	34	69	73	2	5	12	9	8	4	15	3	20	13	2	82	80	6	4	9	4	7	10	1
125	74	16	10	75	25	18	10	67	19	47	12	20	16	46	1	75	3	48	15	145	0	47	53	73	85	3	43	67	68	3	2	13	6	11	2	11	1	18	20	2	61	64	5	0	6	3	12	3	2
158	68	23	11	78	18	16	7	65	13	49	9	19	10	38	1	63	11	42	8	142	1	72	45	69	72	6	34	66	68	7	1	10	6	7	3	15	1	20	16	2	71	71	3	0	4	3	10	10	3
135	101	25	13	82	37	10	8	52	7	38	9	10	12	50	0	68	7	47	18	153	0	69	51	55	63	10	49	69	71	3	6	7	6	8	3	17	0	22	19	0	71	78	3	3	9	9	12	6	3
142	85	15	11	92	27	10	8	68	12	51	15	13	15	46	2	74	3	54	15	124	0	75	50	68	65	9	37	63	61	7	1	12	4	11	3	16	5	17	22	3	86	64	4	0	7	4	14	5	3
146	81	15	19	91	33	18	9	68	6	32	12	15	15	51	2	69	5	47	13	133	1	55	35	71	69	8	30	66	83	3	2	10	10	7	4	14	0	19	15	3	80	77	4	1	7	3	10	7	6
146	68	14	12	68	26	10	11	61	12	46	13	24	20	57	0	79	4	43	20	132	0	80	34	53	58	15	38	75	71	9	1	11	9	12	4	19	2	16	17	3	89	60	2	3	4	3	7	4	1
134	90	12	11	80	21	9	10	63	7	32	10	24	21	54	1	80	7	37	19	154	0	72	39	62	58	6	47	70	61	5	0	11	7	3	3	8	3	18	17	0	86	58	2	3	4	0	9	7	5
129	74	15	19	81	11	18	8	63	8	32	18	21	11	56	0	71	9	41	24	134	0	59	41	62	65	10	43	72	66	4	2	24	6	7	3	17	2	18	20	2	71	66	6	1	4	0	7	4	2
130	87	17	11	89	26	13	9	79	6	43	9	16	8	43	1	64	6	45	12	117	0	54	40	70	68	7	43	57	80	5	2	13	8	7	5	18	5	18	19	3	76	64	2	3	8	3	16	7	1
135	69	19	15	67	24	8	10	56	5	47	9	17	14	50	0	85	6	40	10	137	1	57	35	68	73	8	52	69	74	3	0	12	9	10	4	19	3	10	28	3	56	70	3	2	5	4	11	3	4
118	88	15	13	89	21	13	11	56	9	41	7	21	17	51	0	63	7	54	12	129	1	69	50	50	58	6	33	73	64	9	3	12	8	11	2	9	1	18	23	0	78	69	0	1	14	2	16	9	3
143	71	22	21	92	27	11	6	63	7	31	8	15	15	63	1	71	10	45	17	144	1	60	31	66	74	10	34	79	55	8	2	15	4	8	5	15	2	21	11	0	67	58	0	1	8	0	10	4	2
127	94	15	20	84	20	8	12	65	9	31	11	23	15	56	1	61	7	33	24	119	1	70	42	71	56	3	36	75	76	7	3	11	5	17	4	15	4	10	16	4	67	73	1	1	7	1	13	7	4
130	84	18	12	76	21	14	12	69	16	46	9	16	15	53	1	68	8	44	15	144	2	57	42	53	62	11	48	57	65	2	3	17	6	12	1	10	2	20	19	0	76	76	2	6	2	1	3	9	2
140	89	23	9	74	24	6	4	58	12	41	10	15	15	48	0	83	11	41	17	137	1	55	58	52	70	7	51	72	69	5	1	14	5	12	4	16	2	14	25	1	69	62	3	1	7	5	9	4	0
133	75	12	9	78	22	9	9	58	14	54	9	20	16	47	0	72	10	46	21	135	2	66	51	64	65	6	38	68	61	5	3	15	3	9	4	15	2	12	19	2	56	64	2	3	7	2	13	5	3
115	73	19	10	72	30	9	9	63	7	51	6	14	15	52	1	65	6	41	21	140	0	50	35	59	75	5	34	66	69	5	2	10	5	6	3	11	4	19	20	1	78	72	2	1	7	3	10	3	5
132	87	17	21	83	30	15	13	43	12	41	8	17	9	31	1	54	5	46	18	144	0	68	42	64	80	9	47	67	81	7	3	8	4	12	8	21	3	17	24	4	71	63	4	1	7	2	12	10	3
126	91	13	14	79	30	7	5	70	8	41	10	19	19	33	0	65	7	45	15	126	0	62	36	49	66	6	43	67	82	6	2	16	6	6	2	19	2	12	18	1	68	69	1	1	4	3	9	4	4
116	81	21	12	84	17	9	11	53	14	39	18	21	22	36	2	62	5	37	12	124	0	77	41	54	60	6	49	75	84	7	3	9	5	14	3	10	3	24	16	5	68	67	2	1	7	1	9	7	4
129	99	13	19	88	29	16	14	60	10	38	11	19	8	52	1	67	7	51	15	128	1	64	30	68	71	8	31	64	52	7	2	11	8	14	4	13	3	9	18	2	77	62	6	2	8	0	15	12	6
135	85	25	17	74	21	16	6	61	13	42	12	17	11	45	0	79	7	45	9	140	0	58	31	79	79	5	45	72	64	5	2	5	5	8	1	17	4	20	14	2	70	56	1	2	7	1	15	6	0
132	83	18	10	77	12	10	9	63	7	51	14	21	15	44	2	63	6	35	18	143	0	71	55	48	53	9	34	78	66	2	2	11	8	4	2	18	4	13	9	0	70	52	1	2	7	2	8	9	5
137	81	26	11	82	14	13	16	47	7	43	10	15	14	39	0	68	8	44	8	124	1	54	54	58	67	7	43	55	80	6	3	10	12	9	0	11	2	25	19	1	92	75	1	6	6	4	13	11	0
139	78	18	11	81	25	10	6	56	7	37	12	20	11	43	2	68	4	57	15	139	1	46	42	64	65	7	27	65	72	5	5	14	10	14	2	8	3	18	17	3	58	75	3	1	5	4	11	5	6
122	84	9	17	84	23	10	7	72	11	46	12	16	9	57	2	52	11	70	13	144	1	60	36	63	66	10	46	53	78	10	6	16	8	7	4	12	3	19	12	2	75	87	3	0	6	6	15	5	8
121	80	11	15	77	24	13	9	60	7	33	12	14	14	45	0	63	6	40	16	150	0	69	42	63	62	4	32	58	83	2	3	10	5	7	2	12	3	16	12	3	69	71	4	1	9	2	8	5	1
112	87	10	17	59	27	16	7	64	9	47	11	12	11	45	1	55	3	56	18	128	0	54	48	53	72	8	36	68	63	4	3	12	4	9	5	24	4	21	11	1	73	61	1	3	9	4	11	11	1
149	79	19	13	82	20	13	10	61	5	40	11	12	10	51	0	73	4	46	19	122	0	53	48	65	68	13	45	75	75	4	1	5	7	8	5	13	1	12	27	0	69	64	2	0	3	2	12	3	2
153	82	19	10	67	20	12	11	71	10	54	14	22	16	47	0	63	7	38	16	141	0	60	43	63	73	5	45	60	70	6	4	11	3	10	3	16	2	8	19	3	71	60	1	0	12	3	8	7	1
141	85	19	17	82	24	7	9	68	2	41	12	17	19	40	1	74	7	44	18	152	1	46	33	61	77	9	39	67	71	5	1	16	6	13	1	14	4	23	18	0	84	67	2	3	4	1	12	8	0
135	82	24	11	72	32	12	9	68	7	42	10	18	23	51	1	67	1	49	15	133	0	67	42	61	67	5	35	76	57	5	3	13	6	11	3	21	3	17	15	4	76	69	5	4	9	1	13	8	2
125	81	19	17	81	27	7	6	55	10	53	13	18	5	49	0	61	8	35	12	148	1	70	38	58	62	5	34	68	71	3	3	9	5	13	3	18	1	19	19	1	67	76	1	2	8	2	14	3	4
116	97	8	22	63	19	15	8	79	9	47	6	17	6	52	1	43	10	39	16	155	0	54	40	78	72	6	33	77	56	7	6	11	7	9	0	17	2	23	21	0	83	58	3	1	3	3	14	8	4
128	67	9	20	83	19	12	10	68	6	46	10	15	15	48	0	64	7	45	13	142	0	66	39	65	81	10	42	61	77	4	4	20	3	11	1	14	2	16	24	0	76	81	3	0	7	5	12	6	2
140	77	20	16	81	26	16	13	52	13	42	15	18	6	50	1	66	5	43	19	120	0	60	35	73	49	8	43	65	87	6	2	8	9	13	4	18	4	20	16	1	65	79	0	4	7	1	9	8	4
120	95	23	15	76	27	11	10	46	7	53	7	13	15	43	0	69	4	53	18	134	0	48	47	62	67	5	31	62	75	2	2	15	10	13	5	13	2	16	11	2	85	62	3	0	8	2	11	4	6
121	82	14	15	69	20	10	9	53	12	46	11	15	15	52	0	61	6	30	26	126	2	61	41	56	70	8	47	75	76	5	2	12	7	7	2	19	3	18	19	0	71	96	3	2	8	3	13	8	4
146	85	21	18	91	17	12	11	57	9	30	15	15	19	41	3	53	11	49	7	141	0	61	50	71	69	8	44	67	73	7	3	9	7	9	1	14	6	18	19	0	68	71	3	4	5	3	15	9	2
148	87	12	15	74	34	8	12	68	13	36	7	15	14	50	0	70	16	57	16	126	0	52	45	72	79	11	23	57	75	8	1	15	7	11	9	12	4	18	25	2	79	69	4	2	12	2	13	9	3
127	80	14	17	97	22	11	13	62	11	46	11	29	12	59	3	58	8	48	15	132	1	53	48	79	63	6	42	73	58	5	2	12	6	8	5	18	4	22	16	3	67	60	6	2	5	0	10	4	3
156	79	21	12	74	27	9	9	58	14	44	11	16	20	47	1	72	5	41	14	127	1	50	42	69	61	8	37	65	76	5	0	12	6	11	2	12	1	18	20	1	70	80	1	0	9	4	8	7	6
119	70	20	17	74	21	12	7	49	9	47	9	18	13	38	0	78	8	51	10	148	0	68	43	45	54	8	56	78	66	6	1	16	8	12	5	17	1	19	21	0	64	70	1	3	11	2	13	8	2
148	73	15	11	84	29	12	4	56	13	34	8	18	14	52	0	69	2	34	12	139	1	57	37	55	50	7	48	66	74	5	5	13	4	11	2	24	3	18	22	3	80	73	7	2	5	2	14	9	2
130	98	23	15	61	24	16	8	66	7	40	4	20	16	59	0	69	4	48	9	150	1	64	36	52	68	9	38	63	53	5	3	10	12	11	2	17	2	11	24	2	87	63	4	3	3	1	17	6	6
128	87	17	10	65	23	9	15	53	19	36	8	19	12	38	1	72	10	44	20	152	0	62	42	75	70	9	41	68	71	6	2	6	9	10	3	13	3	16	20	1	81	63	5	3	11	1	14	6	2
138	71	20	11	69	29	11	10	51	15	38	7	21	18	48	1	74	4	42	20	128	0	68	38	67	49	3	37	68	79	2	2	16	3	11	3	16	1	13	18	0	56	70	3	4	5	0	16	8	0
125	78	13	14	93	17	10	10	64	7	43	15	15	14	52	2	70	5	49	11	147	0	55	45	63	73	7	36	74	81	3	2	9	8	9	1	21	1	17	12	4	81	83	1	2	4	3	12	11	4
157	105	16	14	67	31	16	6	60	12	52	11	12	15	65	3	72	7	41	11	118	0	57	43	58	63	4	41	74	74	5	3	20	3	7	5	10	4	20	18	1	68	67	2	1	13	5	12	4	3
137	85	6	19	96	24	14	11	60	15	50	3	11	17	47	1	84	4	52	23	141	1	60	43	59	71	5	41	68	52	6	4	9	7	15	3	13	1	20	10	3	77	65	3	0	4	1	14	11	1
112	88	23	12	76	34	7	7	68	13	44	9	14	13	49	2	60	6	44	18	126	2	54	44	68	76	9	37	73	61	6	7	11	7	11	4	17	2	16	16	1	70	55	5	3	9	3	12	3	3
135	80	11	24	78	32	15	11	58	7	47	7	19	12	38	0	52	12	44	17	133	1	67	34	56	71	6	46	76	81	0	5	14	7	13	1	21	1	25	20	3	78	65	3	2	9	3	12	6	5
145	75	13	15	69	24	7	9	70	7	41	14	17	15	48	1	54	6	43	15	130	1	78	39	63	59	6	43	72	65	1	3	9	8	9	6	18	4	14	20	1	66	74	4	2	11	6	12	6	2
144	85	15	11	72	21	13	11	64	12	39	8	24	7	51	2	66	8	55	17	149	0	54	46	70	68	6	37	70	61	7	1	8	5	8	2	6	1	17	22	2	80	73	4	1	10	3	8	10	6
112	83	18	8	76	21	12	8	67	9	40	13	16	13	56	2	61	8	52	15	143	0	65	63	62	78	10	44	67	73	10	5	13	8	9	6	19	3	13	20	2	64	74	1	3	8	5	10	5	3
139	93	18	15	93	23	9	7	55	13	43	12	18	22	43	0	66	7	55	9	160	0	58	38	65	76	10	36	71	61	5	0	20	5	13	5	18	2	16	21	1	71	72	1	0	11	4	13	7	1
113	81	20	12	64	19	17	10	70	8	57	8	16	20	45	0	64	6	40	13	129	1	63	48	55	54	9	37	64	70	2	2	15	7	3	4	21	4	11	17	4	68	69	9	2	7	0	15	6	5
139	74	14	11	82	24	16	11	72	7	42	6	20	12	62	2	62	5	39	15	134	1	52	41	65	58	10	53	69	64	5	6	11	10	14	1	12	0	15	13	0	71	77	6	0	6	1	11	6	2
136	79	25	16	65	24	20	11	80	12	40	15	21	11	48	0	54	7	47	15	140	0	65	47	53	74	8	46	67	77	6	2	15	7	10	2	12	1	20	12	2	82	67	3	1	5	0	10	9	5
143	74	21	13	79	21	14	9	59	6	42	12	10	13	50	4	59	7	39	13	147	0	57	45	54	68	8	39	73	68	5	0	12	5	8	3	18	6	21	11	1	75	73	3	5	6	3	16	8	4
141	81	22	19	83	21	12	12	58	8	40	15	19	10	43	0	50	6	41	11	137	0	57	41	72	61	8	35	57	72	4	4	16	4	9	0	10	0	19	21	1	84	66	1	1	11	5	9	6	2
124	66	16	12	95	22	19	11	48	12	58	7	15	16	44	0	55	8	38	6	141	1	61	40	70	74	7	55	61	80	8	4	8	7	8	5	14	4	23	14	4	78	83	4	0	8	2	12	6	6
120	69	14	21	78	24	16	7	73	13	43	13	11	13	55	2	60	9	42	15	140	0	65	38	69	69	4	52	65	73	5	2	11	5	12	2	15	3	13	12	1	67	82	1	2	14	2	7	2	5
149	89	18	14	94	24	8	9	69	12	47	14	24	16	45	5	62	6	40	10	162	0	53	46	55	64	11	38	63	75	4	0	9	7	6	3	15	2	24	20	0	73	68	3	1	1	4	3	4	2
147	80	16	16	95	18	10	9	60	10	56	12	11	9	50	2	68	8	43	20	150	0	60	32	57	73	9	42	57	62	4	3	13	12	9	4	15	6	21	16	1	55	85	4	3	6	2	5	6	3
142	90	14	13	73	20	11	14	58	9	47	15	19	8	39	1	56	2	51	19	131	0	54	47	51	57	1	44	54	62	4	3	14	4	8	1	13	4	21	16	1	73	82	6	1	10	5	12	5	2
136	78	15	9	72	18	8	12	73	8	55	12	23	19	48	2	63	9	44	14	136	2	62	49	71	61	5	47	63	66	1	5	9	9	11	1	9	1	18	17	2	86	75	4	1	8	5	8	6	1
139	87	20	13	84	27	15	5	49	14	51	11	13	11	55	1	59	5	47	11	120	0	56	43	46	75	9	41	64	63	3	4	13	4	9	1	9	0	14	20	2	71	71	2	2	8	2	11	7	0
150	84	15	8	82	28	11	13	53	8	51	12	15	14	47	1	61	6	38	17	133	0	62	43	65	67	12	47	67	86	5	2	18	4	8	3	11	1	14	19	1	66	70	3	1	5	5	11	10	7
127	94	22	16	82	27	14	9	62	13	41	10	19	19	37	0	77	6	42	16	130	0	72	41	60	65	9	30	70	86	3	4	15	5	7	4	14	3	18	14	3	81	66	0	1	8	2	11	5	5
137	75	20	12	81	15	12	10	64	7	61	14	25	13	44	2	75	9	57	8	140	0	56	51	61	61	5	31	63	73	3	2	16	7	4	2	9	5	12	21	3	85	74	1	2	5	2	12	5	2
141	94	21	16	79	25	11	12	58	13	30	5	17	9	42	1	72	8	43	15	141	0	73	39	72	77	10	37	67	69	3	1	11	6	7	6	9	3	14	24	1	69	66	4	3	1	6	14	7	2
159	64	16	10	66	33	10	6	50	15	58	11	23	17	46	0	87	7	37	19	131	1	61	47	58	57	7	51	72	83	1	1	11	7	5	5	12	0	11	23	1	75	71	2	3	1	4	9	6	3
148	81	22	16	65	25	7	10	56	12	39	5	22	12	37	1	66	4	45	13	123	1	63	30	70	57	4	29	70	82	3	4	11	2	7	9	15	3	10	14	0	67	70	4	4	7	0	15	5	5
126	65	13	12	65	26	8	8	55	9	49	13	19	13	51	1	65	6	52	15	159	0	62	46	62	77	7	30	77	76	1	1	11	7	9	3	12	3	20	16	2	80	72	4	2	5	5	12	2	6
127	79	16	15	91	30	8	10	65	8	39	13	23	11	56	0	59	9	52	14	111	1	53	42	55	67	4	39	72	96	9	3	19	8	7	2	15	1	8	14	1	70	64	6	1	6	3	15	7	4
152	75	18	12	67	30	15	8	62	7	35	13	11	14	52	1	64	7	48	16	136	0	68	61	61	83	10	52	48	86	2	1	9	7	8	4	15	4	16	20	1	70	74	5	1	9	3	14	5	2
118	95	14	13	74	27	9	9	67	13	48	11	18	9	43	0	55	6	45	24	147	0	68	53	75	61	13	41	76	75	9	7	6	4	11	4	12	2	13	18	1	89	72	3	2	8	1	12	11	4
149	106	14	8	85	30	15	4	65	12	45	12	16	12	47	2	58	7	45	7	155	0	46	46	76	59	10	42	71	74	8	1	10	7	5	4	11	1	26	17	4	69	68	2	2	7	1	11	5	4
129	75	15	14	62	22	16	10	61	21	26	10	18	18	43	1	64	6	61	15	135	0	59	39	68	70	4	40	75	74	3	0	13	4	13	2	13	5	14	20	0	71	76	6	3	10	5	13	10	7
137	74	19	15	85	24	6	8	51	13	40	7	11	19	56	0	76	8	48	13	147	0	56	43	68	85	12	41	62	68	5	3	10	7	6	1	14	5	10	21	1	66	72	2	1	7	1	7	7	6
120	87	20	12	77	23	12	7	51	7	48	10	11	10	55	4	73	8	36	14	139	1	67	40	71	80	9	37	67	65	3	2	12	5	8	0	13	4	22	20	2	73	69	2	2	9	4	8	9	4
126	81	9	11	79	27	12	15	65	7	40	11	18	11	43	0	61	7	50	18	153	0	53	38	71	68	7	43	72	77	5	4	12	6	9	4	15	2	22	23	1	73	67	1	3	6	1	13	5	2
141	89	19	15	78	29	17	10	56	15	53	12	9	19	55	0	69	6	40	12	147	1	55	34	80	69	7	29	71	81	6	3	15	9	10	4	15	4	14	15	4	73	72	0	4	5	4	7	7	2
144	86	24	11	67	24	4	7	67	10	28	6	11	14	49	2	51	9	47	17	134	1	65	57	52	58	12	44	70	73	4	1	15	6	10	1	14	1	15	20	0	84	79	3	2	10	2	9	7	4
158	63	16	12	84	15	16	12	68	10	45	6	15	11	53	1	58	2	43	14	123	0	64	34	69	58	6	49	72	73	9	4	12	3	10	1	15	1	19	21	0	76	67	7	1	12	1	13	5	5
131	85	13	16	84	20	6	11	70	11	42	14	14	14	36	2	64	6	46	11	129	1	67	49	64	53	8	39	67	75	5	1	13	6	8	3	12	4	17	18	0	75	61	2	1	5	1	8	11	3
146	91	22	14	72	18	12	9	53	9	35	10	14	9	42	2	50	3	45	18	121	3	56	38	68	62	8	38	53	86	2	3	11	8	16	4	11	3	24	15	2	82	74	1	0	8	3	8	8	3
129	104	22	12	87	25	7	9	55	16	57	12	22	12	43	1	60	2	35	27	121	1	65	38	62	66	6	44	63	74	6	4	10	6	9	7	8	1	17	11	1	78	62	2	0	10	1	6	10	4
163	80	17	16	62	26	5	5	51	10	44	9	16	10	57	0	61	6	45	15	118	1	64	43	71	75	8	44	63	90	7	2	15	5	8	6	9	1	9	14	2	63	68	6	3	6	4	13	10	3
115	73	18	11	75	16	5	9	76	15	37	6	22	14	42	1	61	4	33	8	134	0	54	40	81	71	7	43	67	79	4	7	15	2	12	7	23	0	17	20	3	67	76	4	2	7	3	18	6	1
145	80	13	13	90	20	12	12	55	14	37	7	22	16	52	1	53	5	48	14	138	0	57	44	67	72	11	36	71	76	2	0	16	7	8	1	16	5	17	15	1	81	69	1	2	8	3	8	6	2
119	70	16	9	80	21	9	9	42	11	49	12	25	9	52	1	78	12	56	23	148	1	59	49	68	64	9	40	68	70	7	1	12	3	6	4	17	1	13	29	0	82	77	4	0	9	2	13	7	7
132	94	18	11	67	22	12	9	63	13	44	14	21	15	54	1	57	8	47	7	126	1	64	35	66	78	7	50	59	67	4	0	15	1	10	1	12	4	13	20	1	93	80	1	0	4	3	14	8	6
131	78	16	15	68	23	12	5	59	6	40	9	15	12	37	0	45	5	47	17	117	1	61	49	58	74	8	47	70	84	4	3	15	4	14	2	15	4	11	17	6	82	71	1	1	4	2	13	7	2
151	72	18	15	65	35	9	10	46	9	52	13	13	10	44	1	68	8	51	17	133	1	56	42	70	62	8	46	72	72	2	1	11	5	11	4	11	4	14	20	1	85	77	2	2	8	4	18	6	5
126	83	16	17	71	22	10	9	61	5	48	11	11	10	51	0	74	12	45	13	123	1	52	41	60	60	3	37	68	80	6	2	14	11	6	2	20	4	13	12	2	80	66	5	2	8	3	16	6	3
129	77	16	13	79	33	9	10	54	13	52	12	15	14	40	1	68	6	49	10	118	0	71	37	67	59	5	44	65	78	4	2	13	5	9	3	7	3	15	23	2	82	58	5	2	6	5	12	12	3
126	84	14	10	87	16	13	9	55	11	43	8	20	17	53	0	75	8	34	16	139	0	50	46	69	67	8	45	64	58	8	2	14	5	18	1	10	1	26	15	1	70	76	3	2	5	3	5	7	4
134	103	18	16	92	23	13	14	49	7	47	9	15	14	42	0	61	10	34	21	126	1	75	48	58	72	2	38	54	80	6	2	10	9	10	3	17	2	19	19	6	82	56	4	1	9	4	7	4	0
139	63	9	8	70	24	14	9	62	12	43	14	17	11	38	1	63	8	36	19	142	0	63	33	61	60	10	38	83	73	2	2	13	10	10	4	12	3	21	17	4	85	66	4	0	9	5	10	3	7
119	89	16	6	97	23	17	7	55	9	48	11	17	10	49	3	73	4	37	14	143	0	62	36	56	71	5	26	69	116	3	1	19	4	9	4	15	2	25	29	2	70	60	4	0	8	3	12	8	6
121	89	22	8	82	25	10	15	75	14	40	11	15	8	52	2	54	6	45	14	130	1	67	48	65	72	6	39	67	70	5	4	6	6	12	4	17	1	11	18	4	55	69	2	0	8	3	16	7	3
136	69	24	11	70	26	12	10	59	11	48	8	14	15	47	3	61	4	53	15	121	3	60	57	59	64	12	34	75	72	2	3	12	8	9	3	18	2	20	18	3	75	70	1	1	6	2	12	1	3
101	77	16	10	74	26	19	5	70	16	40	5	25	14	39	2	74	6	44	19	130	1	54	47	53	72	8	41	67	85	6	1	6	7	9	1	17	2	15	23	2	65	66	2	1	10	6	5	6	4
138	87	15	15	73	21	11	13	63	11	63	14	10	10	54	2	72	6	42	17	121	0	63	48	62	77	9	32	60	65	3	6	11	4	9	0	9	2	15	21	1	75	80	4	2	6	2	17	10	2
126	101	18	11	80	17	10	11	55	11	47	15	15	10	50	1	60	7	54	14	121	0	73	32	72	72	7	46	67	78	9	4	10	9	11	3	10	3	16	20	3	81	63	6	0	8	2	7	10	1
149	77	17	20	78	9	11	16	59	10	42	15	14	11	56	1	66	15	40	16	144	0	65	57	68	65	8	33	70	77	5	2	8	4	7	3	18	5	14	17	1	62	68	0	4	7	2	17	5	6
129	87	11	11	71	21	14	7	67	9	50	7	15	16	46	3	69	9	49	26	135	0	57	40	58	63	8	44	75	86	5	4	14	6	4	5	12	3	20	16	2	95	71	3	0	10	1	10	2	2
126	95	20	10	79	19	14	4	58	9	41	7	21	8	48	1	68	3	50	10	150	0	64	41	61	68	6	40	69	70	2	4	12	8	9	1	18	5	16	15	3	79	70	5	1	6	3	14	3	5
146	75	17	15	75	26	11	4	61	13	36	7	13	11	38	5	66	8	47	16	148	0	62	38	68	60	10	40	58	69	5	4	9	11	14	5	8	3	16	22	1	79	66	3	1	6	3	8	4	4
156	95	13	8	66	24	7	10	53	10	41	12	17	15	41	1	77	8	45	12	134	0	62	48	63	77	5	40	70	64	6	4	11	12	7	8	15	1	16	23	4	77	63	4	0	8	6	11	10	1
126	98	17	9	81	26	17	11	51	13	34	11	25	6	56	1	58	6	45	11	140	0	66	59	55	71	5	46	84	76	5	1	6	5	14	6	16	2	19	13	1	84	84	2	0	8	5	9	4	5
163	72	20	23	76	19	21	10	65	16	35	9	16	13	51	4	65	8	55	13	117	0	63	34	67	58	7	43	59	78	2	0	9	7	8	1	18	1	13	18	1	77	78	1	1	5	6	15	9	6
129	82	14	10	66	20	8	10	59	11	42	6	24	20	51	1	76	6	43	16	131	0	64	43	61	68	11	32	78	79	7	1	15	7	8	1	25	2	21	25	4	84	73	2	3	6	5	13	6	4
147	95	15	12	83	33	11	13	58	8	42	8	21	10	38	1	60	6	43	13	139	1	51	41	65	62	4	41	63	76	6	1	19	8	9	4	16	5	18	18	2	61	73	5	2	5	4	8	10	3
128	70	12	12	87	22	11	13	61	8	47	13	23	9	43	0	59	5	49	11	122	0	67	47	58	61	5	42	64	80	5	3	10	3	5	3	20	1	17	18	0	83	68	3	2	13	1	7	8	5
136	88	16	9	84	21	15	11	52	11	46	7	17	24	43	1	57	10	45	19	160	1	58	37	63	71	5	29	56	90	4	4	11	10	11	6	13	1	13	24	1	85	75	2	2	6	3	9	5	5
128	81	10	25	65	17	17	10	46	9	45	11	16	17	52	1	67	9	43	14	126	1	68	34	69	64	6	40	73	75	6	2	13	5	11	6	14	0	19	18	2	64	66	8	2	5	0	8	2	3
140	72	15	11	89	20	14	12	57	13	46	9	21	11	61	1	57	6	41	16	126	2	66	32	66	63	10	36	73	83	6	5	14	5	9	4	8	2	22	22	2	65	83	2	0	7	0	9	7	1
128	94	21	13	79	23	17	11	62	5	42	11	28	19	48	2	68	4	38	18	125	1	66	38	57	65	2	36	80	88	6	5	7	8	10	4	9	2	19	23	2	60	72	4	3	7	5	10	7	1
140	86	17	17	64	24	11	14	71	11	43	12	20	17	41	0	59	10	30	20	131	0	48	44	71	80	10	39	61	78	5	0	9	7	11	0	18	3	21	15	3	82	67	4	2	9	7	10	3	4
131	84	32	8	77	19	12	4	58	12	35	12	20	15	48	1	62	3	46	19	143	1	57	39	60	68	9	51	71	66	11	2	13	8	11	1	13	3	16	19	0	57	69	2	0	10	7	11	12	0
139	83	15	11	70	18	15	8	60	14	50	7	16	10	49	3	62	8	43	15	140	1	68	46	73	72	7	39	58	75	8	4	8	6	7	2	15	2	28	15	1	82	68	0	2	11	0	11	11	2
136	85	14	15	87	26	12	9	58	14	39	10	16	17	48	0	75	10	40	8	124	1	53	30	55	75	11	44	79	67	7	2	14	8	5	7	11	3	23	9	2	89	75	5	0	6	0	9	10	1
129	80	22	9	70	24	13	7	77	15	34	6	15	17	43	1	68	11	35	15	124	0	61	48	74	68	10	48	67	90	5	7	13	5	10	3	10	1	17	26	0	80	67	3	1	13	2	7	4	5
135	88	13	15	82	28	13	10	55	5	40	13	22	10	33	0	70	8	46	15	111	0	59	34	56	87	4	29	70	69	4	0	9	10	7	1	11	2	22	18	1	68	72	1	2	4	5	15	2	0
149	92	22	12	69	30	13	7	58	19	44	8	16	15	52	0	61	2	53	15	138	0	40	45	67	74	8	39	73	90	8	1	12	3	8	2	15	2	24	19	1	76	77	1	1	9	4	12	6	2
122	71	18	12	80	25	16	7	62	7	43	10	22	15	49	0	79	0	42	16	144	0	59	43	58	75	9	42	73	77	5	3	12	4	12	2	11	1	19	18	1	79	74	4	2	7	3	10	8	5
130	75	16	17	86	15	9	10	61	14	35	13	20	12	61	4	86	4	42	11	140	1	48	41	65	65	8	41	67	78	3	1	11	6	10	2	14	1	17	15	3	66	64	3	0	8	6	13	6	4
137	86	16	16	76	31	8	16	59	7	37	13	17	14	59	0	70	3	38	15	148	0	58	32	67	66	4	37	61	68	8	3	9	8	11	2	13	1	22	23	2	70	58	2	1	8	1	12	11	4
168	78	22	8	81	28	18	12	67	11	41	15	15	13	43	2	69	10	34	12	144	1	65	47	72	56	4	29	65	63	4	2	14	13	10	6	12	2	14	31	1	72	88	3	3	4	2	12	4	3
141	85	13	11	89	25	8	10	56	5	42	17	15	17	55	1	58	4	44	13	132	1	70	32	56	70	8	37	63	80	4	3	14	6	2	2	12	1	15	28	2	69	72	2	1	7	2	11	8	2
116	76	18	15	72	18	13	6	63	12	38	18	18	10	52	2	62	8	39	7	148	0	47	52	67	65	8	48	62	65	9	2	12	10	12	4	17	2	22	24	2	71	68	1	3	5	2	15	9	6
131	91	12	11	76	32	10	8	60	14	38	17	18	7	48	1	51	8	47	8	140	1	65	45	66	62	12	46	77	73	6	9	19	6	9	5	8	2	8	16	2	75	70	5	6	9	3	13	5	0
125	93	22	9	81	30	12	9	79	9	45	10	23	11	54	1	51	5	35	15	123	0	75	42	59	72	9	29	67	87	3	2	11	6	9	2	19	0	10	8	3	81	65	5	3	7	2	12	7	4
137	72	13	12	66	31	9	11	58	21	37	7	20	9	45	0	64	4	43	19	132	1	53	41	61	65	6	46	66	81	5	4	10	11	9	2	8	8	15	15	2	85	71	5	3	8	2	7	8	6
119	83	19	15	90	23	12	11	59	10	43	12	20	17	52	0	72	10	42	17	122	1	70	43	53	69	10	45	66	71	4	2	10	7	9	4	13	2	16	10	1	65	58	2	0	9	5	12	5	3
123	86	11	12	78	20	10	17	66	3	30	12	13	15	50	1	72	13	58	18	152	0	50	35	70	83	10	32	62	67	5	5	9	8	6	1	19	7	18	20	3	66	56	4	1	9	4	10	7	3
116	88	21	17	80	21	11	11	53	10	43	18	22	10	49	0	83	8	36	16	124	1	55	53	67	55	8	43	54	77	7	3	9	11	11	4	13	2	26	12	4	69	62	2	0	9	6	10	8	1
119	107	13	19	76	33	16	14	55	7	40	15	20	13	45	3	83	5	46	21	137	0	66	42	56	52	12	34	71	58	3	3	7	5	3	2	14	4	14	14	2	80	78	1	1	4	5	12	7	5
118	81	17	10	94	24	7	7	51	9	45	5	17	16	47	1	66	12	41	20	147	2	59	39	58	67	7	34	59	73	4	1	12	5	7	3	11	3	13	16	0	76	64	3	3	10	6	6	8	4
132	80	13	17	91	27	13	15	47	9	47	13	20	12	43	2	59	4	40	14	134	0	70	30	71	69	3	40	64	65	1	1	16	6	7	2	15	1	19	16	2	73	75	3	7	13	2	11	6	3
135	68	14	12	79	20	11	14	55	10	42	19	12	10	52	0	66	14	43	12	132	1	53	44	51	73	8	41	58	72	4	4	20	6	13	4	11	1	21	16	2	77	63	1	5	11	4	13	8	1
119	85	15	18	75	19	11	14	59	6	32	3	22	15	45	2	70	12	45	18	144	0	73	35	76	78	8	31	81	69	4	3	10	9	12	5	12	2	13	19	3	48	62	4	4	8	4	8	7	2
127	80	15	12	84	27	9	5	66	8	44	13	17	17	55	0	69	7	50	13	141	1	70	44	64	76	9	50	63	71	4	2	13	10	13	3	14	1	18	13	1	73	68	2	1	5	3	10	9	2
134	89	10	15	94	23	6	12	60	11	48	11	10	11	60	2	61	6	49	13	134	0	54	42	67	65	6	34	65	68	0	3	10	5	8	3	5	4	14	16	3	66	71	3	4	8	1	14	7	6
120	73	16	13	83	15	16	11	70	15	29	5	20	16	31	0	61	6	48	23	124	0	64	44	76	80	11	30	67	72	0	3	9	5	5	2	13	5	11	20	1	75	62	6	3	8	4	10	7	3
150	86	20	14	85	19	8	10	64	11	40	13	15	14	39	0	65	3	46	12	149	1	69	35	50	81	6	43	75	64	1	2	8	5	13	5	8	2	22	15	0	83	66	1	3	11	1	10	10	1
127	79	16	10	83	26	10	12	63	6	41	18	20	23	43	0	66	5	38	17	129	2	61	26	71	65	7	40	72	63	7	5	17	8	15	5	15	2	20	18	4	72	77	4	2	7	2	17	4	2
145	68	21	12	51	30	14	11	64	15	39	9	25	10	49	0	60	4	53	13	135	0	46	48	56	61	6	36	77	59	5	1	16	3	6	1	13	7	19	23	1	78	58	4	1	8	4	7	12	3
134	76	18	9	60	26	14	10	63	4	38	8	28	20	46	0	67	7	34	10	124	1	51	44	67	75	6	37	79	73	3	2	11	6	7	0	11	2	12	16	2	62	67	9	2	5	3	6	3	2
123	76	20	16	69	27	23	11	57	9	46	8	17	15	44	0	55	8	54	21	135	1	56	38	66	71	11	45	56	74	2	2	11	9	8	1	11	3	17	18	0	78	67	3	2	6	1	6	3	2
130	70	16	14	77	19	12	13	67	18	44	13	18	16	50	1	64	7	47	17	142	0	47	43	59	70	10	44	71	60	2	4	7	7	3	2	8	6	16	23	0	82	67	3	2	8	3	11	8	2
127	73	16	12	77	17	13	14	53	11	36	11	17	16	38	1	58	6	31	12	128	1	64	32	73	82	10	49	61	78	4	4	10	11	5	3	24	5	14	21	3	53	77	5	0	3	4	12	4	2
119	64	24	13	73	20	12	11	48	6	37	14	20	12	48	1	57	8	46	13	142	2	62	41	62	71	14	43	74	72	5	6	12	1	13	1	14	2	14	19	0	66	63	5	5	7	2	11	12	4
134	80	12	10	84	27	16	10	64	18	43	10	16	8	59	5	62	6	32	7	137	1	54	31	62	73	7	47	67	67	9	1	10	10	7	6	20	2	22	24	1	82	81	5	3	5	2	10	11	2
146	81	14	13	81	19	5	13	74	9	42	6	15	17	38	0	49	5	38	15	132	0	75	45	58	85	13	32	56	76	4	0	4	5	9	2	16	3	16	17	1	81	73	2	2	6	1	6	16	2
135	84	13	13	72	26	16	5	71	21	39	12	24	14	46	3	73	7	42	13	123	1	52	47	54	63	9	44	76	53	3	4	12	9	13	6	12	3	17	21	2	62	79	4	0	4	2	15	10	6
126	75	21	12	93	23	13	11	57	7	51	8	15	18	55	1	75	5	39	15	155	0	64	43	50	70	4	30	66	78	3	2	12	6	7	3	10	2	15	25	0	82	73	4	3	8	1	9	6	4
124	67	11	13	76	20	15	11	57	11	38	18	22	12	50	2	63	7	47	12	138	0	68	44	60	66	8	39	72	58	4	2	14	9	16	5	10	5	20	14	0	72	60	1	1	6	3	10	4	11
137	79	18	11	74	25	12	11	72	9	51	12	11	13	54	0	63	8	48	10	149	0	73	35	58	53	3	45	81	75	9	2	11	9	7	0	13	0	18	16	2	84	69	2	1	10	4	8	8	1
132	91	16	18	76	30	12	4	67	10	48	9	22	9	46	1	59	6	41	18	140	1	50	44	63	69	6	44	75	60	6	2	16	4	11	4	10	1	23	17	1	71	67	4	0	7	2	15	3	4
112	79	15	17	62	24	15	8	64	12	54	9	18	13	43	0	52	4	54	17	123	3	60	48	75	58	4	41	65	75	4	4	11	3	7	4	14	2	19	17	4	80	67	2	1	5	3	13	7	4
123	81	17	10	77	20	14	11	56	7	43	12	12	7	44	2	51	12	37	19	138	1	62	38	75	61	5	43	64	69	2	2	15	15	11	6	20	2	20	25	2	74	64	1	2	7	0	14	9	6
119	78	16	18	80	27	11	11	61	12	36	8	17	12	36	1	57	6	46	13	138	1	62	38	69	76	8	46	60	82	2	2	17	10	10	5	10	4	18	18	5	80	61	4	5	7	0	12	5	5
138	92	16	12	60	28	12	11	67	12	47	14	20	10	54	1	56	5	39	12	136	1	59	39	66	64	10	46	62	84	3	2	9	5	10	4	20	3	25	14	1	83	72	6	4	3	3	12	4	9
131	67	14	15	68	19	9	7	61	8	47	9	26	10	56	1	65	11	49	17	122	0	61	45	63	66	9	48	84	64	7	3	13	2	11	2	16	2	16	23	5	67	65	4	2	6	8	16	6	2
136	79	14	19	68	18	11	11	61	6	35	19	19	7	53	1	55	9	55	16	148	1	52	38	75	64	8	47	68	73	8	4	8	9	8	1	18	3	12	16	2	81	61	9	0	6	2	13	6	2
136	80	17	18	75	26	15	11	67	8	39	10	20	11	50	1	77	7	46	11	126	1	64	42	63	72	5	45	49	67	7	1	12	8	7	1	10	1	14	21	3	85	71	3	5	7	1	21	4	3
129	89	14	14	82	23	10	16	70	13	46	15	14	13	54	4	78	8	44	16	143	2	51	45	54	51	11	53	71	55	7	1	11	5	10	3	17	1	13	19	2	92	80	3	1	9	4	9	5	1
129	88	19	16	74	23	16	10	59	11	48	2	19	15	52	2	67	8	42	18	135	1	65	44	74	85	2	46	53	74	3	0	12	8	10	3	15	3	17	16	0	69	81	5	4	12	7	8	8	1
134	77	18	17	77	22	13	8	56	8	43	10	25	11	42	1	45	6	47	12	148	0	59	40	75	61	10	45	64	61	8	4	7	14	5	0	13	2	23	14	0	76	72	3	5	11	2	8	7	3
139	87	11	8	77	25	16	11	47	9	46	8	16	11	51	1	69	4	46	13	138	0	68	33	63	58	5	43	83	72	6	4	9	7	5	3	19	3	14	10	0	94	66	5	6	7	1	7	4	3
124	86	15	11	80	26	3	7	65	10	47	7	14	18	60	1	66	8	36	11	135	3	73	32	65	63	7	41	76	71	4	4	13	8	9	2	14	3	14	23	2	78	76	3	6	6	3	4	7	1
137	89	19	6	85	29	8	14	71	8	30	15	10	14	54	0	58	4	40	12	139	1	70	53	63	73	6	49	51	69	2	4	20	7	8	2	15	0	14	18	0	73	52	7	0	9	2	11	3	3
136	87	17	11	78	25	12	14	62	9	52	16	15	13	53	4	77	5	58	9	139	1	60	46	71	67	3	34	72	57	4	2	13	14	6	1	9	2	11	24	0	70	82	6	3	6	3	11	10	0
147	64	19	9	77	27	15	7	55	10	37	5	17	14	53	3	75	8	42	16	152	0	57	43	66	63	3	47	70	71	6	0	10	7	9	0	16	2	12	19	0	86	77	2	4	7	3	14	7	3
123	87	16	6	75	29	12	8	64	8	46	9	20	9	56	3	74	8	40	11	146	0	64	38	70	64	6	41	68	63	3	0	12	7	16	3	14	1	17	22	1	83	84	2	3	8	1	7	8	4
135	89	21	20	83	12	13	10	62	11	44	12	21	20	46	0	61	12	40	13	135	0	59	37	56	72	10	28	67	74	5	1	11	5	9	6	12	4	12	15	6	91	58	2	2	7	2	5	6	4
131	82	16	23	86	22	9	8	50	11	58	14	21	15	34	0	74	9	49	12	127	0	62	48	61	71	3	34	69	53	2	3	12	7	11	2	8	3	17	27	4	62	67	2	2	9	5	8	6	7
119	70	17	15	71	28	9	8	54	15	48	7	17	13	51	1	74	8	46	14	131	1	61	26	69	52	4	54	63	81	5	4	18	4	9	2	31	2	18	13	0	67	64	2	3	9	2	6	4	1
146	79	14	15	75	30	16	8	61	8	34	10	23	17	46	1	59	3	47	11	127	0	59	32	55	81	6	44	57	74	5	0	15	8	20	3	15	5	18	13	1	68	61	2	1	3	2	11	8	5
128	83	18	23	71	28	16	10	58	14	39	17	17	13	49	0	74	4	51	13	160	0	75	46	50	66	11	39	63	81	7	1	13	9	6	3	17	2	18	14	1	82	64	1	0	6	2	9	4	2
135	92	15	12	89	22	12	5	62	10	39	15	22	17	55	0	78	7	37	15	154	4	53	47	69	65	5	41	84	59	6	1	8	6	6	2	16	4	17	20	1	72	68	1	2	7	5	10	9	3
147	88	27	18	74	23	9	6	66	9	57	11	16	13	49	1	71	6	39	17	123	1	60	31	63	73	5	46	70	75	2	2	7	9	4	4	19	0	20	19	2	69	71	5	3	7	4	12	7	2
139	83	18	22	79	23	11	5	66	8	45	7	16	14	53	2	51	9	44	20	134	0	71	53	68	58	8	37	74	76	9	2	9	3	7	4	15	4	15	13	1	82	70	4	2	9	0	15	5	3
137	74	19	19	84	19	9	8	58	14	37	12	18	11	53	0	66	3	48	16	130	1	56	47	45	59	7	30	55	73	6	5	13	5	8	6	18	3	20	17	1	90	62	3	3	12	4	9	7	4
126	67	20	18	67	23	15	6	45	17	40	13	20	15	45	0	63	6	51	17	120	0	61	40	65	74	5	40	80	80	2	5	7	8	12	7	15	1	19	16	1	85	75	5	0	9	4	13	3	3
139	87	13	13	77	18	17	15	54	15	38	10	14	6	60	0	59	1	42	15	157	1	63	32	71	76	9	34	60	57	2	4	5	10	5	3	10	3	20	25	0	72	59	6	1	5	1	8	7	2
122	71	19	13	76	34	11	12	55	15	42	12	25	13	61	3	71	6	55	18	138	1	66	33	59	86	8	45	69	77	6	0	17	10	8	3	12	3	21	18	3	65	66	3	2	6	5	13	4	2
147	68	20	10	71	20	10	15	50	12	34	13	13	16	44	0	87	6	35	14	143	0	70	48	74	56	7	44	71	83	4	4	12	7	8	0	17	2	12	27	3	89	70	1	3	11	1	11	5	3
135	75	17	13	74	19	9	7	54	5	54	10	20	10	48	0	61	7	36	17	131	1	70	48	75	47	6	36	72	69	7	5	15	3	5	6	13	4	22	16	2	81	66	2	1	8	2	7	8	9
138	87	19	23	75	23	10	13	52	13	34	13	18	12	52	0	59	8	47	16	120	2	63	37	60	70	5	43	62	95	4	3	5	9	10	0	23	6	12	6	1	61	77	2	2	3	6	11	9	4
131	95	12	12	81	19	9	12	60	7	42	14	19	11	52	0	71	12	42	12	125	1	57	41	56	62	7	41	67	67	9	5	12	10	8	5	19	3	15	18	2	73	75	7	4	8	2	12	5	2
120	73	19	18	84	20	13	10	57	5	43	12	12	18	49	3	81	2	54	13	145	0	61	34	72	62	8	28	71	68	4	1	12	6	18	3	19	1	21	19	2	75	64	3	6	4	0	14	7	4
137	75	16	14	68	19	13	12	62	16	53	13	22	17	43	1	60	11	41	14	130	0	55	32	57	60	9	38	71	82	4	2	12	7	8	0	18	3	18	23	2	70	68	3	1	6	6	14	6	4
142	82	14	18	88	20	9	8	57	8	50	13	23	5	48	0	66	7	54	13	134	0	53	42	74	71	9	32	69	62	7	3	9	4	7	3	10	5	18	17	2	72	75	7	3	11	3	11	8	3
118	83	18	12	88	29	11	11	62	9	46	16	26	13	44	2	56	9	38	13	100	1	55	51	61	70	4	38	71	65	5	4	14	3	13	3	12	2	22	16	2	65	53	3	2	10	2	11	6	4
145	92	14	16	73	17	10	10	74	11	47	14	21	21	46	0	75	4	39	17	142	2	61	43	60	64	8	36	77	77	6	1	11	5	9	5	14	3	16	15	0	73	63	6	1	8	3	7	5	3
120	81	14	9	80	26	14	12	62	13	50	13	27	9	49	0	66	8	40	16	142	0	59	37	59	64	8	46	74	81	7	3	4	6	11	3	14	3	23	18	1	62	61	4	3	6	1	15	2	4
139	78	16	9	75	22	11	10	63	8	37	15	16	12	37	0	87	8	42	10	133	0	67	39	60	67	7	40	71	82	7	4	15	7	8	4	17	1	19	20	3	58	58	2	4	11	6	17	8	1
125	83	24	10	86	28	11	4	61	12	30	11	18	16	59	0	68	7	39	5	128	1	60	43	54	70	11	46	63	73	8	2	4	6	15	1	14	3	11	21	0	72	59	5	5	10	0	16	5	1
132	74	18	15	81	20	12	5	61	13	39	8	15	9	56	1	67	9	41	17	141	0	70	44	56	62	10	45	84	59	3	3	10	9	17	8	15	6	15	15	2	60	67	1	1	8	5	10	11	2
139	81	23	14	86	17	17	7	69	7	41	10	17	19	45	2	68	6	31	13	148	0	40	55	69	67	8	48	77	80	7	2	11	4	9	1	10	2	20	20	4	65	79	1	1	6	7	9	4	3
131	78	14	17	75	33	8	5	70	8	38	11	17	11	35	2	58	3	45	12	137	0	62	40	68	80	7	39	64	64	5	2	13	7	13	1	10	2	10	24	0	72	80	3	1	9	4	10	11	4
121	83	19	12	79	18	9	11	60	9	53	10	16	13	56	2	72	6	50	8	135	0	52	42	71	59	5	51	57	72	2	2	11	8	8	3	14	2	17	11	1	57	77	5	1	5	2	17	8	4
156	83	14	13	73	32	13	7	72	7	37	21	23	10	54	3	56	11	38	12	145	0	59	31	59	80	4	34	47	64	6	4	12	7	12	1	13	4	19	16	2	78	81	2	2	7	1	12	11	3
136	86	17	15	78	17	12	8	60	10	48	12	19	17	46	1	69	4	33	12	145	0	62	43	71	63	9	46	78	71	5	4	7	3	12	3	15	3	17	15	0	95	98	4	3	8	2	9	4	7
144	89	24	15	79	19	8	11	41	6	47	7	25	16	58	2	65	6	52	18	128	0	58	44	67	65	4	40	65	69	5	1	7	3	10	4	13	2	14	21	0	76	65	1	2	14	2	11	9	6
141	65	12	11	83	24	11	7	63	7	31	10	21	18	50	0	66	3	38	4	135	0	56	43	75	79	8	34	77	73	3	2	14	7	10	2	8	3	12	16	0	74	70	2	1	9	3	11	6	3
126	92	15	26	63	13	3	15	69	8	33	14	13	17	58	1	73	2	52	13	151	0	68	46	64	70	6	45	67	66	4	2	15	3	5	6	18	1	15	18	0	79	65	5	0	8	3	15	9	4
123	88	16	10	97	24	4	11	53	12	42	4	21	13	53	0	60	4	41	12	152	1	56	56	59	64	9	42	92	84	7	3	10	8	4	4	8	4	21	17	1	65	57	2	4	7	5	10	6	8
135	77	16	7	76	28	6	19	56	9	38	14	15	20	41	2	85	7	27	16	151	1	62	33	77	71	7	36	75	69	2	1	13	9	8	3	12	3	17	16	2	77	67	3	2	3	2	18	6	3
154	82	21	8	67	21	12	13	73	16	42	7	19	16	44	2	74	7	36	13	138	0	64	37	63	67	8	39	62	74	3	5	11	5	8	4	16	1	17	21	2	60	75	3	0	5	4	5	5	5
126	83	10	22	86	16	15	5	72	8	41	5	22	16	44	1	81	7	48	23	132	0	52	47	68	61	6	33	75	58	7	2	11	8	8	4	13	4	9	20	0	65	67	6	3	7	3	15	6	5
121	75	18	13	68	22	11	15	62	11	41	5	18	18	64	0	55	6	54	12	145	0	71	47	52	74	4	50	89	82	5	4	9	4	7	5	17	2	21	16	1	87	64	2	0	9	3	12	6	9
146	81	12	6	78	20	6	12	47	10	56	11	13	9	41	1	73	6	41	13	146	1	51	43	74	63	8	37	69	68	3	5	11	7	7	8	12	4	20	17	1	79	76	1	4	6	2	11	9	1
143	76	24	22	69	26	14	16	54	9	40	16	15	18	53	1	65	7	44	16	123	2	54	41	62	69	8	42	69	69	5	3	12	8	9	2	17	2	19	24	0	73	68	6	3	6	8	6	10	4
143	79	22	14	83	21	10	10	52	7	34	10	14	21	40	1	71	6	41	11	131	1	49	36	62	66	4	43	66	83	4	3	5	5	9	2	17	2	14	18	1	84	60	3	0	8	3	11	3	2
131	86	21	16	85	24	9	17	53	15	48	20	24	15	43	1	78	6	39	15	129	0	55	49	62	81	8	39	71	68	5	4	14	5	17	3	20	1	21	20	1	61	82	2	1	5	4	12	2	3
108	95	5	17	92	26	12	8	57	7	38	7	22	15	58	1	65	5	44	16	128	1	57	35	52	60	12	44	70	59	6	3	7	6	5	2	11	1	13	21	2	85	63	7	1	9	4	19	12	5
117	71	21	14	80	17	12	6	66	9	39	8	13	16	37	0	66	6	31	16	143	0	64	32	56	65	7	30	81	57	4	3	17	13	15	8	12	1	18	17	5	58	68	4	2	7	0	7	10	3
130	80	13	19	70	29	21	7	59	12	48	7	19	11	52	1	57	6	38	15	158	1	64	49	46	76	4	42	73	88	3	3	11	11	12	2	14	4	23	15	4	72	64	3	1	4	3	16	4	1
147	95	13	15	81	21	13	12	51	6	42	14	11	16	43	3	55	12	36	10	129	2	61	34	70	55	6	44	76	72	5	2	11	6	7	0	12	0	17	12	1	75	71	5	4	6	5	13	5	6
128	88	13	10	73	28	13	7	54	12	44	8	20	9	45	1	70	8	46	16	150	2	61	36	57	60	6	27	77	76	1	3	10	10	12	7	12	0	14	10	3	69	62	4	0	9	1	10	9	3
134	64	9	15	73	23	9	9	52	12	43	11	17	9	40	2	50	6	39	11	130	0	70	39	70	72	5	32	75	83	5	4	10	4	22	2	11	4	20	21	0	73	60	5	2	9	4	9	6	2
126	75	20	13	87	24	19	17	54	9	41	11	19	16	37	0	55	9	46	8	151	0	59	31	61	64	8	46	70	71	2	3	12	11	8	3	20	6	18	17	0	91	61	4	1	7	4	17	6	5
122	93	18	14	85	29	12	7	58	14	47	19	22	13	46	2	65	4	43	16	135	0	64	51	54	56	4	23	69	76	5	1	13	11	8	1	17	5	16	21	5	75	77	5	2	8	3	5	7	5
123	69	17	15	70	28	14	9	70	16	37	15	20	9	50	0	59	10	43	16	138	0	71	38	68	65	3	41	71	74	1	2	4	7	5	2	11	4	19	19	3	72	73	2	0	6	2	7	10	2
121	82	17	19	75	30	12	16	69	7	36	12	16	8	52	1	66	4	57	13	145	0	60	45	63	76	8	38	64	71	4	1	9	3	4	2	14	2	19	19	1	70	61	6	1	10	4	7	6	2
120	88	21	13	77	16	12	8	51	15	45	8	20	12	57	0	66	6	30	18	132	0	68	45	62	71	5	36	76	62	5	3	11	10	5	7	23	1	21	7	4	75	59	4	5	10	2	13	9	3
129	83	18	14	86	15	16	7	51	14	49	7	20	13	59	1	66	10	47	9	134	1	66	41	61	53	13	33	68	73	8	3	9	4	8	1	10	3	22	20	1	77	100	3	3	3	5	8	7	1
136	80	10	6	93	27	8	7	60	13	38	12	10	18	33	0	73	2	49	13	125	0	65	32	62	53	10	37	67	62	1	3	14	7	12	3	15	1	12	17	4	81	72	1	1	10	4	7	10	3
154	84	15	9	80	25	15	9	57	11	36	16	14	22	44	4	72	12	37	13	141	1	54	33	45	66	10	39	62	65	6	4	13	8	6	2	11	4	16	20	2	71	56	3	2	5	2	15	6	1
128	74	10	10	87	26	12	12	63	7	41	10	16	11	51	1	63	8	37	18	153	0	58	51	66	54	3	38	55	73	5	3	12	10	12	2	8	1	15	15	2	82	64	4	2	8	2	8	7	5
111	72	16	12	76	21	11	10	64	13	41	10	21	10	43	1	68	9	34	12	141	1	55	44	55	63	9	35	83	75	5	2	7	7	9	3	14	4	15	28	0	77	82	3	1	6	6	9	10	4
114	77	18	17	78	28	19	9	66	8	44	11	23	16	42	1	74	3	47	13	122	0	52	43	47	64	5	31	63	76	2	2	12	10	7	3	18	0	22	9	2	77	67	6	1	5	4	14	6	2
132	79	18	19	87	17	16	17	68	9	51	7	11	10	46	0	56	7	42	12	126	1	74	40	55	66	8	43	68	69	5	1	16	10	13	3	16	3	12	20	0	70	71	5	0	5	1	8	6	3
132	70	14	12	83	30	12	9	59	12	40	11	15	13	43	2	61	5	45	15	121	0	63	39	47	64	3	34	70	74	5	1	8	5	11	4	15	1	26	18	2	91	70	2	3	8	4	7	3	5
141	86	16	20	75	27	8	4	60	11	44	6	17	8	51	1	67	3	40	17	111	0	62	44	63	59	6	46	72	72	3	3	13	8	3	3	9	1	14	15	1	73	72	3	0	9	3	11	5	0
126	88	15	15	86	27	14	12	43	4	45	11	23	8	47	2	60	7	42	18	125	1	56	46	74	77	4	48	58	74	8	2	12	9	11	1	12	3	14	17	1	75	76	3	1	7	3	8	7	4
121	86	15	12	79	28	11	6	63	14	51	10	30	12	64	1	77	6	30	14	120	1	68	43	60	53	7	36	66	83	4	3	13	5	6	6	13	4	15	18	1	89	58	0	1	2	0	8	10	5
138	92	15	15	85	27	12	12	62	12	48	10	22	15	53	1	60	10	44	10	124	1	55	38	77	65	5	32	58	80	5	8	12	6	8	2	13	2	17	13	0	76	63	3	2	7	1	15	4	1
159	91	13	9	76	23	11	8	43	13	41	10	20	10	48	0	70	6	43	19	120	0	53	42	56	57	9	39	59	77	8	3	14	9	6	3	11	4	17	13	3	86	70	4	1	6	4	11	10	9
149	100	15	12	78	20	12	7	60	12	42	11	20	14	46	0	50	8	46	15	136	2	56	34	62	70	4	27	77	71	3	3	13	11	10	3	16	1	16	24	4	56	64	9	0	4	2	15	8	2
137	97	9	13	74	15	10	14	70	13	40	7	24	9	52	0	72	9	31	14	132	2	43	30	63	60	8	47	69	63	5	0	14	6	8	1	13	2	16	15	0	69	58	1	4	5	3	9	7	1
125	82	17	15	86	32	6	8	53	15	35	10	21	10	43	0	51	4	41	8	134	1	73	27	58	68	11	40	85	77	9	5	11	5	13	1	11	1	23	16	1	76	64	5	2	6	3	11	8	3
129	72	12	14	84	20	10	13	63	9	47	11	15	13	47	3	62	6	45	20	147	3	60	52	56	71	11	35	84	79	6	2	13	7	10	7	16	0	17	14	0	74	77	1	3	7	2	11	13	2
141	77	23	15	75	26	15	9	69	12	46	8	16	11	36	1	69	8	42	16	147	0	52	40	65	63	16	33	58	64	4	3	10	5	6	1	14	2	16	18	2	75	56	3	1	7	2	10	7	5
146	71	17	12	65	23	14	17	61	11	43	18	21	14	63	1	57	10	49	16	141	0	70	41	58	69	8	40	64	63	3	3	10	9	7	5	9	4	15	22	1	90	83	8	1	7	2	16	13	6
121	79	12	10	79	27	12	14	43	7	38	13	20	14	54	0	66	8	40	11	129	0	52	40	71	63	11	35	74	77	4	4	20	7	12	3	18	2	9	15	4	85	63	2	1	9	0	13	4	3
126	93	17	9	87	30	13	5	64	10	53	13	15	15	51	0	65	5	36	11	122	0	62	39	62	57	15	46	68	53	4	1	11	6	14	2	10	6	13	19	0	69	71	3	3	13	2	15	10	7
139	71	16	15	77	22	9	6	69	9	33	6	22	13	44	2	69	9	46	17	165	0	65	37	56	84	4	35	59	87	4	4	6	5	8	2	9	1	17	16	2	89	65	3	1	5	5	13	7	2
115	98	22	18	76	21	17	13	68	10	55	7	18	12	42	2	62	4	41	11	137	0	59	28	70	58	8	40	70	77	4	3	10	4	16	1	14	3	14	20	2	67	88	1	2	8	3	8	5	6
134	92	13	15	65	26	9	13	39	9	32	16	22	14	50	4	50	13	45	15	139	0	49	43	61	78	3	37	70	70	6	3	11	2	6	3	10	2	19	17	2	94	77	5	1	7	4	15	11	2
122	97	18	13	84	26	9	11	67	9	44	16	12	10	48	0	66	7	51	14	144	1	58	44	68	75	11	44	75	75	6	3	14	8	8	2	11	2	13	13	3	81	77	2	0	6	5	10	5	3
147	80	13	17	87	26	17	8	50	13	52	10	15	17	43	0	79	1	39	16	131	2	64	45	57	64	4	44	68	81	2	0	5	3	18	3	9	6	18	16	0	82	77	4	1	7	3	6	10	6
142	71	15	11	84	26	13	6	57	7	42	8	14	8	57	2	62	6	33	15	137	1	49	45	47	71	6	35	54	76	5	7	12	5	4	3	20	3	20	14	2	83	57	3	5	8	1	15	3	3
125	62	13	11	90	26	13	4	60	8	54	9	13	15	52	1	62	10	41	15	136	0	53	33	70	68	11	50	58	82	6	1	11	6	11	3	15	2	19	11	3	76	83	4	2	5	4	16	7	2
134	85	18	14	75	22	9	15	63	19	30	11	22	5	42	1	63	9	42	17	142	0	55	37	82	77	4	39	71	79	8	2	8	5	10	2	15	1	10	18	2	72	67	0	3	8	1	18	5	2
141	83	15	6	75	21	19	9	53	11	49	6	20	19	48	0	60	11	43	14	145	0	69	38	69	71	6	34	68	73	4	2	22	7	13	2	16	2	16	14	2	64	83	1	1	6	2	10	7	5
131	86	15	9	76	29	9	7	67	9	37	16	19	11	46	1	67	5	40	13	133	0	65	43	53	62	9	47	83	82	7	3	12	9	8	1	11	3	25	18	1	69	80	4	2	7	6	16	9	3
147	86	15	17	85	26	11	7	64	8	34	9	19	14	66	1	72	6	40	15	118	0	61	33	72	67	10	45	69	69	3	3	6	11	9	5	18	5	22	19	1	75	73	2	1	14	4	7	9	2
127	78	19	13	84	22	10	9	54	15	46	8	19	15	56	3	61	8	48	11	149	0	70	50	64	83	9	40	74	67	10	2	15	4	9	2	20	5	14	13	1	61	75	4	2	10	4	12	4	2
138	78	8	12	74	32	13	8	66	15	47	9	22	16	54	1	59	9	42	10	136	0	53	49	68	67	9	30	59	79	5	5	10	6	8	0	14	4	24	14	2	68	66	8	2	4	3	6	9	4
135	82	10	15	64	22	13	16	60	10	40	13	13	9	47	2	80	9	49	18	127	1	60	36	61	58	6	50	73	75	4	3	14	8	12	6	9	5	13	17	3	72	75	4	1	6	2	11	4	3
150	86	20	15	85	19	15	9	61	10	42	9	14	15	45	1	66	2	43	15	116	2	58	50	70	63	9	46	64	63	10	1	12	3	10	4	16	2	17	18	2	84	68	4	5	5	4	12	6	5
123	80	19	17	73	30	9	7	62	3	45	14	28	13	51	1	68	11	47	17	140	0	67	57	52	54	9	40	62	77	5	2	11	8	9	2	11	5	13	19	4	76	72	3	3	8	2	15	12	6
133	85	15	11	90	14	8	17	50	8	38	8	18	13	42	0	76	6	42	22	132	0	64	53	67	68	5	36	76	73	9	2	8	5	10	3	16	5	14	12	3	70	64	2	0	6	4	6	4	7
126	101	15	18	70	24	10	10	69	11	43	17	20	10	52	0	63	8	50	19	127	1	59	52	66	69	11	43	51	66	5	2	9	4	12	4	15	2	15	16	2	66	58	5	0	8	2	13	5	5
[truncated: 8,000 more rows]
[truncated: 195 more columns]
