# Supplementary material for: Using the maximum clustering heterogeneous set-proportion to select the maximum window size for the spatial scan statistic
Source: Sci Rep. 2020 Mar 17;10:4900. doi: 10.1038/s41598-020-61829-y (PMC7078301; doi:10.1038/s41598-020-61829-y)
Supplement: Supplementary file 3 — Dataset 2. [file 41598_2020_61829_MOESM3_ESM.xlsx]

## Sheet: Description
The sheet "10000 simulation datasets" is the additional simulation datasets for 6000-three-16RR3-2-1.2, which includes 245 columns and 10000 lines. The columns refer to 245 counties listed in the same order as that of Kulldorff's simulation datasets, which are available in the websit: https://www.satscan.org/datasets/nebenchmark/index.html. The lines are the number of replica. The sheet "result" …

## Sheet: result
size	MCHSP	MCSP	sensitivity	specificity	ppv	ydindex	misclassification
1	0.382797	0.614729	0.10754	0.997815	0.962224	0.105356	0.293719
2	0.408118	0.649323	0.125305	0.996096	0.943413	0.121402	0.289058
3	0.69762	1.10678	0.20287	0.993326	0.938131	0.196197	0.265521
4	0.699881	1.08638	0.212214	0.996189	0.966317	0.208403	0.260536
5	0.722646	1.08945	0.235761	0.999222	0.993523	0.234983	0.250786
6	0.828995	1.21101	0.296956	0.999615	0.997252	0.296571	0.230482
7	0.837026	1.17948	0.33131	0.999533	0.99708	0.330844	0.219287
8	0.850676	1.12468	0.393518	0.999473	0.997194	0.392991	0.198956
9	0.855788	1.10242	0.419274	0.99944	0.99722	0.418714	0.190545
10	0.861269	1.07326	0.450025	0.999322	0.996964	0.449348	0.180554
11	0.863041	1.06149	0.461616	0.99918	0.996507	0.460796	0.176854
12	0.866681	1.04232	0.484926	0.999114	0.996417	0.48404	0.169265
13	0.873103	1.01537	0.521741	0.9987	0.995294	0.520441	0.157488
14	0.876816	0.99543	0.548303	0.998435	0.994624	0.546738	0.148968
15	0.88278	0.976656	0.583987	0.998414	0.994654	0.582401	0.137297
16	0.890379	0.958354	0.628338	0.999038	0.996761	0.627376	0.122354
17	0.896575	0.945751	0.662013	0.999135	0.997216	0.661148	0.111261
18	0.901388	0.937815	0.688139	0.998644	0.996006	0.686783	0.103036
19	0.909512	0.926809	0.730309	0.997934	0.994356	0.728244	0.0897038
20	0.913549	0.922857	0.750806	0.997896	0.9944	0.748702	0.0830175
21	0.922254	0.916701	0.795415	0.99837	0.99579	0.793785	0.0680907
22	0.92836	0.913793	0.824587	0.998512	0.996302	0.823099	0.0584427
23	0.935528	0.911528	0.860352	0.999012	0.997578	0.859364	0.0463943
24	0.943555	0.910956	0.897503	0.999228	0.998172	0.896731	0.0340836
25	0.948295	0.910927	0.919489	0.998976	0.997684	0.918464	0.0270537
26	0.952768	0.910907	0.941628	0.999226	0.998257	0.940853	0.0196358
27	0.953075	0.910778	0.942558	0.998838	0.997487	0.941396	0.0195919
28	0.953101	0.910769	0.942614	0.99879	0.997395	0.941404	0.019606
29	0.953101	0.910769	0.942614	0.99879	0.997395	0.941404	0.019606
30	0.953101	0.910769	0.942614	0.99879	0.997395	0.941404	0.019606
31	0.953101	0.910769	0.942614	0.99879	0.997395	0.941404	0.019606
32	0.953101	0.910769	0.942614	0.99879	0.997395	0.941404	0.019606
33	0.953101	0.910769	0.942614	0.99879	0.997395	0.941404	0.019606
34	0.953101	0.910769	0.942614	0.99879	0.997395	0.941404	0.019606
35	0.953101	0.910769	0.942614	0.99879	0.997395	0.941404	0.019606
36	0.95307	0.910965	0.942385	0.998792	0.997397	0.941177	0.0196796
37	0.953052	0.911093	0.942242	0.998792	0.997397	0.941034	0.0197263
38	0.953052	0.911093	0.942242	0.998792	0.997397	0.941034	0.0197263
39	0.953052	0.911093	0.942242	0.998792	0.997397	0.941034	0.0197263
40	0.953052	0.911093	0.942242	0.998792	0.997397	0.941034	0.0197263
41	0.953042	0.911154	0.942169	0.998792	0.997397	0.940961	0.0197501
42	0.953042	0.911154	0.942169	0.998792	0.997397	0.940961	0.0197501
43	0.953042	0.911154	0.942169	0.998792	0.997397	0.940961	0.0197501
44	0.953042	0.911154	0.942169	0.998792	0.997397	0.940961	0.0197501
45	0.953042	0.911154	0.942169	0.998792	0.997397	0.940961	0.0197501
46	0.953042	0.911154	0.942169	0.998792	0.997397	0.940961	0.0197501
47	0.953042	0.911154	0.942169	0.998792	0.997397	0.940961	0.0197501
48	0.953042	0.911154	0.942169	0.998792	0.997397	0.940961	0.0197501
49	0.953042	0.911154	0.942169	0.998792	0.997397	0.940961	0.0197501
50	0.953042	0.911154	0.942169	0.998792	0.997397	0.940961	0.0197501

## Sheet: 10000 simulation datasets
77	63	14	6	52	15	9	8	54	8	40	13	16	17	40	1	56	5	37	6	103	0	69	33	53	58	6	39	60	68	2	0	15	7	6	2	15	6	22	14	1	60	59	3	0	6	0	11	8	2
83	65	13	6	68	22	12	6	53	10	41	5	19	10	44	1	67	3	40	11	114	0	54	29	50	65	4	36	68	69	4	3	12	4	11	2	9	2	18	18	1	61	56	3	1	7	3	10	5	2
81	74	10	20	78	19	13	12	43	8	45	8	21	15	49	0	63	8	41	7	103	1	42	35	60	56	10	50	54	71	2	3	18	4	9	2	12	2	13	13	2	56	64	4	1	10	4	12	6	3
63	76	14	16	61	28	11	9	46	6	35	11	16	4	41	0	44	6	34	9	120	1	39	32	51	53	3	33	58	63	3	3	7	6	3	2	8	6	21	30	2	67	66	3	0	4	4	7	4	1
77	64	15	11	70	15	8	7	55	8	32	11	18	13	48	2	53	1	33	14	133	0	48	29	52	68	3	34	61	67	5	1	8	6	13	1	13	1	9	25	1	58	73	3	2	4	6	10	7	2
71	75	13	11	75	15	15	10	54	8	25	12	16	9	37	0	47	3	32	10	102	1	50	41	50	56	5	28	53	54	5	1	12	4	5	1	11	3	21	17	2	58	66	1	2	7	1	12	7	1
62	60	14	14	71	13	16	3	38	12	36	7	22	6	41	0	64	2	38	15	122	0	62	24	52	57	5	33	65	56	4	0	6	5	6	3	10	1	16	13	1	66	70	2	1	9	2	15	8	2
65	77	17	9	64	26	9	9	60	13	30	12	16	10	49	1	59	11	38	21	107	1	50	33	40	54	4	26	66	61	2	1	9	6	6	5	7	3	19	13	0	70	55	4	0	3	0	19	4	5
73	63	15	10	65	22	9	9	56	6	42	7	17	5	40	2	63	7	42	21	117	0	38	38	62	72	11	19	66	53	6	1	13	6	5	3	11	1	13	11	0	50	72	4	4	6	3	9	3	2
63	68	14	15	60	22	9	7	40	10	39	10	20	8	45	1	47	7	31	15	105	0	58	39	57	57	4	32	63	66	2	2	16	8	9	2	7	2	13	14	3	64	78	6	2	8	3	10	6	4
61	73	9	15	78	17	8	11	56	10	34	8	22	10	39	0	56	5	38	13	119	0	55	33	43	50	6	38	53	54	1	3	13	4	11	2	15	2	19	10	0	60	56	2	3	5	3	11	7	1
75	70	9	9	61	23	11	4	51	8	40	8	16	15	40	2	53	6	37	14	128	1	57	43	48	63	9	28	63	81	2	2	15	0	10	2	8	2	15	10	3	67	53	5	1	7	2	15	3	2
52	89	12	13	63	13	19	8	51	9	28	6	18	15	52	1	57	9	47	9	106	1	55	27	61	47	7	40	60	37	9	3	10	8	10	3	8	1	16	16	1	57	60	3	1	4	2	8	5	6
94	73	16	8	75	6	14	11	44	11	33	6	4	14	40	2	51	7	39	14	125	0	50	35	55	43	10	34	57	67	1	2	9	4	9	3	11	0	18	13	1	78	65	1	1	7	0	10	15	1
68	70	18	7	54	10	8	8	64	8	31	13	20	19	39	0	48	5	36	9	121	0	65	28	45	69	9	41	63	60	4	3	12	9	8	5	11	5	10	20	2	61	58	5	3	5	4	12	3	2
66	77	15	13	62	17	6	4	37	9	41	9	13	11	47	1	64	6	40	6	100	2	44	39	62	59	6	37	54	80	3	2	15	7	7	2	9	1	14	14	0	54	59	4	7	4	4	6	9	1
59	73	11	10	52	15	7	6	44	11	22	6	15	12	38	1	48	9	34	14	104	1	51	34	67	67	5	34	52	84	3	2	14	3	5	2	16	4	12	14	0	65	53	1	1	4	1	13	8	4
73	69	11	10	69	13	13	9	44	9	35	6	13	8	38	0	46	5	32	12	115	0	61	51	46	38	9	25	58	75	3	6	11	6	12	2	14	5	14	12	0	82	62	4	1	7	2	7	4	4
61	78	14	16	68	23	13	13	46	5	37	8	13	12	48	0	55	9	44	9	116	3	53	38	64	47	7	36	60	59	4	0	6	7	3	2	5	5	16	15	0	62	66	2	4	5	3	7	6	1
72	71	13	8	68	13	13	5	59	7	49	11	13	14	37	0	59	5	34	13	138	0	58	31	59	70	7	36	59	62	7	2	7	3	7	2	17	1	15	9	2	58	62	5	4	3	2	6	2	4
72	75	16	16	62	21	5	13	54	7	26	7	11	14	38	0	61	1	29	26	122	0	58	45	60	59	5	29	83	72	7	2	12	8	8	1	17	4	9	10	1	55	64	3	1	8	2	11	9	3
70	80	23	12	64	23	12	8	63	11	35	18	13	9	43	1	68	2	32	14	116	2	53	37	59	61	5	38	62	55	3	5	6	8	9	2	10	3	20	11	4	58	65	5	2	10	2	12	3	1
75	60	16	13	62	19	12	7	48	11	38	13	13	14	45	2	57	6	45	9	116	0	47	26	57	54	11	30	51	61	5	3	11	9	12	2	16	3	22	12	0	76	55	3	3	3	2	12	6	3
52	68	10	7	67	24	10	10	44	7	35	6	16	10	37	0	54	8	44	12	126	1	59	39	63	67	5	27	60	66	4	2	8	7	7	2	6	3	17	16	2	49	54	2	4	5	5	6	6	6
59	68	10	7	75	27	17	14	52	11	35	5	17	14	47	2	66	4	37	17	117	1	55	37	49	42	2	34	58	73	2	3	5	5	6	2	10	3	19	17	1	60	66	2	0	4	1	15	7	2
69	75	15	18	65	15	9	11	54	8	36	11	20	14	48	2	54	7	31	12	111	0	46	37	54	64	4	34	55	66	2	1	11	5	9	3	17	4	14	20	4	76	73	0	0	8	3	9	4	2
76	64	9	14	66	15	16	5	61	12	30	9	16	12	48	0	62	6	29	11	116	2	48	30	50	54	8	37	47	54	3	2	14	3	9	2	10	3	22	14	0	67	54	0	2	6	5	10	11	5
69	60	16	13	68	24	15	3	43	7	23	9	16	13	48	1	74	4	39	14	104	2	64	39	69	64	7	32	57	70	4	3	13	7	9	7	15	1	8	8	2	67	61	1	2	5	2	16	6	5
67	81	14	7	65	20	11	4	66	14	52	12	22	9	53	1	48	6	36	15	123	1	57	38	49	60	6	26	63	66	4	1	8	8	7	3	12	2	16	13	1	76	63	4	2	2	4	14	6	0
62	61	17	18	62	18	7	12	42	7	40	4	16	5	53	2	63	1	33	14	100	1	38	36	53	67	9	42	61	58	2	2	6	7	7	0	17	3	20	13	2	58	53	2	1	4	3	9	5	2
69	68	10	11	72	20	7	6	50	16	27	8	20	14	40	0	50	4	37	15	110	0	61	34	54	54	7	34	57	53	3	3	6	8	7	4	12	4	12	12	2	51	59	2	4	6	1	12	6	4
71	80	15	14	65	19	6	4	42	10	30	9	13	6	42	1	57	2	37	15	128	0	51	31	53	58	5	25	67	53	2	0	8	6	12	1	14	1	15	13	2	56	60	7	3	10	3	6	4	4
67	89	16	11	67	23	15	5	48	11	34	8	10	15	44	1	54	6	39	11	110	0	55	39	45	50	4	38	66	55	4	0	11	4	5	3	10	3	9	15	1	60	61	3	3	4	0	15	9	4
77	80	9	11	69	26	16	3	56	4	36	7	12	14	45	1	58	4	46	12	106	0	41	36	49	59	9	33	69	60	3	3	12	5	7	5	9	4	19	9	0	66	67	2	0	4	5	8	8	4
68	69	13	10	75	16	8	6	49	6	46	15	17	13	49	0	53	3	47	10	122	1	47	37	41	44	4	30	68	49	3	0	12	11	6	1	12	1	11	19	4	69	46	4	2	6	2	9	7	5
65	56	10	16	56	25	7	6	61	11	33	5	14	4	46	2	49	7	39	16	122	2	48	35	55	67	7	27	57	69	3	3	11	7	12	5	8	4	15	23	4	66	76	3	0	7	1	2	8	2
75	65	15	11	58	21	13	3	56	6	36	14	20	18	43	2	64	9	43	17	102	0	60	31	50	39	7	32	51	59	0	3	14	4	10	1	5	1	15	18	2	45	59	1	0	3	1	8	5	4
67	64	15	12	61	13	11	9	53	10	36	11	17	13	46	1	53	2	28	12	127	1	54	38	48	56	4	30	56	54	3	4	13	1	17	1	7	0	15	15	1	62	54	8	1	6	4	11	5	4
60	82	9	15	68	16	11	6	39	12	42	8	17	10	47	2	53	10	34	14	126	0	48	37	69	54	8	28	76	64	3	2	10	9	5	4	13	1	16	21	1	51	66	3	0	7	4	8	5	3
59	86	14	21	67	16	13	9	48	8	30	5	17	10	35	3	72	6	32	10	118	1	58	38	53	57	7	34	69	73	5	0	7	8	5	3	10	3	16	13	0	60	60	5	2	4	4	6	10	2
75	58	15	8	60	14	9	6	62	11	36	15	15	17	46	1	60	6	27	17	116	1	54	41	60	57	9	33	57	59	4	4	10	10	11	1	11	0	11	20	4	58	72	1	3	9	3	8	7	6
76	72	13	10	65	22	6	7	64	9	28	11	11	11	47	1	66	5	48	13	97	0	53	37	46	53	2	32	50	65	9	3	9	3	8	3	14	2	19	13	1	59	72	2	1	6	4	9	9	6
76	80	9	11	70	20	4	9	54	9	37	6	11	10	51	0	54	7	43	12	123	0	62	31	70	63	7	26	59	61	4	2	10	2	7	3	14	0	12	16	1	61	56	5	1	6	2	4	9	2
59	78	15	17	59	15	11	6	53	5	46	13	20	14	51	2	54	5	42	17	134	0	45	48	60	45	7	30	58	52	1	4	5	5	11	3	10	2	13	15	0	65	66	5	1	5	0	12	5	3
62	58	14	11	74	15	14	8	42	6	48	6	18	13	44	1	47	5	42	9	114	0	45	29	53	57	12	26	57	70	2	3	1	4	9	2	17	3	13	17	1	68	48	2	2	5	2	11	9	6
59	85	17	10	59	26	12	8	54	2	39	6	12	14	47	2	57	5	39	14	106	0	53	34	74	58	5	30	66	63	1	1	9	1	7	2	14	4	9	12	1	67	66	1	3	3	5	11	4	3
61	76	17	6	56	17	8	11	42	12	23	9	15	12	43	1	55	7	51	13	131	0	50	37	49	47	7	51	63	56	4	1	7	3	6	2	14	2	20	19	4	72	65	3	3	5	1	6	4	5
69	65	14	10	52	19	10	8	59	8	45	9	13	8	45	1	64	6	42	16	107	1	51	28	48	49	9	29	52	62	4	1	11	11	7	3	23	6	21	13	2	70	62	1	2	8	7	10	7	2
69	80	10	9	63	20	5	10	50	13	36	16	8	11	36	1	50	6	47	19	103	0	57	27	64	57	10	37	44	66	3	2	19	7	8	2	10	2	15	17	0	67	48	3	0	7	4	10	7	3
58	63	8	8	74	22	9	14	47	9	34	7	21	13	37	1	49	5	55	9	122	1	63	41	69	64	5	43	66	59	5	2	12	7	15	4	15	1	11	11	2	68	53	3	2	5	3	8	8	3
65	67	17	5	61	18	12	11	53	12	40	12	18	6	43	2	48	4	46	12	112	0	47	51	65	61	7	24	54	79	1	2	11	2	12	3	16	2	17	23	1	75	74	6	1	8	1	11	4	2
88	74	11	11	73	15	7	9	52	5	35	11	17	14	47	1	48	3	36	9	114	2	43	31	44	60	6	40	67	59	1	0	16	4	12	3	10	3	12	16	2	71	63	0	2	4	4	12	6	1
57	82	10	10	66	24	9	12	50	11	45	5	15	9	48	1	63	4	46	12	103	1	59	37	76	54	2	32	68	57	1	0	13	8	10	3	14	3	20	12	2	50	70	6	1	5	3	5	5	4
70	72	19	6	70	19	5	1	70	15	33	10	11	9	39	2	59	4	41	13	124	0	43	39	51	57	6	37	43	59	8	3	13	2	9	1	14	3	21	15	1	66	57	1	1	2	3	9	7	6
67	68	16	17	67	17	13	16	59	7	37	5	14	6	42	1	74	3	42	8	111	0	53	34	58	58	3	34	56	54	10	3	10	7	5	3	10	2	14	10	2	69	51	1	2	6	2	7	7	2
67	71	15	19	71	25	14	7	38	7	39	13	18	14	35	2	57	2	26	13	119	0	48	35	54	56	9	34	51	68	8	4	10	4	8	0	10	3	9	17	2	46	55	0	3	8	5	12	3	3
84	59	14	11	67	13	13	11	45	7	35	7	14	21	51	3	52	3	39	13	113	1	45	30	56	56	4	29	54	73	2	3	8	6	8	4	9	2	12	15	3	67	52	8	0	10	5	9	10	1
55	66	17	10	68	14	10	5	39	10	32	11	26	8	40	2	59	3	27	14	116	0	47	44	53	64	10	53	50	48	2	1	10	4	12	5	9	2	11	18	1	65	59	3	3	4	6	7	3	8
56	69	15	16	64	21	9	8	47	9	30	4	22	7	46	0	55	9	42	15	131	1	56	36	50	55	4	27	58	57	5	1	12	6	10	4	8	2	18	18	1	52	57	3	3	4	3	10	4	3
64	75	17	12	74	29	13	7	34	9	42	6	15	7	39	1	58	4	32	15	133	0	53	46	67	54	4	41	59	59	10	4	7	9	3	2	18	5	16	22	0	56	55	3	3	2	7	12	9	3
75	71	15	16	61	23	6	7	58	5	34	11	19	13	43	1	60	8	41	9	124	0	53	49	55	58	1	29	58	66	5	2	17	8	6	2	9	1	18	20	4	59	56	1	3	6	1	10	8	3
73	64	22	11	60	18	10	9	53	10	39	9	16	10	40	1	62	5	43	19	126	0	44	42	58	66	4	26	50	67	7	0	10	7	8	1	8	0	19	20	6	57	61	3	2	5	3	14	8	5
63	79	14	18	61	17	12	14	52	5	49	16	19	9	53	1	58	3	42	12	122	1	55	35	50	64	7	32	44	53	4	5	10	9	4	2	9	1	14	15	1	53	60	1	2	6	2	4	8	3
74	67	15	12	73	13	16	9	62	9	42	12	12	13	51	0	65	5	28	9	115	0	38	28	57	74	5	37	73	61	6	0	9	5	5	5	14	1	10	13	1	62	64	3	2	5	2	7	3	2
73	75	15	7	72	19	8	7	52	7	31	13	17	10	41	0	54	6	30	11	100	3	54	37	46	61	6	26	48	45	5	2	14	3	8	4	5	0	18	16	1	62	69	3	4	1	1	13	5	5
81	71	11	12	79	18	15	8	67	8	38	8	11	14	35	0	58	10	35	10	101	0	49	37	43	61	9	45	60	66	4	3	6	4	9	4	15	2	10	15	1	62	56	0	2	4	1	12	3	3
63	75	18	16	65	20	13	8	54	7	36	10	12	11	35	1	53	3	38	16	127	0	44	39	55	51	3	32	58	78	5	4	10	7	11	4	12	0	23	16	0	69	62	2	0	6	5	6	9	2
74	69	16	10	69	24	12	4	49	15	29	4	15	10	44	1	51	8	39	12	107	0	42	28	50	55	8	29	69	69	3	4	7	5	12	3	11	4	11	17	1	70	48	2	1	4	3	13	5	4
64	73	17	8	85	18	10	12	54	8	34	9	13	6	42	0	57	8	32	10	127	0	41	36	47	55	7	33	64	57	3	4	14	5	12	1	12	1	15	19	0	46	59	2	0	12	3	6	11	6
80	75	26	11	63	7	14	8	54	6	30	10	12	14	44	0	59	2	37	8	109	0	61	33	75	63	7	33	44	71	6	2	10	6	11	2	15	0	15	19	1	74	58	1	0	1	3	8	8	3
62	68	13	14	63	22	10	8	55	6	33	17	12	7	43	0	54	3	37	12	112	1	62	28	58	50	7	40	60	50	5	3	7	14	9	3	12	3	14	17	0	72	65	2	0	1	4	7	6	5
81	58	8	11	72	21	10	15	53	8	35	9	14	9	33	0	43	5	31	9	112	0	55	28	67	49	6	36	53	67	6	2	9	9	7	1	8	1	11	21	0	56	63	1	1	8	2	9	4	4
80	59	18	16	68	21	10	9	47	8	35	11	10	12	38	0	55	4	33	9	123	0	54	40	52	61	9	30	64	74	5	1	10	5	8	1	12	3	16	11	1	78	67	2	2	5	1	10	5	2
72	79	8	13	65	23	10	21	55	2	41	14	15	9	53	0	47	5	46	15	126	1	35	30	48	54	7	38	65	70	6	2	9	5	12	1	12	3	12	19	0	67	57	2	0	12	2	9	6	2
65	58	11	8	84	21	7	12	57	3	50	13	19	8	49	5	60	3	27	7	133	0	42	40	48	58	4	35	53	69	3	1	13	4	9	0	17	1	10	18	0	61	49	1	1	4	5	13	8	4
78	69	14	9	61	14	10	9	49	5	48	8	10	13	39	0	61	7	44	15	103	1	53	34	49	65	10	41	47	68	6	1	9	6	16	1	14	3	11	18	0	54	39	2	4	5	4	9	7	7
66	60	15	11	63	20	11	10	56	6	38	9	15	8	49	0	55	6	38	12	85	0	42	34	55	59	7	32	65	67	4	2	12	6	11	3	13	1	17	20	3	71	59	0	2	11	4	7	6	2
96	75	26	10	61	16	18	4	47	8	42	5	18	13	50	1	56	10	34	21	126	0	59	33	65	72	5	29	57	73	3	1	8	7	11	2	12	3	16	14	2	53	61	5	1	3	2	8	5	3
53	69	18	10	55	20	4	8	53	9	36	9	18	17	41	1	56	6	45	13	118	1	50	42	52	68	7	36	45	51	2	2	11	5	8	1	9	4	12	15	0	56	59	2	1	6	6	8	5	4
88	81	10	14	76	17	6	8	55	8	31	10	16	8	43	0	65	5	38	12	109	0	47	34	59	70	7	27	51	64	5	3	14	7	4	2	10	2	9	10	1	60	60	3	3	7	5	13	6	3
70	70	13	12	62	26	16	12	40	3	38	5	20	21	50	2	62	7	37	13	126	0	52	37	56	41	6	31	51	54	2	4	13	1	5	2	8	2	12	13	0	73	60	3	1	5	3	8	7	3
58	65	10	18	59	20	9	11	64	8	32	14	19	11	50	1	54	4	43	22	126	0	55	23	44	65	1	39	63	69	7	2	11	9	7	2	10	1	15	20	0	60	47	6	1	6	2	5	5	2
60	82	14	14	74	28	6	13	49	9	31	10	18	10	47	0	55	5	32	10	109	0	46	46	47	36	9	31	49	73	4	0	6	3	10	2	16	3	22	20	0	63	72	3	2	7	2	13	7	2
77	65	14	11	77	21	9	6	62	9	37	8	19	6	38	1	52	5	37	12	119	1	58	38	79	50	10	35	55	63	3	6	11	10	6	2	15	2	17	14	0	66	55	5	2	2	4	9	2	6
56	57	17	10	70	24	12	6	52	10	28	10	16	9	42	1	55	3	28	14	122	3	64	41	47	58	6	34	64	70	5	1	12	3	8	4	17	3	17	17	2	66	57	3	0	5	2	12	2	3
64	71	7	13	57	18	6	13	53	5	31	6	16	14	48	2	48	6	34	15	113	0	59	40	60	52	10	28	62	52	7	1	9	5	8	3	14	3	13	13	3	54	50	2	3	7	3	8	4	3
68	70	17	8	75	25	11	8	48	5	29	9	17	13	48	0	60	6	42	10	127	0	46	31	46	68	12	25	59	55	5	2	8	3	8	6	10	3	19	15	2	55	71	2	3	4	3	10	5	2
64	70	15	12	63	15	14	12	62	5	29	8	15	9	40	5	52	4	43	12	102	0	48	38	44	50	6	38	50	57	7	0	11	14	9	1	10	1	18	17	1	55	65	7	1	7	0	9	4	4
68	64	19	10	67	20	12	14	56	8	35	7	20	14	45	2	54	10	38	13	117	1	51	40	63	52	8	41	60	56	0	1	10	3	15	1	13	2	16	19	2	58	63	5	0	7	2	16	10	2
71	73	13	11	62	20	14	17	44	5	26	8	13	14	44	1	61	5	43	12	129	0	55	33	54	52	7	33	53	76	4	3	11	6	10	3	8	2	12	15	4	71	56	2	5	10	1	11	8	1
67	62	13	9	65	23	6	11	50	15	38	11	23	11	52	1	64	12	49	19	108	0	60	36	60	60	10	35	55	52	1	6	4	5	7	3	20	0	17	11	1	56	43	2	0	9	1	9	10	3
65	71	19	10	69	16	8	7	44	17	28	8	16	10	43	0	41	3	33	10	98	0	55	36	55	50	3	34	55	61	4	0	9	7	10	1	14	4	18	19	3	67	52	3	0	2	1	11	14	2
70	93	16	9	72	23	7	5	59	9	41	8	18	13	33	1	59	10	24	17	116	0	57	40	50	71	7	23	74	59	1	2	17	4	10	4	15	4	11	13	1	54	55	1	3	5	5	8	9	0
68	82	7	16	67	16	11	5	49	15	43	13	13	11	37	0	60	6	56	11	122	1	58	36	61	45	11	34	63	62	10	3	11	6	9	4	6	4	16	13	1	59	54	3	4	8	7	9	7	3
51	63	12	7	79	19	13	10	55	2	39	9	10	6	40	2	72	5	46	8	114	0	47	29	62	48	4	33	59	64	3	2	7	8	7	2	6	2	22	11	0	58	65	6	1	9	4	10	8	2
73	81	17	14	73	22	14	6	54	14	41	7	12	8	45	0	55	5	37	14	107	0	43	46	54	64	9	30	45	55	7	1	10	6	8	4	11	2	17	17	2	55	58	2	2	6	2	6	9	4
62	72	7	13	64	20	10	8	38	8	26	7	19	17	42	2	53	14	38	9	109	0	61	36	41	66	6	32	65	67	5	0	15	9	10	2	14	1	10	16	0	73	68	3	0	3	2	15	7	2
55	80	15	10	63	18	11	6	55	7	34	10	10	14	43	2	50	4	33	9	116	1	57	42	62	59	6	39	69	55	3	3	13	8	9	2	8	3	11	15	1	67	50	2	1	4	5	7	6	2
63	71	12	9	72	28	12	9	53	12	32	8	19	8	26	2	52	4	42	14	127	0	45	47	45	64	5	25	42	58	5	3	14	6	12	3	19	1	16	11	1	57	69	3	1	4	2	15	6	2
66	71	10	18	63	13	12	13	53	14	35	9	17	10	51	4	55	8	50	7	122	1	56	31	51	54	5	34	54	55	2	1	7	11	5	2	11	2	23	10	2	57	57	2	2	5	0	12	5	2
78	69	12	10	72	25	10	12	52	7	37	8	14	12	41	1	59	6	33	9	139	0	41	32	45	66	8	33	47	53	4	2	8	7	9	3	14	3	9	15	1	74	68	7	1	4	2	7	4	1
65	63	11	7	58	16	11	16	49	10	45	15	15	12	43	1	53	8	46	12	109	0	72	30	59	72	4	36	67	75	2	2	14	1	8	2	9	6	11	11	3	69	58	0	0	6	3	15	9	5
61	63	16	7	56	22	10	7	44	10	35	13	17	5	36	2	46	8	43	9	103	1	55	44	63	53	6	24	59	66	7	2	9	3	11	4	19	3	16	19	2	62	60	3	2	5	3	11	3	3
78	74	22	12	67	14	8	11	31	9	35	7	13	13	28	2	71	5	28	5	111	0	53	38	58	57	6	41	67	72	2	2	6	4	9	4	11	0	23	20	1	62	75	4	1	3	2	15	4	1
65	76	16	12	69	30	14	8	53	14	39	11	25	12	33	1	64	5	53	10	113	1	46	41	58	56	5	37	54	68	5	4	7	4	5	2	11	2	17	20	2	52	68	0	4	5	3	3	7	4
73	79	8	7	77	19	7	10	61	6	43	13	17	12	42	0	67	4	43	16	116	1	52	49	44	58	8	30	73	45	4	0	7	5	6	4	15	3	20	13	2	65	51	4	2	10	1	13	8	4
65	79	8	12	78	17	10	12	60	13	48	5	13	12	39	0	56	5	35	16	109	0	59	26	61	67	9	34	62	52	3	0	10	10	7	5	7	3	11	11	2	60	61	3	1	10	4	5	3	3
56	80	9	9	67	24	7	6	49	14	38	13	18	11	53	1	47	7	29	9	130	0	37	31	49	57	7	46	60	67	6	1	10	11	11	3	11	2	11	15	0	62	51	1	1	6	2	10	6	3
69	61	12	9	74	24	6	10	55	5	33	7	18	10	42	0	62	4	35	13	111	0	49	36	55	64	5	26	66	76	2	5	12	4	6	3	8	6	12	14	0	56	49	3	2	2	2	10	6	1
51	74	15	10	58	14	10	9	49	8	37	8	14	12	42	0	54	6	39	19	112	1	48	36	54	52	8	39	50	63	8	2	12	5	13	1	8	2	16	17	0	77	66	4	2	6	0	10	4	2
80	65	17	13	69	16	12	13	52	12	47	9	26	9	51	2	40	8	40	7	107	2	47	42	53	47	5	30	61	64	7	1	13	3	7	2	12	5	13	14	0	59	66	1	2	3	2	4	6	2
75	52	12	12	70	16	4	9	44	5	31	13	16	14	37	1	60	4	28	16	97	1	51	36	67	62	6	43	59	62	4	3	13	7	7	5	13	4	16	12	1	61	66	1	1	10	1	8	11	2
70	68	18	12	66	28	10	7	37	10	41	12	14	15	44	0	55	9	37	7	110	0	47	29	53	47	4	28	46	62	4	3	7	7	5	1	8	4	10	18	0	60	62	3	3	4	2	10	8	2
81	73	9	11	73	22	10	8	40	5	33	10	17	4	42	1	61	6	41	12	115	1	52	36	62	61	3	34	55	58	7	2	6	7	9	3	11	2	13	13	4	55	64	0	0	7	3	14	9	2
74	75	15	12	65	22	11	11	35	5	34	13	12	11	39	0	60	8	39	12	104	0	52	34	47	53	5	33	57	61	3	3	11	7	6	2	12	0	11	10	3	60	58	1	2	9	3	12	8	5
69	66	16	8	79	13	7	7	56	4	37	4	15	15	37	2	58	5	32	8	107	0	42	34	64	53	6	28	51	53	2	1	5	5	7	2	13	1	9	12	1	58	66	3	2	4	3	8	6	1
57	89	14	11	72	24	13	9	52	8	32	5	8	5	47	0	63	3	34	6	119	1	59	32	48	52	5	38	58	77	2	2	17	1	11	2	11	2	15	13	2	55	42	4	1	4	4	12	10	2
87	73	11	16	62	22	6	5	56	8	33	11	13	11	52	0	61	13	39	19	119	2	38	42	45	57	4	30	50	64	5	3	11	8	9	1	7	2	17	9	4	63	53	2	3	8	4	4	8	3
83	60	12	10	64	22	13	12	51	4	35	12	13	13	49	1	56	4	45	12	135	0	46	32	59	56	10	34	63	77	2	1	7	11	11	3	13	3	14	20	3	56	61	5	1	5	2	12	6	2
64	79	18	15	57	22	10	16	66	15	34	13	14	7	37	2	53	4	40	12	108	0	45	36	70	54	6	24	66	58	6	3	10	2	7	1	5	6	23	26	0	60	65	1	0	7	3	8	8	2
60	62	12	14	48	18	2	7	55	18	41	9	14	15	35	1	64	3	39	13	122	0	50	25	58	43	7	41	71	55	3	3	6	10	10	1	12	1	24	12	2	67	72	2	1	6	2	12	4	0
82	76	12	14	84	18	9	9	59	11	42	11	12	17	36	0	59	8	40	15	116	0	53	36	51	65	3	38	57	62	5	0	8	6	17	6	18	3	14	16	3	77	54	2	3	5	1	8	6	1
66	63	11	8	67	20	11	9	55	4	31	10	18	9	45	0	48	5	37	8	113	1	46	45	72	66	5	32	78	64	6	1	7	4	9	3	22	5	17	9	1	61	60	3	3	4	4	9	4	0
77	61	13	12	62	30	10	9	47	8	31	9	19	11	41	1	47	4	46	16	127	0	68	41	56	55	10	29	61	62	4	2	11	6	6	4	13	3	16	9	1	59	66	2	1	16	4	10	3	4
67	74	19	12	75	18	9	8	57	9	39	9	14	11	34	3	44	5	30	14	128	2	49	36	52	55	5	31	59	55	2	8	7	5	7	4	10	6	14	13	3	58	71	5	1	7	2	9	4	0
67	63	14	9	63	20	20	5	54	12	30	12	15	9	53	0	55	6	30	14	127	0	53	52	51	49	3	34	61	68	7	1	11	5	8	3	12	5	8	21	3	60	58	1	2	10	3	9	4	3
70	79	15	9	62	21	5	10	62	11	32	13	18	5	44	0	50	6	41	13	110	0	57	39	54	61	5	29	57	53	4	4	12	4	7	5	17	1	14	17	0	77	71	0	1	4	1	11	5	6
67	75	14	14	70	19	8	9	57	6	38	6	21	12	43	2	56	8	29	9	104	1	47	38	63	60	6	38	53	72	4	0	7	8	10	2	12	1	10	13	3	58	54	3	1	8	1	14	4	3
80	80	19	15	58	23	3	3	64	9	46	8	24	14	42	1	55	2	47	17	110	0	52	28	61	53	4	28	47	61	2	4	17	5	8	7	14	3	7	14	2	55	68	2	0	5	1	10	2	1
65	79	14	14	53	19	13	5	61	10	39	8	14	8	43	2	48	10	39	14	123	0	62	43	62	50	3	45	48	73	4	1	9	4	7	3	7	2	18	20	1	66	67	4	4	6	4	13	5	2
70	65	15	15	65	22	10	7	64	13	39	9	14	10	53	1	51	8	47	10	148	2	46	24	62	57	6	30	46	64	2	1	8	7	7	0	18	5	9	20	3	88	51	4	2	5	4	15	3	0
67	83	7	8	71	16	10	3	44	10	34	7	10	15	41	0	42	6	32	15	113	0	63	34	49	61	6	34	55	54	2	0	15	7	8	6	19	2	6	15	2	58	54	0	0	8	6	5	2	5
79	60	15	13	57	22	8	10	40	7	40	11	17	18	38	3	67	3	42	9	106	0	43	42	64	66	6	27	54	77	4	1	10	5	11	3	7	1	10	14	2	56	63	3	1	2	0	6	4	2
76	69	12	12	78	20	11	5	45	10	30	13	23	13	35	1	61	8	38	8	124	1	57	32	62	51	8	30	64	72	9	4	10	4	13	6	13	2	12	12	2	59	65	4	4	7	4	14	6	2
57	78	9	15	51	21	7	7	57	10	40	11	16	11	48	0	52	7	43	13	109	1	61	30	46	64	2	37	45	65	5	2	13	4	10	3	11	2	22	19	1	61	53	1	3	4	5	9	9	5
58	63	13	17	68	20	5	9	57	13	37	7	27	12	44	2	62	4	42	4	108	0	44	28	66	63	7	19	49	67	3	1	9	2	12	1	9	4	16	12	0	53	71	5	2	9	2	11	10	4
57	69	14	16	72	25	11	11	59	8	42	12	25	13	40	3	63	5	33	10	103	1	62	29	49	70	6	41	57	57	6	0	9	4	6	3	13	2	19	18	1	68	52	2	1	5	2	16	5	2
66	66	19	8	74	20	10	13	64	10	49	14	15	17	32	3	63	1	41	13	84	0	51	45	59	61	6	25	53	52	3	3	5	4	4	3	11	2	10	19	1	67	45	1	1	5	4	13	3	3
62	57	13	9	65	23	8	9	45	5	27	9	10	14	34	1	53	7	49	9	109	0	51	30	55	62	5	39	63	64	3	3	8	3	8	2	13	0	18	15	0	65	46	2	1	6	4	8	7	1
79	67	15	11	75	14	6	6	56	3	35	7	23	15	42	0	57	8	39	13	107	0	53	47	54	60	6	27	51	68	6	2	8	5	3	3	19	2	9	15	0	54	68	3	2	5	4	14	7	4
76	85	9	8	72	19	8	7	52	5	34	11	6	7	42	1	45	3	29	9	122	1	56	31	50	58	7	35	66	67	2	3	11	4	7	3	11	1	12	16	3	59	48	4	1	8	0	13	4	6
62	90	14	11	80	14	12	9	63	5	27	11	10	8	32	1	51	6	27	20	123	0	60	43	65	57	7	47	51	69	6	0	19	7	11	3	16	0	9	12	0	59	54	1	7	6	3	10	9	2
82	74	15	9	72	17	11	8	43	10	42	11	21	9	39	2	52	2	39	16	110	0	55	38	47	45	4	37	56	65	4	3	13	3	10	0	10	2	15	14	0	81	60	3	4	7	2	7	7	1
81	68	12	12	71	25	13	9	55	8	29	12	15	10	41	1	55	7	30	8	121	0	52	30	61	55	7	30	57	64	1	1	13	3	7	1	8	7	15	18	1	66	52	2	3	3	1	9	6	2
70	77	20	14	66	21	13	8	49	11	30	9	17	11	46	1	40	8	40	7	124	1	57	42	52	60	7	45	58	65	0	5	10	3	4	0	18	3	17	16	0	58	65	1	5	3	1	8	3	4
74	67	19	9	66	19	7	4	54	12	43	8	17	10	45	0	62	5	30	10	123	1	66	38	57	62	9	35	56	67	4	3	11	5	7	2	8	2	13	7	1	81	61	3	1	3	3	5	8	3
64	83	18	8	59	23	7	8	50	11	31	12	15	14	48	1	62	1	45	13	117	0	43	40	54	58	6	42	52	67	2	2	7	4	11	2	12	2	14	9	2	53	51	5	3	4	1	13	7	5
62	78	16	4	73	25	8	4	66	12	38	11	19	14	41	0	51	5	37	12	121	1	63	32	50	57	3	36	60	76	8	4	9	8	7	2	12	3	17	12	4	72	56	3	1	6	0	14	4	5
60	69	14	11	93	21	9	5	52	12	33	7	17	11	49	0	66	2	39	12	92	1	48	32	65	51	11	32	73	55	6	3	9	6	9	1	9	1	13	11	2	73	56	3	1	9	1	11	9	1
51	66	10	8	72	18	11	12	50	10	40	6	14	13	50	1	50	3	44	8	120	0	44	35	54	68	2	41	65	59	2	4	11	2	11	4	11	7	15	16	2	68	62	4	1	5	1	14	6	3
72	63	22	14	70	26	9	13	51	11	27	8	18	16	39	3	58	5	44	9	111	1	52	36	51	48	9	36	56	68	4	2	9	16	12	1	12	1	9	17	2	68	70	5	1	5	0	14	6	3
61	79	12	13	56	18	11	9	49	7	36	14	16	9	44	1	55	9	33	19	113	0	64	43	57	53	7	34	62	64	5	2	7	6	4	2	10	3	16	16	1	52	63	3	2	3	2	13	6	2
74	78	14	13	47	13	9	8	53	14	39	12	16	13	46	0	62	4	41	10	112	0	50	36	63	54	9	36	50	67	7	4	20	10	6	3	9	2	19	13	1	60	58	1	0	4	3	12	4	1
59	64	17	4	61	18	9	5	58	5	44	5	11	9	49	2	52	5	42	19	106	0	58	36	54	61	9	33	61	70	5	3	5	7	10	6	15	2	11	16	1	69	67	2	1	4	1	5	4	6
75	75	14	8	66	15	7	6	42	7	49	5	17	10	30	1	44	3	46	17	107	1	48	31	67	63	8	32	46	76	4	1	14	7	9	1	13	5	12	19	1	59	55	3	0	4	4	5	5	2
66	66	11	12	81	18	6	12	49	13	40	8	16	14	49	1	57	5	40	8	114	0	45	33	51	54	8	39	71	61	3	2	8	8	7	5	12	5	18	12	0	65	72	2	4	4	4	6	11	5
66	59	11	9	63	30	15	4	49	9	26	13	15	10	54	0	64	8	35	11	107	0	42	29	49	51	9	31	72	67	4	1	8	7	5	2	14	0	12	9	2	63	65	2	1	10	3	16	7	2
80	66	7	8	64	21	9	7	52	9	32	8	17	12	37	0	51	7	42	10	92	1	46	35	44	54	8	32	51	75	5	4	11	3	7	2	12	0	10	12	1	69	66	2	2	8	1	12	5	4
68	56	13	12	71	17	12	7	39	7	48	12	14	11	37	0	57	6	45	7	121	1	35	28	53	65	7	26	57	72	1	0	7	4	6	1	12	0	11	23	1	55	60	2	1	6	2	11	4	5
71	79	13	14	61	23	5	9	43	10	47	15	13	12	47	1	48	4	37	14	116	0	48	43	58	57	10	29	55	62	6	1	12	5	9	1	10	4	19	11	3	72	62	6	0	2	4	8	3	0
73	60	16	14	64	23	14	15	40	13	44	9	21	14	52	0	60	7	34	10	108	0	66	38	48	57	8	35	50	53	4	3	14	1	9	4	13	4	17	8	1	59	56	4	0	7	2	9	4	3
66	72	18	8	71	16	10	7	55	7	46	7	18	7	46	2	46	8	43	11	108	0	65	31	52	49	7	27	69	65	3	3	5	2	8	1	13	2	15	16	2	56	53	2	2	7	4	14	5	1
71	79	18	5	57	25	13	6	59	12	37	9	14	7	28	1	45	4	38	11	124	0	35	40	66	64	7	34	72	55	3	0	12	8	7	2	14	3	12	15	1	74	58	2	1	4	9	9	6	5
80	64	14	5	70	22	11	9	51	5	44	11	20	10	39	2	53	4	37	12	111	0	54	35	50	53	4	36	62	61	3	0	13	6	9	7	8	2	14	11	1	65	47	2	0	4	2	7	4	4
71	66	22	11	63	15	15	9	59	8	34	8	4	15	29	0	64	2	26	7	103	0	44	30	54	52	8	29	66	55	8	1	18	6	9	0	12	1	9	22	0	47	54	2	2	1	4	10	7	0
79	65	21	11	60	21	13	14	48	9	33	13	19	7	41	0	62	5	37	7	95	0	43	39	61	74	5	38	51	57	4	5	12	4	10	2	13	1	12	13	3	53	59	1	2	6	3	12	2	2
56	74	12	16	57	17	9	6	46	6	47	11	17	10	32	1	55	4	34	13	122	0	61	41	52	60	9	26	61	55	5	3	8	2	13	3	16	5	12	11	0	64	65	5	1	5	3	11	3	6
61	81	13	11	68	21	12	7	50	8	32	5	26	9	35	1	49	9	36	16	110	1	65	41	53	69	9	38	60	66	5	3	11	9	8	2	15	0	18	15	0	61	71	0	1	7	4	5	10	7
68	70	11	11	63	26	10	10	57	12	41	8	15	12	44	2	58	7	39	17	127	1	51	40	52	59	7	39	52	57	5	0	12	3	10	2	11	1	16	19	1	58	63	4	3	7	1	14	7	3
62	72	6	10	73	21	8	14	53	13	39	7	12	13	36	2	62	5	41	10	115	0	65	42	47	59	6	33	58	46	2	3	7	7	6	2	15	0	11	17	0	64	62	1	0	7	1	16	7	4
59	66	11	8	72	14	12	10	54	9	46	8	18	8	43	0	49	5	43	13	128	0	40	31	51	52	7	27	57	54	3	3	8	3	13	3	9	2	10	16	1	69	67	3	3	6	2	5	4	2
64	54	21	10	58	19	9	6	56	2	45	9	8	15	35	1	47	8	26	12	130	0	54	32	53	61	8	41	58	65	5	1	8	4	11	1	12	0	9	12	2	66	58	4	4	5	7	9	8	3
67	51	18	16	75	22	10	9	51	9	34	11	17	12	28	0	69	4	26	8	118	1	56	26	46	56	6	37	61	63	3	2	11	9	7	4	14	1	23	17	3	47	59	0	0	2	1	4	3	3
67	72	24	20	81	21	5	8	52	9	30	11	19	17	40	0	54	6	42	13	119	2	44	31	51	53	6	25	56	68	3	2	17	8	6	4	14	0	17	20	1	54	60	1	2	8	6	10	5	3
71	68	8	10	65	28	10	11	48	11	53	10	11	11	43	1	61	3	37	13	113	0	57	38	46	57	4	34	63	64	3	5	11	7	6	1	6	3	7	14	1	62	62	1	1	3	2	12	5	5
70	98	16	8	60	24	16	9	42	9	42	10	12	10	29	2	63	5	43	14	128	1	47	32	56	67	7	28	44	76	3	2	3	1	10	3	14	0	15	12	1	66	58	4	5	6	3	12	3	2
61	81	8	7	62	18	8	11	58	8	39	8	19	8	29	2	42	11	33	15	124	1	41	33	51	62	10	30	43	64	4	1	9	6	6	5	13	3	15	16	3	67	74	2	1	5	4	10	7	8
72	66	17	15	67	21	13	17	64	8	42	9	21	14	46	4	58	5	32	10	114	1	49	37	57	51	8	37	64	57	5	4	4	5	5	0	13	1	17	15	0	69	65	0	1	5	2	11	10	5
74	72	13	6	66	20	14	6	57	10	34	12	15	8	45	1	59	4	39	13	123	2	62	29	35	46	8	38	53	58	2	0	9	6	12	5	10	1	9	14	2	64	61	1	3	13	4	5	2	4
67	74	18	8	68	28	8	8	56	5	40	10	14	12	46	2	58	4	45	19	108	0	53	39	57	56	6	35	61	70	6	0	10	6	5	2	14	3	10	12	2	49	56	0	2	12	3	9	1	4
74	80	14	12	68	15	9	12	49	5	40	5	16	12	31	1	49	3	39	22	115	0	52	31	54	64	8	31	54	60	3	0	12	7	5	3	14	0	9	15	3	61	77	1	1	9	6	13	4	1
70	71	9	11	73	25	14	9	49	17	35	8	12	11	41	0	54	6	41	8	104	0	50	24	56	56	8	28	45	74	4	2	16	7	9	1	14	5	21	19	3	70	65	3	3	4	7	13	9	2
64	89	16	5	59	13	7	6	34	7	45	8	14	20	38	1	62	2	35	18	139	0	46	35	67	48	4	28	63	58	3	1	10	4	9	1	16	3	13	15	2	65	54	2	3	5	5	10	9	2
70	60	15	11	63	19	10	15	54	7	35	10	19	16	44	0	56	3	39	17	129	0	58	36	53	57	5	31	40	63	4	5	8	2	13	7	11	1	13	17	1	73	65	4	3	9	2	15	9	1
58	66	14	8	57	27	11	10	52	8	39	17	20	8	54	0	54	11	44	13	122	0	55	42	48	66	2	32	53	69	1	3	7	4	9	2	11	5	13	15	1	46	57	6	4	7	1	18	5	3
77	65	17	11	63	18	9	8	56	10	34	5	10	15	42	0	53	8	50	7	108	0	53	39	57	51	7	36	48	58	3	3	19	4	8	3	14	0	14	26	2	62	62	1	0	6	3	11	8	3
69	67	15	7	51	25	8	5	44	9	29	14	20	7	37	1	63	6	46	4	114	1	48	38	57	61	10	35	56	67	3	6	14	3	13	3	7	0	12	16	1	62	57	3	1	2	4	11	7	4
74	72	9	9	78	20	11	6	50	13	31	14	15	8	43	0	63	3	35	7	110	1	59	42	53	56	4	33	58	53	3	6	12	8	6	3	8	2	15	17	0	52	58	3	1	5	4	10	4	2
69	84	13	16	63	20	15	4	43	7	41	7	17	10	33	1	55	6	28	10	116	0	43	33	50	67	6	40	59	74	7	1	20	4	11	2	17	2	13	12	2	77	58	3	0	8	2	7	5	4
79	63	15	12	56	16	10	3	35	9	40	13	16	12	51	1	52	5	35	13	112	0	59	41	56	56	6	26	63	58	2	1	9	10	12	1	13	6	16	18	3	72	57	0	1	9	3	9	2	0
76	63	15	10	67	20	10	16	36	8	46	14	20	11	33	1	49	1	38	12	126	0	48	31	43	43	8	30	62	70	3	3	7	7	7	2	12	2	18	16	1	60	74	3	0	5	1	16	7	2
62	56	12	11	68	24	11	7	46	11	27	10	9	11	39	0	59	8	30	9	121	0	55	40	63	48	6	45	63	63	4	1	3	7	9	3	21	1	17	10	2	58	52	4	5	7	6	12	7	5
63	75	13	9	63	16	13	6	46	11	41	3	21	16	44	1	64	8	36	16	111	1	50	34	48	70	6	31	50	63	2	2	9	3	7	3	12	0	15	16	2	55	61	1	1	9	4	13	3	4
65	68	15	14	64	20	14	13	44	8	40	5	12	12	31	1	58	11	42	10	130	1	52	38	49	54	2	28	64	59	3	3	6	9	6	2	15	4	23	16	1	57	60	1	1	2	2	12	8	0
65	66	15	6	61	13	14	7	62	12	30	15	14	17	34	3	54	2	35	16	108	1	53	36	55	47	6	35	56	61	3	3	12	9	5	2	13	2	11	10	1	68	51	0	3	9	1	9	9	3
68	85	9	14	60	19	16	7	47	11	46	12	17	15	37	0	57	7	30	13	115	1	51	26	53	56	7	30	55	63	2	0	5	9	14	2	14	1	23	17	2	65	69	3	1	7	3	11	6	4
67	70	17	8	59	21	17	17	56	5	35	8	13	13	48	1	60	6	49	20	126	0	44	39	60	65	5	34	51	50	10	3	11	6	7	1	12	1	13	18	0	84	50	2	1	7	4	13	1	3
74	79	19	17	69	16	15	4	74	7	39	14	20	15	44	2	57	11	40	15	106	3	57	39	53	68	5	35	62	50	5	3	7	6	6	2	12	1	18	14	2	59	60	4	2	11	4	10	4	4
78	68	9	12	67	12	11	10	45	4	36	11	22	11	47	1	47	9	37	21	105	0	52	35	48	55	7	34	49	64	4	3	10	5	8	4	11	3	17	10	0	72	75	2	0	10	3	6	11	4
76	72	14	10	65	24	13	7	53	8	38	12	16	9	46	1	56	7	44	12	121	0	52	33	65	64	6	41	51	50	6	2	8	3	4	4	8	0	16	12	1	71	74	1	1	1	2	8	8	0
75	61	14	13	54	21	14	6	55	15	42	14	9	7	39	1	55	5	29	14	115	0	44	27	62	58	9	33	64	58	3	0	6	3	10	3	11	2	15	17	0	56	76	2	4	5	2	15	7	3
65	61	18	13	61	19	16	8	44	12	34	4	17	12	48	1	59	6	52	15	117	1	43	34	50	56	3	39	65	48	0	1	10	2	13	1	20	5	15	18	0	54	52	4	1	7	0	8	7	3
69	77	12	9	61	22	11	14	47	7	41	13	17	11	45	0	59	3	38	12	100	0	55	33	39	50	6	42	63	61	7	3	11	10	5	4	10	3	12	15	2	55	66	2	2	6	0	10	6	5
60	73	23	9	73	12	7	5	48	11	32	9	21	11	49	2	42	8	49	10	127	0	60	35	48	59	8	41	52	51	1	5	10	8	10	0	13	1	13	12	2	53	65	2	2	7	4	15	6	0
66	73	14	10	59	26	12	4	41	11	33	11	16	8	39	2	65	3	48	14	115	0	61	39	55	69	3	38	59	57	2	3	11	9	11	3	16	4	16	12	0	63	60	5	1	4	2	11	7	3
67	50	20	15	72	22	8	7	53	9	27	12	17	10	41	0	49	1	35	9	129	0	50	43	52	67	8	23	53	54	4	3	7	4	9	6	17	0	12	20	0	74	61	2	4	10	3	7	3	5
65	53	8	7	64	26	11	10	49	11	38	10	18	10	37	0	58	8	39	13	128	1	49	36	47	58	15	35	56	50	6	3	12	8	6	4	20	3	16	22	1	61	48	0	0	4	0	9	8	0
66	87	10	10	74	16	11	11	66	5	32	15	19	8	48	1	62	5	27	8	127	0	49	43	51	57	5	27	50	39	2	4	11	6	7	2	16	2	12	10	1	58	60	2	1	2	1	12	7	2
74	73	20	10	57	18	10	12	56	5	41	6	21	12	49	2	52	4	41	14	113	1	55	35	60	70	6	33	60	62	6	1	7	6	10	1	14	1	21	19	1	68	63	4	1	11	1	11	3	1
67	65	9	8	59	27	6	10	35	6	39	8	19	12	36	0	60	4	48	14	110	1	55	29	63	55	6	28	67	67	4	1	9	5	9	3	12	2	7	15	3	59	64	4	2	8	3	15	6	1
72	76	15	9	77	18	11	5	63	6	40	7	19	12	37	1	48	5	29	11	114	0	54	48	57	55	4	29	48	44	4	2	5	6	12	4	6	4	18	13	2	49	49	5	2	5	3	16	0	1
53	66	26	10	70	22	9	9	58	7	39	3	22	10	40	0	43	5	47	14	128	1	58	29	49	47	11	35	49	75	3	1	10	2	9	1	10	1	14	12	1	58	68	3	2	10	2	7	6	1
64	72	17	10	73	16	12	12	55	7	42	8	16	8	42	3	67	6	29	15	104	0	45	34	60	59	10	32	57	60	4	4	7	6	9	0	11	4	16	11	2	82	35	1	1	3	2	14	3	6
85	72	15	17	71	26	13	9	45	9	39	5	13	11	36	2	41	9	37	15	129	1	62	39	57	67	6	42	65	62	3	1	13	6	9	2	13	0	14	11	1	65	50	1	3	7	2	15	7	3
78	67	13	12	63	17	12	11	36	10	47	9	16	18	41	1	59	3	40	15	104	0	54	36	57	71	6	44	54	59	0	2	7	8	9	1	12	2	24	14	3	52	48	4	1	7	1	12	5	3
66	76	15	12	68	23	11	7	47	11	50	10	13	9	36	2	44	5	40	7	137	1	52	35	57	55	9	28	73	59	5	4	11	7	4	3	9	2	20	17	1	55	50	4	3	6	4	8	2	4
73	70	14	6	56	14	8	3	59	14	39	11	17	12	40	4	46	4	31	12	137	0	44	33	60	55	5	36	67	60	3	3	11	6	7	2	11	2	14	12	0	54	58	6	1	2	2	7	6	1
73	70	21	12	74	15	9	5	52	16	35	10	11	14	47	4	42	5	40	13	130	0	54	20	63	62	9	27	72	59	4	5	7	7	11	4	9	1	15	15	0	55	57	0	3	4	3	7	7	1
79	83	8	15	74	18	8	9	56	15	43	12	15	10	39	2	60	7	33	11	120	0	44	28	64	61	9	30	56	56	5	1	8	3	14	1	8	1	13	10	2	61	50	0	0	6	1	10	4	5
72	50	15	19	76	18	9	6	44	9	42	10	18	15	36	0	59	6	35	7	104	0	61	31	61	60	9	25	61	77	3	1	9	4	5	2	14	3	16	17	2	69	65	1	0	10	5	6	6	3
64	65	12	8	55	24	12	4	60	11	28	12	19	8	49	1	49	6	33	7	114	0	41	42	58	44	5	37	61	47	2	4	16	8	7	1	9	6	11	12	2	70	58	2	1	6	2	10	3	5
68	78	14	11	60	15	10	14	46	10	37	9	15	9	39	1	57	6	34	13	118	1	59	33	59	55	7	32	46	60	8	2	9	6	10	3	11	0	14	14	1	59	61	4	1	4	4	12	2	0
64	75	13	13	63	25	6	11	55	10	32	10	19	17	52	2	52	7	35	17	130	0	51	26	49	51	2	31	69	57	7	3	8	6	4	4	15	2	6	11	3	66	53	3	0	7	1	7	6	2
50	72	14	6	49	19	10	7	48	10	46	7	10	13	36	1	58	7	40	13	116	1	45	40	61	60	5	40	67	52	4	0	13	8	7	3	16	3	11	17	1	74	61	2	0	4	0	8	5	1
59	69	10	17	67	16	8	9	55	14	45	11	14	9	38	0	58	6	41	15	95	1	45	36	46	70	2	51	48	54	2	3	12	8	9	4	16	3	10	16	3	62	39	2	1	9	2	10	9	5
84	66	11	10	65	23	9	6	53	6	44	12	18	13	42	0	69	4	35	17	102	1	49	27	71	53	4	37	49	67	4	2	11	3	8	2	17	2	15	12	3	62	51	2	2	2	1	8	8	3
80	63	18	7	72	20	11	5	40	7	19	7	19	11	61	0	57	3	37	6	109	0	59	29	48	60	5	26	54	73	4	3	11	7	10	4	12	6	14	12	2	64	55	1	1	6	1	14	9	1
62	64	16	8	74	21	13	6	45	6	43	9	14	15	50	2	58	5	41	14	121	2	50	25	42	52	7	36	53	63	7	3	7	9	7	5	9	0	14	14	1	65	64	3	2	4	3	18	5	5
86	61	12	11	72	16	8	4	41	6	36	10	13	11	40	1	53	7	31	10	116	1	43	34	55	55	5	42	60	60	3	2	20	8	6	2	10	1	13	12	1	55	60	2	3	6	2	15	8	3
68	59	16	14	72	22	11	6	42	11	45	8	6	12	44	2	57	6	42	9	140	0	41	27	40	46	6	44	51	72	7	2	10	3	9	1	14	0	18	14	1	67	57	4	2	4	4	9	5	3
74	65	8	14	60	21	13	8	49	9	32	11	15	11	36	1	50	2	45	12	100	0	59	29	59	52	7	35	55	60	5	3	6	5	7	2	10	1	6	24	1	62	71	1	2	8	2	11	6	0
73	73	19	14	67	20	11	4	59	9	35	7	12	11	40	0	44	5	38	9	120	3	57	39	54	46	12	45	60	51	5	2	6	9	3	3	10	0	9	21	0	71	48	5	1	5	2	13	5	5
65	72	11	10	65	21	4	8	59	10	38	6	8	15	44	0	61	2	27	12	111	1	50	37	51	54	7	41	68	66	6	2	6	6	11	1	11	2	13	16	2	52	52	5	1	10	2	10	7	2
71	69	18	14	64	22	10	10	55	7	48	7	19	10	49	1	62	8	37	9	117	1	47	37	43	65	9	40	52	75	2	3	10	13	4	3	11	4	12	20	1	64	60	2	2	4	1	11	5	2
64	73	10	12	68	22	15	12	46	11	26	7	14	13	41	0	56	10	42	9	131	1	63	34	58	51	1	40	60	66	3	3	15	7	9	3	11	3	16	13	0	47	65	2	1	7	4	5	10	2
65	82	13	10	59	28	11	7	64	5	24	8	19	11	36	1	48	2	41	11	103	1	59	34	56	44	6	36	43	72	3	3	10	6	11	0	15	4	18	8	2	63	49	2	1	5	4	12	8	3
71	66	9	19	70	19	11	10	44	2	42	6	20	11	35	0	44	8	42	20	123	0	57	28	52	54	6	24	62	55	10	0	16	5	9	2	12	1	8	20	1	65	61	6	1	4	1	16	2	3
75	80	10	12	72	16	13	11	46	8	41	4	15	11	42	0	47	4	39	14	112	0	50	43	45	59	4	31	59	55	5	4	13	2	3	2	21	4	15	16	1	59	64	1	1	13	2	8	6	2
67	59	19	13	68	19	11	6	45	4	34	12	11	10	36	3	61	7	34	11	116	1	64	35	58	44	5	29	65	81	7	0	11	5	2	3	11	1	11	17	0	61	61	1	4	8	3	10	6	1
79	66	6	11	54	21	10	13	54	9	39	5	18	11	33	0	51	5	41	10	114	1	55	34	56	56	8	48	69	71	8	2	5	4	8	4	13	4	14	14	0	62	38	3	0	5	3	6	5	2
64	66	15	9	70	22	13	4	58	13	32	8	21	12	44	1	53	2	36	20	123	0	53	31	62	62	9	37	67	68	7	3	11	3	7	3	14	3	16	20	1	66	61	2	3	5	1	5	6	3
70	65	21	14	71	17	13	11	49	9	36	2	13	14	40	1	53	7	33	15	128	2	54	36	53	57	8	33	61	65	7	1	12	8	6	2	5	2	13	10	1	50	55	5	2	5	3	5	6	1
69	75	12	14	71	15	14	6	60	6	41	7	10	4	46	1	57	10	39	12	112	0	57	32	53	60	2	40	51	61	8	2	10	7	14	2	10	2	13	13	1	43	70	3	2	7	1	12	10	2
73	76	19	9	60	29	4	7	55	12	30	13	21	13	38	2	49	2	37	7	116	0	61	35	52	54	9	28	64	69	4	1	8	3	5	3	17	2	17	16	2	54	60	2	6	3	4	15	8	6
79	70	16	7	68	25	9	8	63	5	36	13	11	7	33	0	63	6	28	8	131	1	40	37	52	63	7	38	50	52	1	2	7	4	9	4	12	3	16	17	1	68	66	4	2	4	3	9	9	3
55	56	15	15	60	16	14	8	50	6	36	7	20	13	53	3	59	7	33	12	107	0	51	41	60	66	5	31	52	70	4	5	6	8	10	2	6	2	18	17	0	63	66	1	5	3	2	10	7	3
65	57	17	15	69	16	10	9	40	15	31	11	19	20	42	1	62	6	39	14	108	2	60	44	50	51	3	38	53	57	7	3	12	1	15	2	14	3	20	11	3	83	64	2	2	3	4	13	8	3
72	75	15	13	60	18	5	4	48	12	38	5	17	16	36	0	61	1	45	6	116	0	52	29	61	56	2	31	61	50	4	1	8	3	7	0	22	3	14	10	0	64	52	3	1	7	2	12	10	0
69	72	12	13	75	25	17	8	50	13	24	12	17	7	50	1	57	2	35	14	122	2	32	32	60	53	4	30	68	47	6	1	9	9	8	3	13	3	15	17	1	74	57	0	4	3	2	8	9	4
72	70	14	15	69	26	14	5	43	6	26	8	9	19	32	2	67	7	37	19	115	1	44	45	48	49	3	37	46	58	4	2	10	3	5	5	18	1	9	5	3	68	52	5	3	8	4	16	7	1
77	62	9	19	69	23	13	7	48	9	32	10	14	13	47	0	58	5	32	10	103	0	59	46	57	48	8	38	55	66	4	5	8	7	9	2	9	2	21	19	2	70	61	4	0	6	5	6	10	2
81	63	15	15	64	24	11	6	57	7	41	6	14	13	39	1	54	7	32	10	113	1	65	29	49	54	11	39	53	69	4	4	8	7	8	3	19	2	9	13	0	48	86	4	2	8	3	10	6	2
67	61	6	4	67	20	12	4	53	5	35	12	19	6	61	0	57	5	38	10	128	0	62	33	73	56	6	39	41	69	7	2	15	4	9	1	5	2	12	13	0	61	66	4	1	3	4	10	5	4
74	81	9	8	67	20	13	7	51	5	37	8	18	14	35	0	61	8	34	10	112	2	61	34	56	55	9	28	61	56	6	2	10	7	9	1	17	2	16	15	0	53	56	5	0	5	2	7	3	7
73	68	11	14	70	19	9	8	46	11	42	9	21	4	35	2	63	9	40	14	111	0	43	35	51	59	5	43	54	58	2	5	13	5	8	5	11	1	17	11	1	58	61	2	0	10	1	10	7	4
75	63	10	13	76	15	13	8	37	12	35	17	16	11	39	1	56	4	38	9	141	0	53	32	52	60	5	36	48	56	7	2	12	5	8	1	16	2	15	15	4	49	75	2	1	4	4	5	1	5
90	62	15	11	73	25	10	7	48	10	32	12	21	7	43	1	57	9	37	13	107	0	59	37	60	48	8	29	58	53	0	1	12	7	8	4	13	1	13	13	3	64	53	0	1	10	2	10	10	2
77	75	18	10	68	23	8	9	50	7	35	9	13	14	37	1	62	8	34	11	96	0	50	36	67	61	5	35	58	66	5	3	6	4	7	2	9	1	13	12	1	71	72	1	4	4	1	10	6	1
79	69	11	11	82	20	11	6	43	10	29	8	14	15	47	2	62	4	34	11	133	0	58	26	58	66	6	29	50	66	1	0	4	9	8	2	18	5	19	18	1	56	57	4	3	8	3	12	6	1
64	82	13	10	56	21	14	11	62	4	44	10	15	16	34	1	46	5	41	10	107	0	50	28	52	66	1	36	66	58	5	1	11	2	8	1	9	3	13	19	1	64	56	1	2	9	3	10	1	1
77	75	18	15	53	14	9	4	57	9	42	8	16	13	33	1	57	1	46	10	116	1	44	35	55	55	4	31	63	82	6	2	18	3	6	3	15	6	17	18	1	64	64	2	2	14	3	9	6	2
63	66	18	6	69	17	5	11	56	13	48	10	18	14	38	0	53	4	40	14	119	1	58	37	45	61	4	36	59	77	5	0	14	10	8	4	8	4	13	13	2	62	65	3	3	8	7	9	6	4
53	73	10	12	51	12	10	13	61	10	49	8	15	11	42	1	56	7	35	11	106	1	49	29	48	59	8	38	60	76	3	1	5	10	11	6	11	2	15	16	0	52	61	2	0	5	5	10	2	4
64	76	12	7	70	19	8	10	40	10	43	5	14	9	24	1	61	3	43	14	109	0	52	24	55	51	6	32	65	65	7	3	13	4	6	3	11	0	19	24	2	58	72	3	1	7	3	7	7	4
71	52	13	6	64	20	6	2	52	8	43	8	15	17	47	1	53	3	40	17	113	0	49	29	56	59	7	32	54	61	1	2	6	7	8	0	11	5	14	12	6	73	55	2	1	8	1	7	3	3
68	83	17	17	77	24	9	8	58	8	42	9	22	13	54	2	61	3	33	14	99	0	54	29	49	60	9	38	63	61	5	5	7	3	8	2	13	3	17	7	2	59	55	3	1	10	4	11	8	4
72	75	12	17	87	19	12	6	51	5	39	7	14	16	45	0	51	3	41	10	113	1	46	46	58	46	3	31	64	58	4	1	10	7	11	2	9	1	13	23	1	54	59	4	2	4	4	11	3	2
70	63	15	9	74	16	10	14	66	7	29	13	16	15	47	1	54	6	32	11	105	1	51	39	60	64	8	25	45	66	5	1	8	3	10	4	5	0	13	16	2	56	58	3	1	8	2	10	8	5
74	83	16	10	67	22	8	7	52	8	48	15	15	11	40	0	55	2	49	13	96	1	47	36	58	69	10	34	62	54	7	1	13	8	14	1	14	4	10	12	1	61	46	0	2	7	1	12	3	6
62	80	17	15	72	31	17	8	53	11	29	7	11	13	42	1	65	3	33	15	110	2	43	37	52	60	4	35	65	60	3	2	16	12	8	0	13	2	13	22	1	53	65	3	2	9	4	8	6	2
67	77	15	5	64	17	7	5	49	12	36	8	14	10	43	1	66	5	36	12	106	0	35	44	56	62	7	32	54	48	2	3	7	3	13	2	6	4	16	14	1	74	65	3	1	3	4	11	5	4
74	85	14	12	61	24	13	6	47	8	40	9	13	11	48	1	52	5	31	14	95	1	54	34	44	58	4	27	42	55	1	2	11	8	11	2	13	3	15	18	3	61	63	3	1	6	3	9	6	5
67	72	13	10	75	18	13	8	50	9	35	10	12	10	37	2	48	4	48	8	113	1	52	40	53	56	8	39	53	52	4	1	6	4	15	3	10	1	15	12	3	73	62	1	0	3	4	11	8	4
83	73	19	12	67	23	10	7	56	14	34	8	16	16	38	0	54	7	30	14	117	0	53	22	56	63	11	35	54	47	5	2	9	8	7	3	7	1	13	9	4	63	70	0	3	7	2	14	3	2
61	64	21	14	62	17	7	8	56	8	33	11	21	16	43	0	61	6	29	11	118	0	55	45	45	69	8	26	74	57	3	3	9	4	10	1	12	5	11	18	1	63	56	2	2	12	6	15	5	4
79	59	15	11	65	24	11	11	60	8	42	9	18	8	40	0	55	5	45	17	115	1	44	34	53	55	4	36	57	68	2	5	13	7	10	1	12	3	11	17	1	72	49	3	3	6	1	8	10	2
71	68	18	23	69	19	16	9	42	5	42	7	6	7	44	0	48	4	31	19	119	0	48	40	74	47	3	24	53	77	5	1	10	4	9	2	14	2	15	15	2	68	72	2	4	7	3	11	12	3
69	63	13	11	57	18	10	8	43	16	47	15	17	13	43	1	59	3	47	7	131	0	45	26	58	59	9	32	50	63	4	2	10	7	7	2	11	1	8	18	3	65	57	2	1	1	0	7	8	2
64	84	11	13	80	14	11	6	48	9	39	7	12	14	38	0	52	6	47	16	123	1	47	34	42	65	9	31	62	67	7	3	6	3	8	5	8	1	13	13	0	68	58	1	1	3	1	12	7	4
59	76	18	10	59	14	13	7	58	6	42	5	20	16	41	2	45	13	38	11	120	1	53	44	61	44	5	38	50	71	4	2	16	7	6	1	9	6	18	7	0	56	60	4	1	3	4	3	6	0
76	71	17	6	67	31	5	12	54	16	44	3	14	10	38	0	63	9	48	6	119	0	52	38	49	48	4	35	68	61	1	3	9	6	6	3	7	2	18	13	1	58	59	1	3	6	1	10	7	1
72	73	16	9	69	23	8	13	60	10	42	8	9	12	42	1	45	5	40	15	90	1	60	38	61	67	4	34	46	65	4	0	11	5	11	2	16	2	19	13	1	58	60	1	2	6	3	11	5	5
86	77	18	13	76	22	9	6	43	12	33	2	19	13	42	1	53	7	30	17	106	2	45	36	57	70	8	42	50	58	4	1	9	10	4	4	11	2	14	15	3	73	47	2	1	5	6	9	5	3
64	75	15	13	51	19	13	9	70	9	44	8	15	18	42	0	57	4	44	6	123	2	54	37	68	56	4	34	64	71	8	2	10	4	6	1	9	1	15	13	1	65	65	2	1	7	4	14	4	5
70	62	11	12	58	26	9	5	39	17	41	5	19	16	47	0	45	9	41	14	111	0	47	35	50	53	6	40	47	57	2	1	9	7	11	1	11	1	13	17	3	79	62	3	4	11	5	9	1	5
59	73	17	12	74	19	14	4	42	11	37	8	15	7	40	0	43	6	50	11	92	0	63	37	48	67	8	47	56	68	2	4	12	5	4	0	7	1	14	5	2	57	58	1	3	9	2	11	12	1
63	73	21	14	61	17	5	8	49	6	47	2	20	15	36	1	59	2	26	10	125	0	54	34	59	61	11	38	54	69	4	2	11	6	13	3	18	7	17	18	3	49	59	2	1	6	3	8	5	5
57	66	13	5	56	13	14	11	46	8	37	11	17	8	43	2	68	6	38	10	138	1	56	30	56	55	7	29	63	50	4	3	7	6	10	7	13	0	14	10	1	60	57	4	2	3	3	8	4	0
73	72	11	10	55	23	9	10	55	10	38	13	5	11	50	1	59	7	37	12	124	1	43	35	60	53	6	36	44	45	6	3	8	10	4	0	15	2	15	14	1	63	48	5	0	3	4	8	5	2
61	74	10	3	78	18	9	11	43	15	44	9	20	14	40	2	52	6	29	18	119	1	53	34	63	71	4	28	61	63	4	5	6	7	4	0	10	0	12	15	0	54	62	2	1	7	3	6	4	4
69	69	14	14	77	13	9	7	54	10	41	13	14	14	31	1	64	8	38	12	107	0	69	36	63	56	4	36	45	73	4	3	7	7	7	1	17	2	18	16	2	60	69	1	1	4	3	8	3	3
66	77	18	15	69	9	14	14	52	8	37	11	10	13	39	0	72	4	38	7	123	2	55	40	60	52	4	39	63	62	3	3	4	1	9	1	8	3	13	20	0	58	54	4	0	4	4	7	3	4
69	80	10	11	68	19	9	6	62	15	42	11	22	8	61	1	54	5	34	18	112	0	56	26	53	59	4	36	59	66	3	6	10	6	8	0	11	0	17	23	1	65	65	2	1	6	3	12	7	4
66	75	9	15	57	28	6	14	68	9	43	11	16	9	39	3	56	4	36	12	115	0	47	28	48	44	6	33	56	73	7	2	11	7	8	1	9	1	8	15	3	53	67	4	1	11	1	16	8	2
72	78	19	8	77	26	18	4	42	10	37	15	9	12	47	1	48	8	42	11	108	0	42	40	55	55	7	35	59	54	5	1	11	7	8	3	11	0	12	13	1	52	61	0	2	7	3	6	4	3
68	67	10	14	66	20	14	11	57	11	39	5	17	15	39	0	50	1	32	16	105	0	49	38	57	50	6	29	61	51	7	3	13	3	7	1	7	4	8	10	0	62	59	5	0	9	4	8	8	1
62	74	5	12	71	25	8	9	50	6	45	6	21	14	56	0	50	4	27	16	123	0	62	46	42	55	7	38	42	51	6	4	8	1	13	3	15	3	18	7	0	64	78	1	4	11	5	10	6	1
63	67	13	9	50	19	12	12	66	7	36	8	15	15	32	0	59	5	29	15	120	0	41	42	53	54	7	30	63	65	9	4	15	7	9	3	10	3	14	9	2	52	53	5	0	3	2	7	5	2
64	83	10	10	66	16	6	6	57	13	32	3	12	11	39	2	40	6	33	8	87	1	54	42	72	59	10	38	49	49	6	3	10	5	7	3	14	3	15	20	1	67	54	0	4	6	1	15	5	2
61	59	20	16	67	23	8	5	41	8	37	5	16	5	33	2	60	5	35	13	108	1	57	39	64	61	5	24	40	70	2	2	12	4	5	3	9	0	19	14	2	65	61	3	0	7	2	11	9	1
59	68	22	11	66	19	8	6	67	5	35	15	11	8	61	1	53	8	36	3	122	1	59	42	48	66	7	30	58	59	2	0	11	7	16	1	10	2	16	16	2	66	64	3	1	3	2	7	5	3
75	70	20	10	50	22	14	12	47	10	45	8	23	11	25	0	46	3	35	7	117	0	56	36	52	54	7	31	58	62	5	2	10	7	5	0	6	5	14	21	4	66	60	6	3	5	4	12	6	4
71	58	14	13	48	29	12	8	45	7	40	14	17	11	33	3	41	6	40	18	126	0	51	35	65	56	4	38	52	64	4	2	6	4	11	3	16	1	14	23	3	69	64	4	2	3	3	8	7	3
59	83	17	8	61	15	8	9	48	11	36	13	19	11	43	1	51	6	35	9	119	0	48	41	44	56	7	29	56	65	6	3	12	2	7	1	8	2	17	19	3	64	69	3	4	7	0	10	6	1
75	70	15	14	63	25	7	10	63	11	29	10	16	17	38	1	52	7	29	10	103	1	53	37	50	60	6	27	56	60	3	2	13	3	9	3	13	3	14	13	0	64	50	8	3	3	3	11	8	6
68	76	7	12	54	23	10	4	54	7	34	11	13	9	45	0	56	4	32	13	109	3	44	32	50	57	3	33	60	58	5	1	14	4	5	1	12	2	14	12	3	52	63	3	1	6	3	10	8	0
62	73	18	12	67	17	11	7	54	7	35	6	15	9	42	2	50	4	45	8	118	1	51	29	52	56	7	30	65	54	7	4	9	7	4	1	12	2	13	13	0	50	61	3	6	6	1	7	6	1
83	75	18	10	66	17	12	6	51	7	32	6	12	13	34	1	55	7	36	19	98	0	60	42	58	51	7	34	58	61	2	2	9	10	8	1	8	3	24	16	2	49	78	5	1	4	2	7	8	2
65	73	11	6	66	17	8	10	55	9	31	8	14	14	47	0	50	3	37	5	114	0	55	34	57	55	13	32	53	61	4	2	9	2	10	3	4	1	15	16	0	71	72	1	4	3	0	13	5	2
72	62	11	12	70	19	11	9	64	13	43	9	19	8	36	1	36	6	41	13	118	0	48	31	66	50	7	31	64	63	5	2	11	7	6	1	13	4	14	16	1	72	66	1	1	7	3	14	3	2
81	79	12	14	62	14	16	7	64	8	34	7	10	5	30	2	58	5	43	12	117	1	61	34	63	51	8	35	57	83	11	2	9	7	10	3	21	3	12	17	2	64	49	1	2	6	3	10	11	2
74	73	17	11	64	22	7	11	57	8	46	12	15	9	51	1	43	10	31	7	131	0	48	26	54	52	4	33	42	60	3	1	9	8	5	2	9	3	15	21	0	65	59	4	0	7	3	14	3	4
72	84	10	5	70	27	12	5	51	10	36	7	11	13	43	1	59	4	31	10	132	1	47	29	59	53	7	30	40	54	2	4	6	4	9	4	13	3	20	8	3	56	50	2	1	6	5	6	6	4
80	75	12	13	75	19	13	8	56	7	19	11	20	11	36	0	55	7	43	14	111	2	51	31	64	50	6	36	47	51	3	2	14	4	4	0	8	3	9	11	2	60	63	8	4	9	3	8	5	2
47	74	13	10	70	17	6	8	54	8	36	12	6	6	38	0	50	6	31	14	128	0	60	40	55	50	7	33	51	91	3	2	11	5	8	3	13	3	17	14	2	69	65	6	1	6	0	7	10	5
62	62	13	10	62	30	9	11	45	6	36	8	13	15	42	2	51	7	37	10	115	0	68	33	71	52	3	47	54	57	5	4	5	7	9	5	16	4	18	10	0	64	46	3	2	4	5	8	3	3
95	44	12	10	68	30	10	8	43	8	24	10	19	16	37	0	67	4	46	8	102	0	45	45	67	71	5	37	65	48	3	3	10	4	9	3	10	3	11	11	0	51	42	3	1	4	2	8	5	3
92	79	12	9	64	16	16	8	51	8	41	7	18	8	39	0	56	7	46	13	122	1	49	31	68	56	3	23	59	60	4	2	9	6	7	5	10	2	19	14	1	56	72	1	4	5	2	10	6	2
58	59	13	13	57	15	15	10	42	5	31	11	22	11	36	0	81	5	38	9	118	0	56	37	55	70	7	30	56	75	1	2	8	2	7	3	13	3	14	15	2	60	65	4	2	9	3	10	5	3
59	76	12	12	70	20	14	3	51	8	32	7	16	10	31	2	48	8	41	9	115	1	58	43	61	59	6	44	47	73	3	4	6	8	6	3	12	0	17	17	2	65	51	3	4	6	0	12	12	4
68	67	8	11	69	21	8	5	49	11	34	12	19	8	32	2	50	4	43	9	119	0	43	39	53	53	7	24	57	66	3	3	11	6	7	4	7	1	14	17	0	75	61	2	0	8	1	6	5	1
72	68	11	10	68	16	11	10	63	5	37	5	10	13	54	0	58	6	41	10	116	0	60	30	60	66	4	27	55	49	3	5	10	6	7	3	18	4	13	15	1	64	56	2	1	4	5	8	8	9
73	65	9	9	72	16	11	13	63	10	35	9	18	8	42	3	57	2	44	13	108	0	40	38	55	58	4	40	67	78	3	0	9	5	4	2	10	2	13	5	1	48	52	3	0	7	5	9	8	2
67	63	17	13	71	20	15	10	48	9	43	8	12	12	38	0	65	10	32	11	114	0	62	32	58	55	10	36	55	58	7	1	13	6	4	1	16	1	12	19	0	71	70	5	2	7	2	8	2	3
75	67	13	7	72	26	11	10	56	13	33	6	13	13	39	2	60	4	54	18	125	0	48	29	56	57	1	39	54	59	1	1	10	10	7	4	13	2	16	20	1	62	54	3	1	6	2	8	5	4
60	78	13	9	69	22	13	4	36	11	41	4	12	15	42	0	51	8	48	11	107	0	49	42	44	56	4	37	59	67	4	3	8	9	7	3	19	2	13	18	0	57	50	3	1	4	4	3	6	2
72	72	14	9	66	22	10	8	41	10	42	13	14	13	30	2	53	5	29	18	133	0	59	27	58	56	3	34	64	62	6	2	8	4	9	2	16	3	12	13	1	67	53	4	0	4	3	11	8	1
73	70	14	10	70	15	13	7	54	9	32	8	20	14	37	0	58	7	27	14	120	1	39	38	60	66	3	29	64	73	7	3	15	10	6	2	18	4	17	11	1	55	71	0	2	4	2	14	2	0
58	68	20	12	58	21	6	11	55	9	35	11	17	4	52	0	58	10	31	8	114	0	44	29	55	60	3	31	53	63	3	2	7	11	5	1	12	3	15	16	0	51	59	3	1	8	0	11	7	3
52	84	9	5	59	21	11	1	47	8	38	6	11	15	44	0	54	8	33	14	120	3	62	37	52	57	9	28	71	54	4	1	12	6	8	4	12	0	9	14	2	68	73	3	3	6	3	10	2	1
69	78	16	12	64	13	8	9	47	7	44	12	9	10	41	1	52	7	39	15	121	2	64	35	51	72	7	27	57	41	1	2	5	7	8	2	10	3	16	16	4	70	57	3	1	3	3	11	4	4
74	74	18	11	53	27	3	10	48	16	31	10	15	13	35	1	69	6	39	11	110	0	65	35	65	56	3	36	55	62	3	4	13	7	11	4	11	0	13	18	3	59	61	4	0	6	1	12	8	2
73	60	9	8	58	22	7	14	50	11	37	6	13	9	51	1	58	10	33	10	125	0	53	37	57	57	6	37	44	46	5	2	10	7	7	3	11	2	22	20	1	54	55	4	1	4	2	11	8	7
83	85	13	15	71	17	17	6	51	10	32	13	17	9	40	0	55	6	36	7	114	0	47	35	59	57	4	34	68	52	3	4	11	4	5	1	13	4	11	14	2	64	66	4	2	4	3	6	6	3
64	98	20	16	68	18	10	5	36	9	39	9	12	13	44	2	62	10	35	12	116	1	56	31	60	64	7	43	53	62	7	3	15	6	6	0	13	1	12	14	1	63	74	2	1	11	2	14	4	5
75	74	13	9	68	16	17	11	51	14	34	6	14	8	43	3	58	6	33	6	116	1	49	35	65	77	9	29	61	67	3	1	16	5	7	2	13	1	9	15	3	67	53	7	1	4	1	7	11	4
65	63	16	10	79	18	10	12	49	13	34	8	14	13	32	1	55	5	35	12	125	3	44	37	50	56	7	36	59	61	4	3	8	4	8	3	12	2	15	12	1	84	57	1	2	7	1	8	9	4
72	55	15	10	73	30	11	7	61	10	37	2	16	16	35	1	53	6	51	15	133	0	49	28	49	45	4	34	67	72	5	4	9	5	7	1	13	1	10	13	2	64	53	5	3	6	5	10	4	5
79	74	11	14	73	19	6	6	42	14	37	12	16	14	39	0	59	4	34	5	117	1	60	35	47	64	9	25	61	55	4	2	8	7	11	0	14	2	16	16	1	58	51	2	2	6	1	14	4	2
71	79	19	17	59	22	10	7	51	9	38	9	8	14	39	0	54	5	27	8	101	1	38	35	50	60	2	42	73	53	7	3	8	9	6	2	14	1	17	23	2	77	48	2	3	3	3	10	5	3
78	63	18	12	66	28	13	7	50	10	42	9	17	6	42	0	54	4	31	13	113	0	58	50	63	63	12	32	46	55	2	2	5	13	5	0	15	4	14	14	1	65	53	5	1	5	3	6	6	3
66	74	21	13	61	29	15	11	49	6	28	7	18	9	43	0	59	3	46	11	113	0	68	29	68	59	7	36	59	62	2	5	10	7	11	4	9	1	15	11	3	76	55	3	1	7	1	12	7	4
78	77	20	10	56	15	7	6	69	10	37	9	18	11	40	2	65	9	48	14	133	1	53	43	56	67	4	29	53	69	7	1	11	5	8	4	15	3	17	14	3	54	53	4	1	5	3	10	8	5
71	78	9	9	79	22	10	7	50	11	29	17	13	6	40	1	55	6	36	9	121	2	70	34	54	56	11	26	57	71	5	1	10	3	12	1	14	1	13	17	3	60	58	3	1	9	2	4	6	8
76	83	14	9	70	16	13	8	53	10	36	10	15	9	44	0	53	3	32	11	97	0	53	40	59	49	7	37	65	39	2	5	10	6	9	2	9	2	15	10	3	69	69	3	2	6	4	15	10	4
73	58	11	19	47	21	19	6	44	12	42	9	17	12	36	1	64	9	47	11	112	0	56	37	60	51	9	30	57	51	5	2	10	5	9	4	8	1	11	13	1	69	58	5	2	7	0	8	11	4
71	74	19	12	65	26	8	8	45	9	34	6	15	11	45	0	53	5	38	12	110	2	53	35	64	50	5	38	58	63	5	2	8	6	10	0	13	1	14	13	2	59	49	3	1	7	6	8	8	5
63	67	9	14	61	26	14	8	56	14	46	9	9	10	43	2	51	11	38	14	100	0	59	39	65	46	5	43	54	65	4	4	9	6	11	5	11	1	15	14	1	68	61	4	0	10	4	4	6	2
70	73	14	10	59	25	12	5	50	5	36	5	12	14	39	1	52	2	34	12	121	0	56	25	67	52	5	33	68	60	5	3	13	8	11	6	7	3	17	14	2	64	61	6	3	6	0	13	8	2
70	73	9	15	57	18	11	14	53	8	30	15	14	8	47	2	49	7	46	17	103	1	57	48	45	62	8	39	50	59	4	0	9	6	12	4	17	2	11	15	1	57	42	2	2	5	1	13	6	3
68	63	12	8	70	16	20	5	48	7	37	12	13	12	32	0	65	7	32	21	129	0	50	39	56	56	12	24	60	64	5	0	13	4	4	3	23	0	13	17	0	65	55	3	2	6	3	9	7	3
61	82	11	12	69	18	14	10	66	10	35	12	20	11	41	0	55	3	35	14	104	2	61	40	61	53	8	28	52	71	3	2	8	11	5	3	15	3	12	16	3	71	59	6	1	2	2	9	8	0
68	70	9	15	70	27	11	4	48	18	37	8	22	11	50	1	51	6	41	11	115	0	50	41	66	73	7	38	60	67	6	1	11	7	8	7	13	2	8	15	3	67	70	1	2	3	4	7	9	4
48	68	21	9	68	18	15	7	56	9	32	6	18	13	35	3	63	5	41	17	131	0	53	29	63	59	6	27	61	55	5	3	12	10	10	1	14	2	16	18	0	67	39	3	1	3	4	16	7	1
68	70	8	14	59	22	8	8	49	7	38	6	22	10	38	0	53	8	37	14	106	0	64	30	55	70	6	26	60	64	5	2	10	6	12	1	16	0	11	11	3	70	54	4	3	2	1	6	4	3
63	71	17	9	67	25	10	10	53	11	35	11	17	15	51	4	49	2	39	10	115	0	50	30	59	60	9	33	63	70	2	2	12	4	7	2	12	1	13	18	1	66	67	2	2	3	6	7	2	3
87	76	17	7	69	19	5	5	56	8	35	9	12	12	41	1	60	6	46	11	130	1	49	31	60	56	5	30	60	63	3	2	9	5	9	3	9	2	12	19	1	53	55	2	2	4	2	13	1	3
67	73	11	10	74	23	13	5	54	7	40	7	9	8	39	0	41	5	25	11	125	1	47	37	56	67	9	44	55	56	10	2	8	6	10	4	8	0	15	9	0	63	66	3	1	5	2	7	8	3
86	73	16	6	70	13	8	8	43	7	43	12	14	5	35	1	42	4	38	14	125	0	29	30	55	50	7	31	55	54	2	1	3	4	8	4	12	0	16	15	0	72	62	3	1	12	2	12	8	2
66	60	8	14	81	33	12	5	58	8	33	14	12	10	48	2	52	5	41	11	88	0	52	46	56	66	4	43	57	61	2	4	15	5	3	5	18	0	24	10	1	57	45	5	3	8	2	14	6	6
68	73	13	10	75	24	12	12	51	10	35	10	14	10	39	0	47	6	43	9	99	1	47	38	46	55	5	35	58	63	3	1	11	0	8	3	6	1	13	13	1	66	72	5	1	6	5	9	5	5
68	87	13	11	66	17	13	13	44	9	27	11	23	9	39	0	52	10	42	11	101	1	57	42	55	70	7	25	59	63	2	2	12	7	14	0	5	1	12	16	3	68	50	5	1	3	2	11	5	2
68	78	17	7	65	20	12	9	46	15	37	7	12	11	43	0	48	2	42	11	108	0	50	24	56	67	9	25	46	55	6	1	9	9	9	2	14	1	11	12	0	61	59	2	2	6	2	12	8	3
65	57	9	15	63	22	13	2	48	12	35	12	19	12	39	1	67	7	42	11	105	0	51	33	53	59	5	29	61	59	4	3	7	9	6	6	15	3	22	16	0	71	62	2	3	9	2	8	9	4
65	69	18	6	65	18	14	10	52	11	38	15	15	9	37	0	67	5	35	12	114	1	46	31	54	48	7	36	50	69	2	5	14	6	10	0	8	2	16	22	0	55	72	1	2	11	3	7	3	3
61	78	13	8	50	24	10	9	59	15	42	9	13	12	37	1	47	6	47	9	113	0	50	27	54	58	8	33	62	76	1	0	11	5	8	3	11	2	12	15	2	61	63	5	1	10	5	9	4	3
60	61	11	16	71	23	7	9	55	11	36	11	21	9	45	2	56	8	39	7	111	0	56	39	55	71	9	34	56	62	6	1	16	5	8	1	15	5	17	20	1	72	59	3	2	9	0	9	10	5
77	72	17	10	62	18	18	5	57	7	40	8	18	18	38	3	60	5	44	16	112	0	50	36	55	64	5	36	61	60	3	3	10	4	12	4	7	3	13	20	1	61	56	1	4	6	0	9	7	1
71	78	20	11	64	14	9	3	45	5	37	10	13	15	36	0	49	7	35	13	103	0	47	49	61	61	5	35	71	62	2	1	12	4	10	5	13	2	13	18	0	64	57	0	3	6	0	10	6	2
66	60	17	8	71	27	15	14	53	10	40	10	17	9	33	1	56	9	33	10	98	1	50	33	52	61	7	42	52	61	4	0	13	5	14	0	15	1	11	13	2	70	61	0	1	6	6	13	5	1
82	66	13	10	67	8	12	5	57	6	33	13	11	14	44	2	51	6	34	10	109	2	62	31	48	60	7	35	55	56	4	1	5	5	7	3	5	1	16	19	1	46	67	2	0	10	2	12	2	6
60	60	12	10	64	8	7	12	53	10	34	11	21	14	35	0	53	8	39	11	119	1	58	33	62	58	7	27	66	63	3	3	5	6	9	4	14	1	13	10	3	59	60	4	3	3	2	7	6	2
63	61	15	16	72	15	19	11	48	12	39	12	8	10	50	5	69	3	48	25	113	0	52	47	63	76	7	36	49	51	4	3	7	3	7	4	15	2	12	16	1	57	56	3	1	2	2	4	7	1
69	72	19	9	76	17	8	7	51	16	26	8	18	17	37	3	51	6	33	14	137	0	59	41	41	47	6	40	56	62	8	0	8	6	11	4	9	1	12	13	0	52	51	8	1	2	2	9	3	4
74	71	9	14	72	25	15	12	46	6	42	7	13	11	39	1	65	8	33	14	101	0	48	34	69	65	7	36	62	55	7	1	6	1	7	3	12	4	16	22	2	62	51	0	1	7	2	7	5	1
74	80	14	13	43	26	13	10	53	12	24	7	19	8	37	0	61	5	29	12	108	1	45	32	49	60	6	36	51	65	4	4	15	6	10	3	12	2	18	15	1	73	62	3	1	6	1	18	5	0
72	75	8	13	60	10	7	6	68	12	34	6	17	10	42	2	73	8	37	8	140	0	59	38	62	52	5	31	48	77	4	2	11	6	5	1	10	4	13	9	0	70	68	3	4	13	3	9	9	3
65	68	13	9	85	17	8	4	51	8	32	10	15	11	44	1	57	8	35	16	107	0	43	34	57	43	5	33	64	66	5	2	10	1	7	1	13	1	16	7	2	70	61	5	1	7	4	7	4	3
82	67	16	12	75	23	11	9	46	9	25	15	18	13	58	0	65	3	27	18	116	0	44	36	56	68	7	37	67	57	9	2	9	9	9	0	18	0	16	18	2	80	58	3	1	4	1	10	5	0
64	79	16	11	72	16	8	5	53	9	43	3	12	14	44	2	66	6	26	20	118	1	52	37	32	66	2	38	69	59	7	3	9	8	8	4	14	0	12	25	0	62	55	4	0	6	2	8	5	5
59	73	14	14	69	19	4	8	47	8	29	13	12	14	31	0	42	6	42	11	128	0	59	22	38	56	11	35	68	59	2	2	9	10	10	0	13	1	12	17	1	77	60	2	1	5	3	4	8	2
59	68	9	15	71	18	9	8	54	11	34	7	11	13	46	3	61	2	36	10	103	0	45	42	69	67	11	26	55	59	1	2	6	1	9	0	10	1	15	14	2	46	57	1	0	3	3	4	5	2
66	73	12	15	63	11	12	12	47	10	43	7	15	12	51	1	50	8	36	7	124	0	38	34	54	66	11	30	48	57	3	2	12	4	5	3	16	1	19	12	2	70	58	1	1	2	3	9	10	4
57	74	17	14	66	17	9	8	53	8	33	11	13	9	27	0	47	3	32	6	130	0	64	36	54	56	8	37	59	60	3	3	14	7	10	4	14	3	11	19	3	60	66	4	0	3	6	11	1	0
67	72	24	9	76	15	10	11	53	12	29	12	25	8	32	1	45	6	44	13	112	0	41	34	65	51	6	36	60	70	7	0	14	7	10	3	14	3	13	9	1	71	73	3	0	5	3	8	4	3
87	63	9	11	70	28	16	12	47	7	32	10	19	18	50	1	57	6	40	10	133	0	52	46	42	74	1	36	58	43	4	2	6	3	4	2	12	2	14	17	2	58	64	7	3	4	4	8	5	6
69	80	12	14	71	23	12	6	52	12	36	10	15	14	32	2	56	4	42	20	108	1	56	37	60	56	7	32	67	62	5	2	8	5	7	4	6	3	18	20	2	61	61	5	0	7	1	10	8	3
70	77	14	16	75	23	12	8	53	11	34	9	14	7	46	3	42	10	40	8	112	0	64	39	63	59	4	36	54	60	3	1	11	8	8	4	11	2	21	19	1	78	48	3	1	3	4	10	7	3
70	68	9	9	65	22	8	7	52	11	30	10	19	5	37	2	61	2	26	9	122	2	62	37	48	65	3	31	79	74	3	1	4	6	15	3	12	4	12	17	1	67	62	4	1	5	1	9	7	4
61	69	13	16	78	18	14	8	52	8	37	8	12	15	39	1	52	6	37	12	108	0	58	36	51	66	6	26	62	68	6	0	7	5	7	5	16	0	14	12	3	67	55	2	3	9	2	9	6	6
76	66	8	9	82	13	5	10	52	10	38	8	16	12	42	1	64	6	28	14	97	2	42	45	49	62	5	26	74	64	6	2	12	7	11	2	12	3	13	11	4	62	85	3	1	8	1	9	5	4
83	72	10	11	77	18	9	5	53	13	34	8	12	7	34	1	47	6	37	6	141	0	51	33	55	47	7	44	61	64	6	4	14	8	6	1	9	1	13	11	1	54	64	1	5	6	4	11	4	4
81	65	13	12	63	17	8	9	52	9	40	11	20	12	44	1	54	11	49	7	107	0	55	35	68	62	7	29	73	61	3	2	9	7	9	6	10	2	14	12	2	58	66	3	4	5	0	12	6	1
77	79	15	16	62	20	3	10	48	12	45	12	15	12	28	0	44	11	35	10	113	1	58	29	56	47	7	39	53	79	6	5	8	5	6	1	13	4	16	17	1	61	50	3	1	4	3	8	5	3
61	61	19	15	68	18	11	11	48	8	33	14	19	13	37	1	58	5	46	12	112	1	41	40	59	70	6	30	52	66	10	1	13	3	9	1	7	2	9	16	1	57	68	3	4	3	4	8	6	4
69	61	19	12	52	15	6	7	36	10	32	12	20	8	38	1	60	6	36	10	116	1	59	31	53	48	7	29	70	70	7	1	6	9	7	2	12	1	15	14	2	63	46	3	2	4	3	9	6	3
69	67	14	16	60	17	9	8	69	8	36	6	18	11	35	0	45	2	48	13	114	0	43	27	56	48	4	32	53	77	4	4	8	8	7	1	11	2	14	15	0	70	51	2	2	5	2	7	5	3
73	77	14	11	61	16	6	7	49	7	33	8	14	5	42	3	64	8	33	14	149	1	32	32	48	57	6	34	53	57	8	2	5	1	8	1	7	0	16	18	1	57	75	3	0	12	1	7	6	2
44	84	12	13	57	12	10	9	54	7	33	7	13	11	36	0	50	6	31	15	121	1	48	41	49	51	7	28	52	68	4	3	17	4	9	4	14	3	16	21	0	63	52	4	4	6	4	7	7	0
64	67	11	9	61	26	5	7	59	4	32	14	21	11	44	0	78	8	32	14	112	0	59	33	44	49	8	40	58	46	7	2	11	5	6	3	14	2	19	20	3	69	61	2	6	7	3	4	4	2
73	77	14	9	58	21	8	6	59	5	45	7	18	15	37	0	56	7	48	11	115	1	60	37	54	50	6	47	54	52	2	1	7	4	5	4	18	3	10	12	0	71	56	3	2	9	2	14	5	2
69	76	14	14	81	23	5	7	60	15	37	9	14	7	38	2	45	3	40	21	111	1	51	39	45	52	5	31	45	59	7	2	8	8	8	6	9	2	19	13	2	67	58	3	0	9	3	11	9	2
65	75	10	4	56	21	13	3	49	7	34	6	24	11	50	2	61	9	43	9	119	3	68	32	43	70	6	38	51	56	4	3	10	5	7	3	7	3	15	18	0	53	51	2	1	4	2	13	8	6
74	59	15	10	77	28	7	7	63	10	39	15	17	12	37	0	54	6	41	17	111	0	55	33	52	53	8	32	51	53	1	1	5	4	7	2	17	1	18	19	0	67	53	1	2	7	3	8	4	6
55	83	15	12	69	23	10	6	58	9	38	4	14	11	50	2	50	7	35	11	97	0	58	47	51	62	6	40	52	52	3	4	7	8	11	3	16	4	20	15	1	54	57	1	3	9	3	9	9	1
80	79	11	9	78	19	13	7	48	6	45	8	8	15	49	2	66	11	31	8	111	0	53	31	45	60	4	42	67	67	3	1	16	5	5	1	13	1	11	21	3	57	69	2	0	9	0	12	10	3
61	58	13	12	69	19	11	9	50	11	46	21	16	9	51	1	50	6	36	13	126	1	54	33	55	48	7	35	54	77	4	3	5	3	7	0	10	3	9	16	0	76	34	2	4	6	2	8	11	3
68	69	16	8	78	19	11	8	70	10	46	7	12	7	46	0	53	4	33	9	135	0	54	32	54	59	5	42	55	71	8	4	10	8	7	2	13	0	19	13	1	60	66	2	1	13	2	9	3	4
59	70	12	10	64	18	12	8	50	15	41	13	13	6	39	1	62	2	40	15	111	0	40	33	58	59	7	44	61	68	2	2	13	9	9	3	16	1	13	19	5	61	57	1	2	9	3	8	8	5
75	77	8	17	78	22	12	9	66	7	35	9	19	17	30	0	45	9	43	7	107	1	49	34	49	40	7	24	59	59	2	2	7	5	7	3	14	2	19	19	2	57	51	5	1	4	4	10	11	3
81	67	12	17	64	17	13	9	49	6	40	8	21	13	45	2	47	8	41	13	129	0	47	35	60	59	6	36	60	52	7	1	12	6	3	4	13	5	15	13	1	66	57	3	2	2	4	10	5	1
68	87	16	12	67	13	9	10	53	7	38	7	23	9	39	1	55	10	27	11	120	0	47	30	49	54	7	26	66	56	6	3	11	3	10	1	12	2	16	17	1	71	41	1	1	7	4	13	11	2
71	63	15	6	79	20	15	10	44	3	35	10	14	5	42	1	65	5	41	14	109	1	51	35	57	67	9	31	63	68	7	5	11	8	12	3	16	2	12	10	4	62	51	1	4	3	4	13	4	1
63	63	12	12	65	22	5	10	52	7	39	5	25	11	50	2	44	2	37	12	121	1	44	40	65	53	8	31	57	57	1	2	13	8	8	2	16	1	11	10	1	64	58	1	1	6	2	9	10	3
80	56	8	7	52	15	10	3	56	10	38	10	21	10	43	0	57	12	42	9	109	1	47	38	53	48	10	39	58	47	8	4	10	5	8	2	14	2	21	11	1	55	66	2	2	5	4	9	9	4
89	72	12	15	63	10	11	8	50	16	37	6	22	9	40	1	62	8	43	15	130	0	58	42	53	55	3	28	43	61	7	1	11	6	8	1	9	2	17	14	3	74	69	1	1	5	0	14	1	3
73	79	22	10	73	18	7	6	51	6	33	7	11	9	50	2	81	3	44	21	109	0	53	40	50	49	7	30	56	65	5	2	11	6	4	2	19	2	17	9	2	49	65	3	3	4	1	11	5	1
73	58	15	9	68	16	7	8	61	4	34	4	17	6	53	0	43	3	42	13	125	1	61	43	54	52	9	24	56	69	1	4	8	3	11	5	12	4	14	13	1	45	64	2	2	6	3	9	5	2
75	86	15	16	71	24	9	5	53	4	38	9	18	13	42	2	35	10	28	12	115	1	52	31	76	58	7	37	62	77	5	2	4	4	8	2	11	2	14	11	0	59	67	2	3	10	0	10	7	5
69	67	15	6	63	17	10	9	50	6	34	8	12	14	58	1	46	8	37	12	92	0	53	47	56	58	8	47	54	59	4	2	11	3	11	0	17	1	12	15	0	70	61	2	1	6	4	8	10	0
66	74	21	11	63	20	10	10	54	15	42	9	9	11	38	0	58	9	35	15	99	1	59	33	57	46	6	32	46	66	4	1	8	3	9	1	12	5	11	16	3	78	58	4	1	6	0	10	4	1
65	67	12	10	58	15	11	15	43	3	39	14	10	11	47	0	57	3	28	16	118	0	48	29	63	84	7	36	52	53	2	2	12	7	4	1	11	0	21	19	1	59	53	2	2	6	3	17	7	1
69	80	14	11	88	20	9	8	52	7	39	10	20	9	38	0	47	6	33	8	119	0	52	22	58	54	11	43	62	58	2	5	15	7	7	5	9	4	19	21	2	64	53	2	0	9	0	10	3	3
67	71	15	11	63	19	12	13	48	8	36	7	20	18	43	1	56	5	42	13	108	0	41	33	54	59	7	26	54	61	4	2	13	3	10	0	11	2	14	12	2	65	70	2	1	11	2	14	6	6
81	70	12	12	59	27	7	11	50	10	39	4	10	11	41	0	53	8	22	9	114	1	41	45	67	57	13	40	62	61	2	1	11	4	11	1	7	4	10	9	0	48	63	3	2	7	2	9	4	6
80	69	15	11	66	25	10	10	47	15	47	7	13	11	43	0	63	4	54	17	121	0	55	29	59	57	5	33	46	64	0	2	10	7	9	3	10	1	21	13	1	57	66	4	1	5	2	5	11	0
62	67	20	16	61	15	8	5	55	12	43	3	14	7	40	1	46	8	36	7	145	0	60	37	57	60	5	31	47	67	2	4	15	5	9	2	9	1	18	8	0	64	58	0	1	9	3	7	5	4
68	82	11	8	66	15	11	4	63	8	34	12	11	9	45	0	47	7	40	9	126	0	41	39	57	66	11	33	61	73	6	3	10	8	6	3	8	0	18	12	2	62	75	2	5	5	1	10	3	0
59	62	5	11	60	20	10	5	56	16	36	11	17	8	38	0	45	8	45	16	115	0	56	35	49	73	9	34	58	69	8	2	9	5	9	2	10	1	18	18	2	65	63	0	3	7	5	7	4	5
52	58	12	12	63	23	9	5	48	14	28	6	15	15	36	1	51	4	35	13	107	1	69	40	62	61	9	33	61	58	7	1	15	5	9	4	12	2	15	9	0	75	59	1	0	4	3	6	5	4
66	72	12	10	54	25	14	9	58	8	36	17	13	7	38	2	58	7	40	16	107	1	61	34	54	63	9	25	66	58	1	4	7	6	5	3	11	5	8	13	2	69	73	3	2	1	2	12	8	2
61	79	19	7	71	19	10	11	58	10	35	6	19	4	29	0	56	2	43	13	95	0	53	31	66	58	10	35	40	56	5	1	16	6	5	2	15	4	18	17	1	69	47	3	2	3	3	9	4	3
50	81	18	20	71	12	10	11	45	12	38	11	8	14	37	2	52	6	29	13	100	0	48	42	62	57	10	33	51	72	4	2	11	9	10	3	6	5	23	13	0	56	59	3	2	1	3	5	9	2
62	75	14	10	65	32	14	9	48	10	41	9	17	15	49	0	65	4	42	16	96	0	53	33	45	56	10	37	58	64	3	2	6	6	10	0	8	5	14	19	1	64	59	2	1	7	4	9	9	2
71	70	13	12	74	20	8	10	43	11	32	13	18	12	34	0	58	2	49	8	107	1	63	31	58	60	5	35	48	72	7	0	6	5	9	0	12	2	12	10	3	50	71	1	0	10	1	14	3	5
60	74	15	9	56	21	5	7	43	9	30	6	18	10	36	2	55	6	37	8	104	1	44	28	45	62	5	39	65	62	3	1	7	9	11	0	9	3	19	19	5	61	62	1	2	9	1	8	5	3
61	76	15	12	69	19	7	7	43	9	32	9	10	18	50	1	59	6	45	8	123	2	45	52	61	46	4	40	53	72	6	6	8	6	10	2	14	2	15	16	1	55	64	6	0	3	2	15	9	3
77	64	19	14	60	16	14	10	59	7	38	6	15	14	58	0	56	8	42	15	92	1	43	41	57	50	7	32	50	60	2	2	7	4	11	3	6	2	16	14	1	61	61	2	2	3	2	6	3	4
80	79	12	13	63	11	7	5	49	10	45	12	20	8	36	2	43	5	46	8	114	1	51	44	58	52	4	29	74	68	1	3	6	8	9	2	13	3	16	11	1	63	55	2	2	6	2	12	10	2
63	70	16	12	81	20	11	5	53	9	39	9	16	18	52	1	54	4	30	12	115	1	60	27	55	53	9	29	58	74	2	2	13	5	10	3	7	5	11	19	1	56	63	4	1	4	3	4	9	5
59	66	15	14	77	21	10	5	53	9	41	7	18	5	43	2	58	7	43	11	116	0	51	29	69	54	6	46	55	64	8	3	9	4	6	1	13	0	14	13	1	58	60	0	2	5	3	8	12	2
75	76	13	17	56	13	9	10	70	13	35	7	10	7	51	1	53	7	36	6	105	0	52	31	57	63	5	44	68	56	7	1	5	3	12	0	13	2	18	12	2	69	46	1	1	8	5	7	5	2
64	73	9	10	65	20	11	10	44	6	33	14	13	10	38	0	54	4	40	14	111	0	68	28	55	49	7	30	60	73	2	6	12	6	11	2	8	0	11	9	2	65	61	5	1	3	3	10	5	4
56	68	13	11	73	26	16	9	58	12	38	2	9	12	34	0	41	5	45	8	103	1	50	35	57	60	7	39	57	65	2	3	12	4	12	4	13	2	11	14	0	76	60	3	1	13	0	12	6	2
70	76	17	16	75	25	8	7	46	8	39	7	18	14	40	0	45	5	44	17	108	1	49	35	60	66	6	27	57	73	8	2	12	8	10	4	12	1	11	9	0	57	60	2	4	6	2	10	6	1
66	70	16	6	79	15	11	2	63	8	31	8	19	5	46	2	70	5	34	14	110	0	53	36	63	47	6	27	63	60	7	2	7	7	6	4	6	1	20	11	2	52	50	2	3	6	1	9	8	9
63	64	12	10	72	16	13	6	52	8	38	14	16	17	36	2	64	5	34	16	107	0	40	40	55	55	5	31	57	65	3	1	11	7	5	1	12	1	12	14	2	52	59	1	1	8	4	5	6	2
80	69	9	9	57	16	12	8	50	0	40	7	9	7	38	0	54	6	56	14	118	0	49	33	48	52	5	37	56	57	1	0	10	4	7	1	18	2	13	11	1	72	53	3	0	5	2	14	11	2
72	66	4	12	69	12	6	13	48	7	29	7	16	17	27	0	45	8	32	5	123	0	61	46	52	70	9	39	70	70	8	1	13	3	15	4	13	2	15	15	1	64	69	3	2	3	4	9	5	2
73	54	13	14	65	21	9	6	45	5	31	8	17	17	46	3	56	12	38	11	124	1	54	34	45	59	9	33	69	74	5	4	7	8	13	5	10	0	15	19	1	71	72	4	0	3	2	11	5	1
91	69	18	11	82	28	14	7	41	6	41	5	18	10	43	0	63	6	42	9	115	1	49	46	52	53	6	26	48	58	3	2	8	7	6	4	11	1	10	13	1	60	49	3	2	6	5	12	6	0
54	69	18	12	56	29	11	9	44	12	33	6	17	15	41	2	51	10	42	10	118	0	54	31	53	61	3	30	53	55	5	2	6	8	9	0	19	3	22	15	1	54	57	4	1	4	3	7	9	3
67	69	13	11	60	15	7	8	39	9	51	5	15	11	46	2	58	6	38	13	127	0	60	26	52	60	8	37	58	65	1	2	13	7	3	4	14	2	12	12	3	59	70	5	1	9	2	11	6	1
58	65	16	8	67	26	13	7	55	6	44	6	13	15	39	0	66	10	38	12	117	0	57	33	44	52	4	40	48	71	5	4	9	8	8	1	12	5	14	15	3	59	55	2	1	6	3	6	6	4
73	65	12	19	49	14	10	11	37	7	20	12	19	12	36	0	54	8	39	4	128	1	52	35	54	51	7	48	60	60	5	1	9	3	3	2	10	2	12	15	1	63	63	2	1	7	0	10	11	6
72	79	14	11	61	28	11	9	55	12	44	3	14	17	35	1	56	3	41	15	117	1	61	31	61	72	6	24	63	58	2	3	7	3	17	0	9	2	23	16	3	66	56	3	0	6	3	11	6	5
62	62	12	12	65	21	8	7	55	10	33	5	17	14	42	1	36	5	51	10	94	0	44	33	90	50	7	24	77	56	5	3	8	7	6	3	17	3	16	15	1	61	60	2	0	8	2	16	8	3
69	70	11	9	66	18	4	6	58	10	34	11	13	16	43	0	50	4	39	16	111	0	50	38	36	60	8	38	49	54	1	1	11	6	5	2	13	2	11	19	3	71	60	2	1	2	5	9	3	4
59	65	15	19	72	13	15	9	52	13	37	5	11	8	39	1	46	2	43	14	105	0	56	39	61	60	6	28	56	69	4	3	12	5	11	3	2	0	16	16	2	59	59	6	3	5	0	11	9	4
65	77	14	15	68	24	9	9	41	9	41	9	22	9	47	0	63	2	42	10	118	0	61	38	60	60	8	33	55	68	6	1	9	7	9	1	14	1	18	19	1	64	61	4	2	3	3	7	6	3
80	65	13	6	59	21	7	9	59	5	30	5	19	12	36	2	53	4	43	14	121	0	47	29	52	67	6	40	61	63	6	2	7	5	8	3	12	2	14	17	0	60	66	1	2	3	5	8	7	0
80	93	11	16	62	24	10	12	45	11	45	13	15	7	47	0	78	4	34	10	106	1	52	35	44	67	7	40	52	59	6	6	7	4	8	1	8	6	13	15	1	68	59	2	2	3	2	9	6	2
66	71	14	12	64	15	19	4	39	4	45	5	14	6	51	0	51	3	39	5	126	1	53	37	50	72	3	38	59	63	4	2	10	4	6	7	7	4	11	22	1	56	53	3	2	6	3	10	4	0
62	71	15	12	68	23	16	6	65	8	31	10	18	14	45	1	69	13	38	10	129	1	59	41	53	51	6	35	48	72	4	1	8	6	5	1	16	0	12	16	0	55	64	0	3	7	3	11	10	2
85	77	20	9	60	12	9	11	47	8	31	8	13	7	36	1	52	4	46	8	112	1	55	38	53	68	3	33	55	56	5	1	13	6	7	1	13	2	11	18	4	57	58	1	2	4	0	9	5	4
67	78	13	19	85	24	12	9	47	4	39	11	12	12	40	3	61	7	41	15	123	0	44	22	62	48	3	31	70	61	1	3	10	6	5	0	14	3	17	18	3	56	69	4	4	4	4	7	5	5
75	70	15	9	54	19	11	3	56	6	21	12	9	12	44	2	67	7	36	8	123	3	51	29	56	57	5	28	52	67	6	1	7	8	7	4	8	4	12	9	2	57	62	3	0	6	2	7	4	1
63	70	11	5	63	32	10	6	48	4	30	7	18	12	34	0	56	4	46	10	115	0	50	35	47	49	8	34	53	63	8	4	9	5	5	1	13	4	12	14	2	47	60	0	3	5	0	10	10	4
62	65	15	17	62	25	14	3	59	9	42	7	19	8	50	0	59	9	26	15	110	0	53	42	60	57	9	33	47	59	7	3	17	10	9	4	20	2	20	18	1	54	54	3	1	6	4	9	3	3
67	72	20	12	66	16	5	8	52	11	43	11	17	11	42	2	50	9	31	11	121	1	54	36	59	59	6	34	78	52	6	3	10	6	10	2	8	0	15	25	0	63	72	2	3	2	1	10	6	2
67	75	19	15	62	24	8	4	47	10	41	6	15	17	43	0	55	4	38	12	133	0	35	33	53	71	9	38	58	69	4	3	8	6	7	0	14	2	18	15	3	51	56	2	1	3	0	10	5	3
53	79	9	15	60	24	13	7	54	11	37	17	15	13	35	0	46	7	37	9	113	0	57	36	51	50	6	34	63	48	4	0	9	6	13	2	18	8	17	14	0	54	47	1	1	6	0	7	6	3
69	80	19	16	67	27	10	11	46	7	35	7	15	16	38	1	59	7	37	8	115	0	59	34	60	59	7	31	59	58	4	2	7	7	10	3	12	3	16	12	1	62	70	4	5	5	0	10	7	1
61	76	12	15	58	18	8	4	44	14	24	7	20	13	37	1	46	4	44	14	132	0	48	36	67	51	5	37	56	64	4	1	9	4	4	3	11	1	19	14	6	66	53	0	2	4	4	11	5	6
73	81	13	10	72	19	11	16	47	5	38	7	13	12	47	2	66	2	39	8	116	0	48	34	59	65	9	37	53	56	5	0	10	6	4	2	14	2	11	14	5	75	63	1	1	7	7	8	5	2
59	63	14	16	74	17	12	4	44	11	39	11	17	17	47	1	50	8	39	12	129	1	64	34	63	49	4	39	55	66	4	1	10	4	6	3	12	3	18	13	3	62	72	3	4	7	3	6	5	5
73	68	11	10	63	16	4	13	49	7	30	13	17	14	43	2	72	5	35	13	117	1	44	35	57	62	3	36	57	83	5	4	7	9	13	1	9	1	13	22	0	71	49	4	5	8	4	9	3	2
61	49	8	10	66	23	10	10	37	9	42	8	15	12	39	0	64	6	34	7	106	1	67	32	38	64	3	30	68	53	4	2	10	4	6	2	9	1	12	17	3	75	46	1	1	6	4	11	3	3
69	75	14	14	54	16	13	5	54	6	41	11	17	9	43	2	60	4	43	15	118	0	45	33	59	63	4	31	56	68	4	4	15	2	10	3	12	3	15	5	2	53	54	3	3	8	0	11	6	7
73	62	18	7	85	21	6	9	59	11	32	6	14	7	40	0	49	7	28	12	123	1	54	36	62	62	1	34	41	66	4	4	7	3	2	3	9	4	12	14	3	71	72	4	3	4	1	10	8	3
55	66	21	11	81	19	12	7	44	6	48	13	11	17	25	1	44	6	33	10	122	0	43	35	41	68	8	40	70	65	4	0	10	8	14	4	9	1	12	18	1	72	41	3	2	4	1	11	5	4
56	63	18	8	73	21	3	4	39	9	41	4	12	17	49	0	47	5	44	17	119	0	61	35	54	57	5	32	47	70	8	3	13	8	6	3	13	0	12	17	2	67	66	2	2	5	2	12	2	7
78	75	15	11	69	27	10	4	68	3	43	11	13	11	46	0	50	5	45	10	127	0	54	31	47	54	5	29	52	49	4	3	12	7	6	0	9	2	12	11	0	53	69	3	4	11	2	13	3	3
68	55	11	8	74	25	13	5	52	9	35	10	13	14	45	0	56	9	38	13	114	0	52	41	50	53	10	29	52	56	5	1	7	7	7	1	17	1	11	13	3	56	50	3	2	10	6	8	10	2
74	65	11	11	65	28	6	7	61	4	37	7	17	8	50	0	45	4	32	12	99	0	49	24	55	49	10	31	65	66	4	4	9	8	8	1	16	2	19	10	2	63	56	1	3	7	4	5	4	5
73	60	14	18	66	23	9	8	39	7	29	12	18	10	38	0	56	9	42	13	121	1	52	30	59	52	11	38	52	72	5	5	8	9	6	5	7	0	11	16	2	73	67	1	1	4	5	13	7	4
64	64	13	11	62	15	16	4	43	10	33	11	9	13	42	0	62	8	40	11	107	0	58	33	56	58	5	27	61	60	5	2	7	4	7	1	13	1	16	17	0	58	55	3	0	9	2	8	8	0
71	78	12	9	56	27	9	10	44	8	31	10	18	11	41	1	68	8	41	11	111	2	51	34	48	50	3	32	69	61	1	2	12	6	10	3	14	3	14	21	1	67	58	4	3	5	2	11	3	4
63	65	17	15	61	26	9	7	48	13	30	10	8	11	31	0	62	5	34	8	108	2	49	29	68	50	7	37	53	65	5	1	9	9	10	2	12	3	11	18	0	59	76	4	0	5	2	9	6	2
72	80	12	9	64	15	4	10	52	11	33	11	13	12	45	1	51	4	44	12	115	2	46	37	62	58	10	33	69	60	1	3	11	4	6	5	12	1	12	26	0	72	60	4	1	7	3	7	10	2
68	60	12	7	71	20	8	3	56	11	36	11	16	12	59	2	47	5	32	16	107	2	63	30	58	56	10	31	51	70	5	1	8	4	9	5	15	1	21	16	5	59	56	4	4	6	1	10	3	2
64	66	20	11	74	13	8	6	64	11	40	5	15	11	40	1	50	4	46	10	121	0	52	37	55	66	8	40	68	60	4	4	9	7	5	3	14	0	18	14	0	59	57	4	3	10	1	7	6	4
64	72	11	13	75	16	11	11	51	10	32	9	14	14	31	1	49	2	33	20	109	0	47	43	52	51	6	40	47	61	3	0	13	8	7	2	11	6	13	16	1	63	58	3	2	7	0	7	9	4
71	67	15	16	59	14	9	6	60	6	35	2	16	14	42	1	48	2	40	15	116	0	47	43	37	60	11	35	66	68	3	1	9	9	14	6	13	1	10	17	1	70	53	1	3	6	3	9	8	1
75	74	19	13	75	20	11	7	57	10	30	10	12	14	42	1	57	4	42	11	119	1	52	36	60	53	3	29	62	69	6	3	9	7	14	1	11	2	19	13	0	62	55	3	1	4	1	10	3	4
88	72	15	9	69	32	4	11	49	15	36	7	22	10	56	1	48	2	26	6	123	0	59	45	60	62	5	30	52	44	3	0	14	3	14	2	20	1	13	16	0	62	56	3	2	5	1	11	1	2
70	76	12	17	58	21	8	14	52	6	39	8	14	8	37	3	62	8	39	12	101	2	61	40	66	64	3	39	73	60	8	4	15	8	5	2	11	2	13	18	2	55	54	2	3	9	3	9	3	2
64	63	11	5	67	17	15	11	60	9	41	12	26	7	39	2	51	3	41	7	106	1	60	38	64	66	6	39	61	60	2	3	11	10	7	3	13	0	17	24	1	60	62	1	1	2	1	6	8	2
75	59	11	8	68	19	9	13	47	13	35	8	13	12	28	0	64	10	50	16	99	3	53	34	53	48	7	36	57	69	9	2	9	3	6	1	5	4	13	13	2	68	57	2	2	6	3	14	3	2
78	71	16	12	63	16	15	8	52	9	34	13	22	11	38	0	68	4	33	9	112	0	56	37	63	50	5	37	61	65	1	1	9	4	5	3	17	3	17	14	2	69	51	3	2	8	2	9	5	3
50	61	18	12	84	15	16	7	53	9	34	6	19	9	43	1	58	5	31	8	110	0	40	36	52	62	3	26	59	67	6	1	10	6	11	2	4	3	12	11	0	56	66	2	4	7	4	10	7	4
72	83	10	11	52	20	17	11	42	8	29	17	12	10	44	2	55	5	37	9	130	0	43	36	51	51	6	26	67	77	3	4	8	5	10	4	15	2	16	15	2	68	58	3	1	7	1	13	8	2
70	71	18	14	60	19	10	5	51	9	38	7	14	9	38	2	68	4	40	20	115	1	42	36	59	62	4	31	53	67	5	4	13	5	9	7	18	2	12	16	1	71	47	6	2	5	0	8	9	4
66	66	12	11	65	23	6	8	47	13	46	9	19	10	48	0	70	8	51	11	95	0	55	24	63	45	8	40	53	62	5	4	10	4	9	2	14	1	18	21	3	60	55	4	2	12	2	13	3	4
76	71	12	12	61	23	10	7	55	11	44	10	18	17	46	3	68	6	30	23	135	0	53	37	61	55	7	36	57	60	2	0	12	6	5	3	14	1	20	14	1	80	77	2	1	5	7	6	6	2
63	64	20	13	69	20	10	6	40	6	36	6	16	10	32	0	61	4	38	9	110	0	58	42	55	55	8	43	55	65	3	1	14	11	9	2	12	3	16	24	1	61	74	1	2	3	3	12	7	5
77	69	10	9	68	12	8	9	55	11	35	13	10	16	52	1	54	4	41	15	117	0	51	35	41	62	13	35	55	68	7	3	8	9	5	1	10	1	11	14	3	48	65	0	0	4	4	9	11	3
61	71	8	15	56	19	8	6	57	7	34	8	10	10	35	1	74	5	49	8	105	0	50	30	58	57	10	35	61	53	4	2	4	6	8	2	9	5	16	13	1	62	52	4	1	10	5	9	4	3
69	73	22	11	59	14	11	8	49	6	35	9	13	13	34	0	55	6	42	11	114	0	45	41	50	61	4	32	63	45	2	2	12	6	10	6	6	3	15	7	3	84	68	1	3	6	4	10	7	8
63	80	14	8	67	13	6	6	51	10	33	9	15	9	35	1	43	8	41	12	96	1	63	34	78	68	2	34	40	56	6	5	17	9	4	0	18	5	9	23	2	58	59	2	2	4	2	11	2	3
84	68	18	13	62	21	12	7	51	10	36	3	14	18	51	1	53	7	34	15	103	0	68	35	45	66	4	24	67	65	1	3	10	7	8	1	14	3	13	17	1	54	49	6	1	2	2	9	9	3
85	67	14	15	75	17	14	7	66	10	43	8	18	14	39	2	65	6	36	13	123	0	52	35	49	73	5	30	62	57	4	2	11	6	7	0	11	2	16	22	3	59	63	3	2	5	5	11	1	3
65	71	11	11	69	15	12	5	61	9	45	9	15	9	46	1	54	4	43	20	124	0	56	40	59	60	4	29	43	50	5	2	7	2	7	1	12	3	17	9	2	59	58	2	4	4	2	10	9	2
78	73	18	14	64	18	11	14	67	9	34	8	11	8	49	1	54	5	37	12	116	0	49	32	41	68	5	35	76	61	2	3	7	3	8	0	12	2	16	19	1	62	53	3	1	4	3	15	6	3
65	84	17	11	58	23	8	8	47	8	30	6	13	8	30	1	49	8	31	18	117	0	51	32	58	47	5	23	58	55	3	0	8	7	10	6	10	3	21	19	4	45	60	1	0	6	5	9	10	3
73	73	19	12	61	22	10	9	56	10	37	10	21	11	37	1	49	7	41	15	97	1	55	41	61	45	7	38	67	51	3	4	11	8	7	4	18	3	15	15	0	55	62	0	1	2	4	9	7	3
69	65	10	14	57	22	13	5	51	14	32	10	19	6	50	0	60	0	42	12	110	3	50	35	49	62	3	25	63	49	7	1	12	6	13	3	9	1	12	14	2	59	49	4	2	8	4	12	9	2
72	84	16	13	65	14	17	6	46	8	38	10	17	10	40	0	62	6	43	20	108	0	55	40	43	46	2	48	74	75	6	2	18	6	5	1	11	4	13	22	3	69	51	3	0	6	5	14	7	1
58	62	17	14	50	17	10	6	55	16	28	8	25	19	39	0	53	7	34	12	104	1	61	34	57	73	6	37	42	51	3	3	12	2	7	4	8	2	12	14	2	65	78	1	1	7	7	11	8	1
65	63	13	11	73	15	4	7	47	5	35	8	17	13	34	3	48	6	33	15	114	1	59	35	58	54	4	34	52	69	6	3	10	3	9	3	14	4	16	10	3	58	58	3	3	3	2	19	8	3
63	97	14	16	73	14	8	12	50	6	34	6	18	14	35	0	71	4	47	12	114	1	63	48	57	54	5	44	62	56	3	0	16	5	7	2	7	0	12	21	1	63	75	6	2	5	1	5	9	2
78	67	16	12	66	26	7	8	59	17	46	10	16	4	42	1	56	10	41	10	101	1	55	48	57	48	9	26	66	60	3	1	7	8	7	0	12	2	15	17	1	63	66	2	3	1	5	13	3	4
85	63	13	11	65	20	7	8	52	15	37	8	17	15	59	3	54	9	36	12	115	1	55	31	38	57	4	35	75	65	1	1	7	4	13	2	13	9	14	18	2	53	56	3	3	3	2	8	8	2
65	66	15	11	62	25	9	4	58	5	43	5	24	11	44	0	57	10	35	10	108	1	51	31	48	36	7	26	59	73	3	1	10	5	8	4	13	1	10	14	1	77	67	3	1	8	5	4	7	4
71	59	16	10	61	16	11	4	58	9	33	13	17	12	38	2	62	4	38	14	126	0	43	26	51	63	4	38	67	68	5	3	6	3	12	4	8	4	16	12	2	66	59	2	3	6	0	11	4	6
58	70	19	7	76	15	8	12	44	12	34	11	12	8	51	0	56	4	53	10	134	0	38	44	63	56	12	36	53	50	3	5	12	4	9	1	9	2	14	21	2	71	57	4	1	3	1	16	8	4
78	65	14	10	63	15	8	4	55	13	35	11	18	14	38	0	54	6	38	12	136	0	48	33	45	64	7	38	67	77	7	4	7	4	8	1	13	1	15	19	1	69	60	3	2	6	1	13	5	4
72	46	10	9	66	11	16	5	70	4	37	8	20	11	42	1	63	11	37	17	116	1	49	45	46	60	4	34	41	60	4	2	4	8	6	5	11	2	13	18	1	59	62	1	2	2	3	6	1	2
76	76	16	13	68	19	11	4	55	14	34	8	12	22	40	0	66	5	37	14	106	1	58	36	48	54	4	35	54	65	7	2	7	2	8	3	8	4	9	24	0	63	69	1	0	4	1	9	5	4
67	92	14	12	71	20	14	7	57	4	39	9	16	8	47	0	63	4	32	21	118	1	37	29	57	54	7	22	66	47	1	2	10	7	7	1	12	2	14	16	1	61	72	2	0	5	5	9	5	3
88	67	12	7	66	20	10	10	54	13	47	11	14	11	37	0	63	3	47	10	115	1	49	28	53	53	5	31	45	60	4	3	9	3	5	4	18	0	12	16	1	69	62	1	3	6	4	7	7	4
74	68	15	14	49	19	9	17	48	13	40	12	15	13	45	0	65	3	37	11	113	1	60	35	51	75	6	28	58	64	2	1	10	6	5	2	8	2	17	20	1	63	57	4	0	7	1	7	5	5
63	74	20	5	70	21	6	7	55	10	32	6	18	6	37	2	51	8	40	7	116	1	53	26	59	57	3	42	52	52	3	2	11	6	9	3	14	3	10	17	1	62	61	2	1	3	2	7	3	2
90	70	9	14	69	21	9	12	52	15	39	8	15	17	49	1	60	5	50	12	113	0	62	36	39	62	7	30	44	69	4	2	10	5	3	7	14	2	12	19	1	51	46	0	5	7	6	9	5	0
71	80	14	13	73	16	13	10	56	11	44	8	13	8	50	0	51	5	34	9	122	0	54	30	52	65	5	22	58	64	1	4	8	9	6	0	14	5	17	4	1	63	55	5	2	6	3	9	11	2
71	73	18	18	56	8	11	5	51	3	26	9	19	12	39	0	50	8	41	16	105	2	58	39	46	55	10	30	52	66	5	2	14	5	7	2	11	3	19	20	0	75	65	1	4	3	1	7	8	4
64	73	14	15	63	16	7	6	65	15	30	11	15	15	40	1	53	5	50	13	120	2	60	33	54	52	7	26	64	75	4	3	11	11	9	6	17	2	14	14	2	56	72	3	0	9	0	8	9	3
62	58	14	12	61	22	11	9	54	12	45	14	18	17	41	1	64	5	27	11	111	0	49	33	63	62	8	37	65	60	2	2	8	9	4	2	9	1	15	19	1	59	67	2	0	8	5	12	2	2
72	85	11	11	73	16	9	7	52	8	35	10	20	13	44	1	58	4	45	9	112	0	47	36	66	56	7	26	56	65	3	1	6	6	8	3	16	2	14	17	1	48	70	6	1	2	2	17	6	2
70	63	22	13	67	18	12	6	48	9	43	13	18	11	29	2	49	10	38	13	140	0	49	36	55	67	3	41	50	65	1	2	12	3	11	3	10	0	17	13	1	58	57	3	3	8	2	4	7	2
70	75	19	13	77	20	4	9	52	7	38	6	13	11	39	0	53	10	34	8	132	0	47	43	38	55	9	30	60	76	9	1	14	4	4	4	6	2	14	14	3	56	64	1	2	8	1	9	5	4
72	74	18	7	77	17	8	5	50	13	35	9	12	11	46	1	43	8	31	9	107	1	46	32	44	64	3	42	53	63	4	5	5	5	6	3	6	2	25	14	1	68	57	1	3	6	2	5	13	1
79	80	11	7	63	20	10	8	69	15	32	9	10	7	41	0	69	5	37	14	110	0	61	31	65	59	5	36	67	61	2	4	10	8	7	3	11	4	20	8	3	68	58	3	1	6	1	7	6	1
67	76	15	14	67	19	16	5	53	7	35	13	9	11	29	1	52	6	32	11	121	1	47	40	59	63	4	31	63	62	1	5	8	5	5	3	12	1	12	19	1	66	65	2	5	10	2	12	3	1
64	76	12	9	71	15	13	9	47	12	35	14	17	16	35	0	49	5	49	12	112	1	51	36	54	58	5	25	68	59	4	0	9	5	5	3	9	3	18	13	3	62	62	1	2	4	3	4	6	4
50	61	17	8	48	21	7	12	46	6	32	10	7	9	44	0	65	10	31	9	129	1	69	38	51	61	3	36	74	56	5	2	10	2	12	2	9	2	22	11	2	75	65	1	0	3	2	17	3	4
71	81	14	8	58	27	15	9	48	13	37	14	15	13	40	2	65	8	36	9	111	0	47	42	58	61	8	22	69	61	4	2	9	5	6	3	16	2	12	14	1	61	56	6	0	11	3	9	5	4
80	57	14	12	64	21	19	9	52	11	33	12	12	13	38	0	67	5	33	12	114	1	51	36	44	49	7	36	68	62	6	3	9	7	12	2	11	2	11	24	2	59	52	1	1	3	3	10	6	4
63	70	17	16	72	20	11	7	49	11	40	8	15	11	41	0	52	9	37	6	111	0	48	38	51	56	8	29	62	76	1	3	9	6	4	3	15	5	12	9	2	58	64	3	0	5	2	4	6	2
65	68	16	11	75	20	10	3	55	3	35	7	16	8	37	1	56	5	42	16	89	0	62	37	65	70	9	24	85	57	8	3	6	6	7	3	14	1	15	18	1	54	58	1	2	3	8	6	4	3
72	69	11	10	61	21	10	11	47	8	37	3	17	11	47	0	68	5	29	19	109	1	48	35	52	69	10	33	63	76	1	1	7	3	10	2	13	4	19	18	1	54	72	1	1	5	3	12	12	2
60	73	12	7	73	24	11	9	58	11	38	8	16	15	40	4	65	9	31	11	123	0	60	38	71	46	6	41	47	61	2	2	13	3	8	1	13	0	9	12	1	55	68	2	1	3	4	12	6	4
76	71	15	11	78	18	10	12	57	7	20	13	11	8	43	3	56	4	33	8	116	0	58	31	46	64	4	24	55	62	8	4	14	8	9	2	19	2	21	20	2	61	62	1	1	4	4	13	5	1
67	87	16	13	74	15	3	5	49	7	34	14	20	8	59	2	54	5	41	13	96	0	42	40	56	49	7	29	53	71	5	5	13	5	4	2	18	1	13	15	1	59	54	1	0	6	2	8	3	2
81	60	11	11	64	31	14	3	55	12	29	11	17	9	48	0	56	2	30	13	128	1	51	41	52	57	5	30	59	71	8	0	11	7	10	3	16	2	13	16	1	59	68	6	1	7	0	9	6	3
64	85	12	15	54	22	15	9	45	6	36	13	19	13	52	0	57	2	45	21	111	0	47	39	47	62	8	24	49	56	5	5	13	4	12	3	12	2	13	12	3	67	57	4	4	6	5	14	8	2
79	73	9	10	60	19	9	3	47	8	33	12	16	12	30	1	74	9	36	7	122	1	46	37	54	58	3	27	61	61	5	5	17	4	6	5	12	3	17	13	0	68	56	2	2	2	1	11	6	2
69	56	12	14	55	25	14	7	60	7	34	9	12	7	34	2	54	1	37	12	132	0	55	33	60	60	5	28	53	49	3	3	10	8	5	3	9	2	25	14	0	71	62	0	1	5	3	6	4	1
62	84	16	10	76	16	12	9	48	4	45	8	14	12	41	1	55	4	37	20	115	0	46	42	53	51	2	49	50	73	2	1	7	6	11	2	10	0	12	14	1	63	59	1	1	6	3	6	6	3
56	69	16	14	67	19	13	8	67	15	45	9	12	11	44	2	55	7	25	14	106	0	63	27	46	64	4	34	50	77	4	4	11	8	9	1	16	2	12	16	0	58	61	2	1	1	3	6	2	4
74	96	13	12	70	18	8	6	55	9	33	9	17	11	54	0	50	7	46	8	96	0	49	37	56	56	5	44	56	55	4	3	4	2	6	3	18	2	15	15	0	52	57	2	0	5	2	7	7	2
79	69	10	12	65	18	12	5	42	10	33	6	14	12	46	0	45	7	35	10	113	0	49	35	61	72	7	20	52	72	6	1	13	6	6	6	9	0	12	11	0	64	69	5	2	7	2	7	11	3
63	66	18	16	68	28	9	8	73	6	34	11	15	12	38	1	56	6	44	8	120	0	38	23	51	67	9	32	64	59	8	1	14	4	7	3	17	5	16	13	2	57	53	3	2	5	2	12	4	4
76	74	11	10	71	21	6	8	39	7	32	10	14	9	46	0	67	6	36	22	113	0	44	32	45	52	6	41	42	91	3	7	9	4	4	5	11	1	11	13	2	61	58	4	0	6	3	10	2	3
62	72	21	11	56	17	7	14	50	7	32	11	14	12	41	0	53	8	37	11	127	1	52	36	57	46	6	35	58	68	2	2	8	7	10	2	19	2	20	11	2	54	60	3	4	2	3	9	6	4
73	74	16	11	71	28	11	9	49	13	35	9	12	12	28	2	60	6	44	14	135	1	57	32	42	59	6	42	59	59	4	1	13	4	6	1	11	5	14	8	1	55	46	2	2	7	5	11	5	3
77	74	8	12	81	21	8	4	50	10	29	13	16	17	49	1	55	8	35	8	117	0	58	28	43	61	6	38	59	54	4	3	7	4	10	1	13	2	16	8	2	68	67	2	2	5	2	11	8	3
69	66	16	11	53	16	10	7	44	10	28	4	8	13	40	0	55	5	35	19	96	0	47	32	51	52	13	20	54	57	5	1	8	3	4	1	11	1	25	12	2	72	61	0	3	4	1	10	12	3
65	86	13	10	67	21	9	8	60	5	43	11	18	13	39	1	44	2	32	12	115	1	66	42	55	71	6	29	68	63	3	2	7	6	5	4	13	2	13	14	3	53	67	1	1	6	3	5	4	3
70	67	16	11	73	22	11	4	53	11	41	14	27	11	29	1	51	10	40	15	110	2	47	30	46	53	9	42	83	61	6	1	12	0	9	2	9	4	11	16	1	55	64	5	1	9	5	9	5	3
60	73	17	16	60	16	9	4	41	10	38	5	14	14	34	2	60	3	38	15	106	1	49	36	60	56	6	29	48	58	2	3	7	4	10	0	14	0	17	19	1	57	70	2	2	4	1	7	6	4
76	81	18	8	63	23	8	5	39	9	34	9	19	13	40	1	59	3	32	14	134	0	51	47	69	53	11	32	50	64	4	1	7	5	11	3	8	3	13	9	5	66	63	5	0	7	3	14	3	1
57	76	17	13	62	22	8	5	65	9	39	9	13	5	32	0	42	4	39	6	113	0	55	42	53	69	5	40	61	64	1	1	9	9	11	2	20	2	14	21	4	50	71	4	2	2	4	13	2	2
59	64	14	9	58	17	13	7	46	15	38	13	17	12	38	0	50	3	34	15	114	1	49	29	49	60	5	28	79	77	6	3	8	5	8	1	14	1	15	13	2	70	70	3	2	9	5	10	8	2
65	78	10	12	63	17	11	12	60	12	34	6	17	7	35	1	53	3	37	13	121	0	50	40	57	61	9	32	55	71	6	3	9	9	8	2	12	2	12	20	0	74	58	3	1	2	1	10	5	4
66	74	7	12	61	19	16	9	54	13	33	8	17	15	46	1	61	2	41	7	107	0	47	41	57	47	4	34	56	65	4	4	7	6	5	4	10	2	15	19	3	62	47	1	3	7	1	14	7	0
71	79	9	13	63	14	10	7	64	11	39	9	19	12	39	0	53	6	51	15	115	1	55	41	44	65	6	37	68	56	4	3	9	6	12	5	8	4	15	15	1	77	68	6	1	2	4	10	5	1
74	66	14	11	76	19	15	12	42	8	30	11	9	11	46	0	47	8	41	10	122	1	52	34	47	59	6	40	60	64	2	4	10	4	6	2	15	2	13	19	1	55	57	3	4	7	4	10	3	2
57	72	15	9	67	20	11	6	52	9	28	11	19	20	40	1	60	6	43	6	125	0	48	29	52	52	3	36	59	48	6	2	16	2	6	6	8	2	14	20	1	60	73	3	3	7	2	9	10	2
71	73	12	13	42	13	11	8	50	11	38	9	17	17	43	0	54	10	38	5	98	0	44	35	53	57	3	36	57	71	8	2	9	4	7	2	14	1	11	10	2	63	59	2	2	12	3	10	6	1
75	81	19	24	86	24	8	9	48	4	36	12	14	10	46	0	53	3	40	8	120	1	58	42	50	57	4	46	66	49	4	0	11	7	10	3	14	5	15	15	1	51	61	5	1	8	1	9	2	4
54	68	6	7	78	17	11	11	45	4	49	8	11	9	56	2	46	9	36	10	129	2	56	44	50	51	9	31	58	65	3	3	8	4	13	4	10	2	18	18	1	62	62	1	1	3	1	3	7	4
65	58	17	12	69	24	7	6	54	10	37	12	20	8	31	0	49	6	43	11	122	0	49	34	50	58	3	32	66	57	4	6	10	5	8	2	16	1	18	9	0	57	67	4	2	4	4	7	5	8
66	52	10	13	78	23	14	9	53	11	38	9	16	10	41	1	68	6	45	13	106	1	50	29	45	53	8	28	60	71	3	3	11	2	14	1	10	4	12	14	2	49	57	3	4	6	4	9	11	2
66	67	19	12	68	17	8	6	55	9	38	8	17	18	45	0	58	3	49	2	127	0	56	36	36	66	13	33	60	56	9	3	10	3	10	1	11	1	20	12	4	55	67	1	3	7	2	9	9	2
64	75	18	10	67	25	16	9	46	5	27	5	17	11	46	1	60	1	41	8	123	1	55	27	50	60	6	32	71	75	6	2	12	5	15	4	15	0	13	14	1	67	59	5	1	11	2	8	8	1
54	76	14	14	64	16	6	9	52	10	39	7	9	15	42	0	65	5	39	14	119	1	48	22	48	55	3	39	65	52	2	2	7	5	13	3	15	2	15	17	0	65	63	1	1	4	1	9	5	4
54	87	8	17	66	21	10	6	52	10	31	10	9	9	39	1	70	2	39	9	128	2	72	37	57	53	10	36	51	59	4	2	11	7	8	2	4	5	14	18	0	76	64	1	2	6	3	5	8	3
73	59	15	5	88	20	8	10	46	12	38	15	10	10	31	0	46	10	35	5	100	0	48	27	61	71	9	25	63	71	7	2	17	4	10	2	7	1	15	13	2	47	57	0	1	7	1	7	3	7
79	59	18	11	60	26	9	16	41	9	37	8	21	14	49	0	58	6	37	11	110	0	78	39	62	55	8	33	59	69	2	3	12	7	4	1	13	1	13	11	4	57	50	3	2	9	3	10	3	4
76	60	11	17	54	24	13	10	53	13	34	7	22	15	36	0	57	8	49	16	112	0	52	44	58	63	9	30	70	65	1	3	9	7	2	1	10	6	13	19	3	59	54	2	0	8	6	13	9	7
61	75	12	13	67	13	5	14	59	12	24	8	13	12	50	2	61	6	43	17	122	1	50	32	61	70	6	31	51	62	7	2	11	10	10	3	13	1	9	16	2	60	71	2	1	4	1	4	4	4
97	84	18	10	73	26	9	10	44	17	28	15	12	9	31	2	48	2	38	17	108	0	49	42	59	54	6	31	69	50	4	1	13	10	12	0	12	1	9	14	0	61	58	1	0	2	2	12	6	6
69	74	17	10	71	15	8	11	54	13	49	11	20	12	34	2	53	13	39	11	107	0	47	39	54	56	6	33	61	79	7	5	7	9	7	0	10	1	13	9	1	61	66	1	2	3	5	14	5	3
62	68	12	17	68	23	16	6	53	11	39	8	17	11	49	1	61	13	34	8	114	0	40	29	57	51	7	29	58	66	7	1	13	3	4	3	4	3	11	15	0	62	65	4	2	4	3	9	4	4
63	68	12	11	63	9	15	5	54	16	32	13	18	7	45	1	62	4	41	6	134	0	64	36	55	55	9	36	53	80	7	4	9	5	12	1	7	1	14	9	1	69	54	4	2	3	1	14	8	1
64	77	15	11	75	30	18	9	53	14	42	6	19	10	32	0	62	5	33	15	106	0	50	25	52	73	7	29	62	56	3	2	12	5	12	1	11	2	8	13	3	58	61	4	2	6	3	10	7	4
58	71	19	8	59	15	9	5	66	10	28	9	22	13	39	2	48	3	55	10	117	0	44	38	58	55	7	37	46	59	4	0	10	6	7	1	14	1	17	11	0	56	61	5	2	8	2	11	6	5
78	69	12	16	70	20	8	9	56	4	35	9	17	13	35	0	59	7	29	14	121	2	56	35	59	46	5	49	53	69	2	3	16	4	7	5	16	1	14	14	2	67	56	6	2	2	0	7	6	2
64	71	15	13	64	29	7	10	53	7	31	7	20	11	45	0	52	7	42	11	125	0	60	34	59	50	6	34	51	68	5	4	12	8	11	0	8	2	14	13	0	67	58	2	0	4	2	9	9	2
71	57	16	12	70	25	7	7	41	6	47	13	14	11	43	0	48	6	33	8	104	0	49	36	57	74	6	39	63	71	2	3	13	3	9	2	19	3	16	13	2	59	47	2	2	4	3	9	1	0
72	76	18	14	58	35	7	5	50	10	39	12	20	11	44	1	61	7	44	15	103	0	50	41	63	55	10	41	59	61	5	6	11	10	11	2	13	2	28	12	3	53	62	3	2	10	1	13	4	2
64	62	8	12	82	16	11	9	59	13	44	10	17	8	48	1	60	4	33	17	104	0	53	40	63	47	7	34	50	58	7	4	14	3	10	4	9	6	12	19	1	64	67	2	0	6	2	10	1	2
60	62	10	9	73	14	13	14	57	16	33	12	19	13	37	2	62	2	36	8	119	0	52	30	52	62	6	38	44	57	5	3	7	2	15	3	15	3	14	12	0	70	55	1	0	12	5	10	7	4
93	71	15	10	76	25	11	7	66	10	35	4	21	9	40	2	54	8	24	11	108	1	51	27	58	51	13	31	61	65	3	3	9	5	9	1	9	0	9	14	3	55	58	2	2	4	2	7	3	1
63	54	16	7	68	15	15	8	49	6	35	12	11	12	35	3	69	6	44	12	142	2	66	33	58	53	4	41	51	79	4	1	9	3	5	6	11	0	17	13	0	58	65	1	2	4	3	9	7	5
68	63	23	15	60	20	11	6	61	4	46	6	15	18	37	0	56	6	36	8	134	2	55	42	48	49	1	36	67	56	7	6	13	8	10	2	15	3	9	12	1	68	53	2	2	8	2	11	9	5
77	74	11	10	58	36	8	5	44	8	26	7	22	14	48	1	56	9	34	12	139	0	35	42	55	56	4	31	62	70	3	2	9	7	7	2	12	1	18	10	2	60	62	2	1	9	4	10	7	0
68	74	15	7	81	30	11	4	52	8	40	11	14	9	33	2	49	6	36	17	109	1	43	31	49	54	6	31	51	66	5	3	9	4	4	5	12	0	9	16	2	62	55	2	1	9	4	8	10	4
81	77	18	15	73	18	12	6	61	6	37	13	13	11	31	0	57	6	36	12	116	1	53	45	44	64	8	34	60	66	1	2	9	9	10	6	11	2	14	13	3	62	58	4	2	6	3	7	7	0
85	66	9	7	70	27	7	11	44	10	37	13	20	10	35	0	59	8	38	13	114	1	57	34	73	57	8	34	52	58	1	1	2	5	11	2	13	3	14	16	2	63	65	0	0	3	4	11	9	1
59	60	17	15	55	15	13	13	41	9	35	7	24	11	58	1	53	6	36	8	120	0	55	40	67	58	5	40	54	55	3	2	1	8	7	1	6	2	18	11	3	62	55	3	1	7	4	12	8	0
70	73	10	13	63	12	10	8	53	8	35	4	14	11	24	1	58	10	45	17	113	1	42	33	50	68	9	35	65	57	5	1	5	4	11	2	4	0	23	12	1	58	73	3	2	7	4	8	5	4
63	65	16	10	78	22	15	14	49	7	43	5	21	10	36	1	55	5	33	14	117	0	55	40	58	51	6	32	61	65	4	2	14	3	10	2	12	4	10	21	2	78	57	0	1	3	2	10	9	5
70	68	18	8	68	21	7	9	45	13	39	9	17	10	40	1	67	5	35	13	109	0	57	28	73	48	3	23	57	81	9	4	7	7	6	2	9	2	15	17	3	71	57	4	2	8	4	10	6	4
64	73	12	7	63	14	8	4	50	12	27	9	13	11	50	1	52	8	30	7	116	0	36	39	51	65	2	38	59	55	5	3	9	8	8	4	8	0	13	16	1	72	54	3	0	4	2	2	8	5
79	66	16	11	81	22	13	7	60	11	27	11	16	9	45	0	58	4	52	14	129	0	54	39	48	55	3	30	44	54	4	1	15	4	10	5	12	3	22	14	3	57	56	4	1	3	1	8	8	2
64	65	14	12	69	22	12	10	44	12	42	9	13	15	35	3	54	4	40	13	99	0	52	42	54	64	4	35	61	64	4	2	11	5	6	3	12	1	17	13	1	68	58	4	2	6	2	15	5	1
75	84	17	12	69	18	9	12	60	13	44	9	21	10	47	0	55	4	34	10	119	0	55	31	49	53	6	35	64	56	6	2	10	8	13	1	11	3	20	16	3	65	52	0	3	8	3	10	7	3
68	64	16	13	64	20	13	6	61	10	21	9	17	9	44	0	55	8	47	10	104	1	49	43	41	51	11	45	65	70	2	1	11	8	5	3	13	4	13	15	1	69	69	4	0	6	3	6	7	3
65	74	12	10	63	20	9	12	55	13	34	9	20	12	37	1	61	9	41	9	111	1	56	30	59	76	5	30	40	58	9	0	12	8	9	0	16	4	15	16	0	66	72	3	2	8	1	8	4	3
53	63	12	9	65	22	11	11	47	6	34	10	6	14	44	0	56	3	34	11	141	0	53	38	40	49	5	27	69	68	4	0	11	4	10	0	20	1	9	19	3	56	65	6	4	3	3	12	3	6
72	76	18	15	65	19	7	14	45	10	36	14	14	28	40	0	68	5	32	13	132	1	40	35	55	54	12	26	56	66	6	2	9	4	9	2	14	2	8	20	2	70	67	3	3	11	2	4	6	3
66	70	15	13	66	29	8	9	64	6	41	6	19	15	43	1	38	9	33	7	112	0	43	33	47	47	8	29	65	61	4	2	13	3	10	1	11	1	18	22	2	60	66	3	0	9	5	9	6	4
59	94	12	12	68	17	7	14	58	3	37	11	16	10	36	2	48	6	38	17	113	1	56	34	54	52	5	35	69	47	3	0	10	7	8	3	21	1	14	15	1	57	57	7	1	5	4	14	4	2
62	64	15	9	71	17	11	9	65	9	39	3	18	12	41	1	48	5	46	14	102	0	48	41	62	61	8	48	54	55	9	2	13	3	6	4	15	2	13	12	2	69	59	5	0	9	3	5	7	3
56	72	18	13	71	20	5	13	59	5	43	7	10	12	39	1	49	6	37	11	118	1	56	36	51	62	5	41	54	71	3	3	9	5	10	4	12	6	17	21	1	51	55	1	3	11	4	9	14	4
65	63	13	15	77	26	10	8	50	7	32	6	17	8	42	2	44	2	33	13	104	0	39	29	56	51	8	26	64	70	6	1	8	7	12	2	13	0	11	16	3	64	62	4	5	1	4	8	11	2
77	70	15	14	67	10	12	3	53	6	33	12	15	10	43	1	57	3	47	13	108	0	54	34	49	61	4	29	56	69	3	1	9	7	14	3	8	3	17	12	3	74	72	4	2	3	3	9	5	1
67	86	14	13	61	33	9	7	46	8	31	12	11	11	50	0	65	3	41	13	114	1	65	36	60	64	4	29	45	46	2	2	5	5	5	2	9	4	13	15	1	54	62	2	0	7	1	7	6	5
76	74	12	12	73	17	8	7	52	10	33	11	14	10	41	1	50	1	43	13	107	0	59	27	50	58	4	25	65	56	4	2	5	5	8	1	15	2	8	18	1	68	70	2	1	8	6	10	2	4
77	81	14	14	65	14	11	11	44	11	41	3	13	10	45	1	47	7	41	12	132	1	44	44	49	54	7	31	70	62	6	0	12	6	3	2	12	2	9	14	2	67	56	3	0	4	3	10	5	5
64	72	8	13	54	20	7	12	55	9	44	10	20	7	21	0	55	5	36	12	112	0	57	45	55	66	3	30	53	58	2	2	7	3	16	3	12	5	21	19	2	65	59	2	3	7	2	12	4	5
73	66	13	13	65	13	10	11	56	12	44	9	16	10	34	0	57	5	37	12	108	2	55	33	56	57	6	32	71	74	4	2	5	4	7	3	14	2	16	13	1	54	55	5	1	4	5	12	3	4
59	90	15	14	75	13	15	11	46	8	29	8	20	3	35	0	72	2	43	10	125	0	44	31	57	57	8	26	43	78	4	1	8	10	7	2	8	3	17	15	2	50	58	3	1	12	2	9	6	1
60	72	14	8	76	19	10	16	45	9	46	12	13	14	49	1	57	4	26	11	105	0	56	33	66	58	5	31	72	67	3	5	9	5	4	6	12	5	14	11	3	59	53	2	1	4	1	8	5	1
70	76	13	18	57	12	17	8	42	7	36	13	14	16	38	1	53	7	37	6	125	0	40	33	51	79	8	40	60	67	2	1	14	7	14	2	9	3	22	15	1	63	69	4	2	11	1	4	8	1
72	75	17	15	67	19	10	8	47	8	47	5	18	14	45	1	52	6	38	10	105	1	63	29	59	47	7	37	44	71	7	2	10	6	10	1	8	1	15	13	1	74	60	1	4	5	3	11	9	2
77	71	13	11	78	24	9	7	50	11	51	6	13	8	42	1	49	6	36	6	103	0	49	37	62	44	8	51	64	62	3	2	10	5	3	1	11	1	20	9	4	59	67	1	0	8	1	6	1	3
49	80	23	13	71	22	11	8	53	7	35	9	21	9	46	2	62	8	43	12	118	0	50	32	53	49	4	19	57	81	0	1	13	13	5	1	12	1	11	13	2	51	64	3	0	3	2	7	7	3
77	55	15	12	83	23	10	6	50	8	40	15	15	12	39	1	64	6	39	12	106	0	60	34	60	61	4	32	67	63	6	2	11	7	5	2	11	0	14	9	2	77	47	2	0	5	3	5	5	6
79	80	12	11	67	23	6	10	53	13	30	9	8	11	54	3	59	8	27	10	115	0	54	33	47	60	5	36	53	67	2	3	5	5	10	7	14	4	13	14	3	64	67	4	0	8	3	10	5	2
59	81	18	6	69	26	16	9	39	12	42	7	12	10	35	0	62	6	40	17	125	1	62	33	58	53	13	30	51	52	10	2	12	6	6	2	10	1	17	12	0	49	62	1	7	9	4	7	5	0
65	70	18	18	65	20	10	6	55	6	33	14	15	16	33	1	59	8	32	10	99	0	47	30	40	55	7	29	63	61	3	4	15	4	10	0	9	3	16	16	0	51	53	0	2	10	4	17	8	6
60	83	10	16	62	25	9	8	49	13	45	12	13	11	38	1	55	1	36	9	138	0	46	28	62	55	3	32	68	61	5	2	3	6	10	3	15	2	15	17	1	60	44	0	0	7	1	9	8	3
68	64	11	9	70	23	10	10	40	11	28	12	11	14	45	0	59	3	30	10	104	0	61	34	60	59	3	37	58	51	4	3	11	4	8	2	11	1	13	11	1	57	68	3	4	2	2	12	3	4
59	72	18	18	69	23	9	8	62	9	39	6	14	6	48	0	39	5	40	10	130	1	60	30	59	60	5	30	54	57	7	1	14	7	10	1	19	1	14	22	2	65	68	3	3	4	7	7	5	6
86	78	15	13	59	16	5	7	45	14	44	9	16	7	38	0	56	10	42	14	117	0	44	40	59	56	7	27	63	58	5	4	11	5	7	2	12	1	16	17	2	67	53	5	1	7	4	7	6	1
65	77	7	22	73	18	8	7	52	15	35	11	15	6	42	1	64	1	32	13	107	2	54	38	57	63	7	29	46	62	1	3	15	9	10	3	16	2	14	14	2	67	62	2	4	8	1	4	7	3
68	70	16	20	62	21	7	6	41	10	33	4	13	12	45	0	45	6	47	13	89	1	60	36	57	62	4	30	52	63	9	3	5	8	7	1	7	1	11	10	1	66	52	5	1	2	1	11	8	6
80	79	13	16	64	16	14	4	54	10	38	8	18	15	47	1	41	6	40	14	129	0	53	25	57	58	7	27	53	67	5	6	12	1	11	2	9	3	7	14	2	64	72	0	1	5	4	8	3	4
63	74	19	11	54	13	5	14	49	7	42	6	15	16	37	0	45	5	49	15	117	1	53	34	61	64	4	31	50	78	7	3	9	11	11	2	14	3	11	16	3	49	59	3	2	4	2	7	5	2
66	73	21	14	68	19	5	8	56	7	34	8	18	16	31	0	61	10	30	11	133	0	44	40	46	54	5	40	55	67	5	1	7	2	3	3	7	1	16	14	0	68	69	4	0	7	1	5	4	0
64	76	12	15	61	15	11	11	42	11	40	9	16	12	39	1	69	4	32	9	121	0	46	32	57	64	9	39	68	68	9	0	11	7	10	5	16	2	18	19	2	59	56	5	1	3	1	12	9	3
70	56	24	13	70	17	6	11	56	10	34	8	14	16	51	1	43	2	26	13	99	0	46	41	51	45	3	43	58	74	3	1	11	5	7	0	13	1	14	10	0	79	60	2	1	9	1	13	5	2
69	80	11	11	69	31	7	6	49	10	36	15	16	9	49	0	59	7	36	15	109	1	53	28	52	61	6	31	51	80	4	4	14	5	6	2	8	3	11	15	0	49	45	4	0	11	1	13	4	2
72	83	13	16	71	13	9	13	43	9	32	9	14	9	30	1	51	6	42	5	120	0	54	33	51	59	10	39	50	52	8	2	7	5	6	0	10	3	15	20	4	66	61	1	4	6	1	7	9	2
76	77	17	10	67	21	10	7	48	4	32	12	19	9	44	1	62	5	38	11	133	2	63	36	54	55	7	29	78	59	5	1	15	4	9	2	12	1	18	13	1	53	62	1	0	7	4	8	4	5
71	75	13	13	79	18	6	6	49	11	41	5	18	11	47	1	52	4	44	9	113	1	49	35	52	56	6	36	71	52	5	1	13	10	14	1	3	4	14	17	3	60	41	4	2	7	7	11	7	1
61	75	13	12	51	24	12	10	49	13	43	7	13	12	46	1	46	5	40	18	98	0	55	38	56	64	9	29	74	68	9	3	7	5	3	0	9	3	17	18	0	72	65	1	2	8	2	11	10	0
60	86	15	11	63	36	5	9	61	7	42	8	20	12	43	2	54	4	35	13	112	0	51	36	57	68	8	53	59	44	2	9	7	4	10	0	15	3	16	11	1	62	63	2	1	2	2	9	5	1
75	54	15	19	57	15	14	10	48	11	24	10	8	16	36	0	63	3	32	5	108	0	63	43	56	57	10	38	45	72	0	1	11	4	13	3	11	0	12	19	1	61	72	5	0	8	6	9	7	8
58	79	8	7	59	17	11	12	39	9	38	4	17	10	45	0	66	8	44	15	131	2	55	37	51	53	4	40	51	61	2	0	7	3	13	1	16	5	10	11	0	55	55	5	1	4	1	13	5	2
75	62	17	14	75	20	6	7	50	7	43	14	21	11	41	0	61	8	42	14	129	0	55	30	60	57	3	33	55	65	2	3	10	3	11	2	12	0	17	19	1	58	79	1	1	7	4	6	7	3
72	84	12	14	66	20	10	8	58	9	27	10	13	13	36	1	42	9	31	8	111	0	59	42	44	53	6	36	66	55	6	3	13	3	4	1	18	2	14	15	3	59	57	2	1	11	8	7	1	5
69	77	19	12	51	13	6	5	47	7	29	10	14	15	51	0	44	1	30	13	111	1	41	41	54	68	4	32	59	57	5	4	11	8	4	1	15	4	14	18	1	63	56	3	3	9	3	11	5	8
66	78	12	11	67	14	11	5	56	6	32	9	20	11	42	0	52	5	38	16	131	0	52	38	63	57	7	38	63	53	7	2	11	8	9	2	18	2	13	14	1	75	57	2	1	1	6	5	8	2
80	68	13	16	61	26	10	9	42	13	48	11	20	8	42	2	48	2	35	12	121	0	54	37	58	55	7	32	55	64	4	0	8	4	13	2	12	4	15	20	0	58	69	2	2	3	1	5	5	0
60	74	16	10	61	13	9	5	52	10	39	9	12	10	46	0	69	4	41	12	128	0	48	32	60	58	3	35	59	67	4	2	6	7	3	2	6	2	19	13	0	53	54	3	1	5	1	9	3	1
80	77	18	9	71	25	16	6	43	9	45	10	20	11	36	1	71	1	41	11	141	0	54	38	53	51	7	31	49	71	5	4	6	6	5	3	14	2	22	24	4	66	80	1	0	6	5	7	3	2
80	65	8	7	69	25	11	9	41	11	45	16	14	15	36	2	63	2	51	13	117	0	44	47	50	53	10	35	47	63	5	2	9	5	3	3	12	0	17	16	1	63	58	1	1	5	2	15	2	5
84	63	11	11	67	22	10	5	52	6	36	12	17	7	48	0	76	6	47	11	110	1	60	29	63	47	3	22	57	71	5	1	5	9	6	4	11	1	14	16	2	51	50	5	2	2	4	7	8	1
60	66	17	11	61	22	12	7	56	10	41	5	17	12	46	1	53	6	30	15	124	0	52	41	58	61	3	35	82	55	7	1	11	3	2	5	8	1	16	17	1	51	69	0	3	9	2	11	8	2
66	80	10	20	45	23	5	7	45	8	47	10	17	6	37	1	62	6	37	8	103	0	51	38	49	65	8	32	51	59	1	3	8	9	9	2	14	4	9	14	0	61	46	1	1	2	2	8	4	5
73	67	14	10	64	23	8	5	64	10	33	10	12	8	45	0	52	6	43	15	119	0	56	40	55	56	2	38	60	56	6	2	7	5	7	1	8	1	15	10	1	62	77	2	2	11	5	8	6	5
71	70	14	7	64	21	12	6	61	16	42	7	13	12	39	1	56	3	37	16	101	0	56	34	55	59	5	39	49	61	6	1	8	5	9	1	10	1	17	18	0	63	64	2	1	8	2	1	6	4
69	72	18	5	73	14	14	9	45	8	40	10	21	8	41	0	60	9	33	13	109	1	45	50	57	58	4	40	58	61	3	3	6	1	10	2	15	1	21	12	0	72	83	1	1	5	1	6	4	4
66	73	11	12	68	21	10	4	46	11	28	6	17	6	41	4	65	4	42	9	120	1	38	36	51	58	10	34	61	51	2	2	14	8	12	5	7	2	16	16	1	70	75	1	2	12	4	11	13	4
74	60	22	7	65	18	10	10	43	8	39	8	22	14	60	0	62	5	27	5	98	1	67	36	58	60	2	37	65	58	4	2	9	5	9	2	14	3	13	14	2	48	63	2	0	6	4	10	6	2
64	75	15	10	61	20	11	9	53	7	27	10	23	8	43	0	54	4	38	6	124	0	54	32	51	55	8	42	58	60	2	3	16	5	7	1	6	3	8	15	1	63	66	5	2	4	3	13	3	5
77	65	9	12	64	23	10	9	51	11	39	5	17	9	41	1	48	5	43	8	113	1	36	37	50	58	8	24	57	57	5	4	10	3	10	1	17	2	23	12	0	72	65	5	2	10	2	14	6	3
63	68	13	12	50	14	10	8	40	9	43	5	20	16	36	1	63	6	40	13	129	3	52	35	47	56	5	30	67	54	5	1	7	9	9	1	14	1	11	13	2	65	67	1	2	5	5	9	5	4
83	58	14	12	69	22	12	9	49	9	21	8	19	17	51	1	54	5	47	13	108	1	53	35	57	59	6	37	76	68	4	1	6	6	6	1	8	1	16	14	2	65	68	1	5	7	3	12	9	4
74	74	13	12	76	12	7	9	68	11	34	11	16	8	52	2	63	3	49	18	92	0	41	35	65	43	6	30	51	61	6	3	9	1	6	1	17	1	12	15	1	64	74	2	2	5	3	11	8	0
60	69	17	12	85	9	6	10	49	13	31	14	24	7	42	2	62	6	29	18	114	2	48	34	55	61	10	42	66	63	1	0	14	6	10	2	24	2	15	15	3	60	62	1	1	10	1	12	2	4
80	75	13	8	70	19	12	16	44	12	33	5	17	13	42	0	57	7	33	14	115	0	55	27	57	53	8	38	54	59	9	0	12	7	7	3	16	3	18	18	1	57	56	6	4	5	3	7	8	5
55	65	15	13	71	24	7	6	44	8	37	7	21	15	41	0	44	3	28	10	125	0	59	38	50	55	3	24	50	78	2	0	8	4	8	3	12	8	13	13	3	67	71	3	3	1	3	8	3	0
56	57	17	11	64	14	6	7	50	10	36	7	17	8	40	0	62	10	35	18	119	0	51	37	56	54	6	31	57	50	4	1	9	5	9	0	12	2	13	13	3	61	54	7	4	9	2	6	6	3
57	64	14	13	57	18	14	9	49	10	49	11	13	9	34	3	65	8	36	18	107	2	58	35	62	55	8	41	50	90	7	1	20	8	12	3	12	1	18	19	2	82	57	1	1	3	0	9	5	1
59	64	15	9	67	32	8	12	59	6	39	2	17	10	41	0	50	3	46	13	120	1	52	34	47	60	5	35	77	70	6	4	13	9	10	0	9	3	13	17	1	56	61	1	0	2	4	11	2	1
64	57	8	8	67	29	6	3	51	5	37	4	20	16	44	0	56	3	37	17	114	0	61	43	54	61	3	37	63	45	5	1	11	2	7	2	12	1	24	17	2	59	70	1	2	12	3	10	8	1
71	62	23	13	56	20	10	8	51	13	36	9	16	10	30	1	53	8	47	10	120	0	49	33	44	73	10	35	60	72	1	0	12	5	4	3	11	3	8	12	0	49	57	3	3	4	3	8	5	5
70	77	13	12	65	15	7	11	57	9	37	2	11	10	45	0	64	3	34	3	121	0	47	31	62	60	6	32	50	62	3	1	11	7	8	1	12	2	14	11	0	66	73	3	2	6	3	13	6	3
74	68	15	10	68	21	7	6	58	9	34	8	10	14	44	1	68	10	37	11	111	0	48	26	58	69	10	44	52	77	4	1	11	6	7	5	8	3	8	14	0	64	51	4	2	2	6	8	5	0
69	71	16	11	72	23	9	7	58	10	31	8	10	15	41	1	47	9	39	14	129	0	56	39	57	56	7	28	73	76	6	2	14	6	7	3	12	1	16	12	3	64	59	6	1	3	0	11	2	3
77	70	11	15	57	27	3	8	40	11	29	6	22	11	36	3	53	2	38	15	129	0	53	42	48	61	10	47	79	55	3	1	4	8	7	1	15	1	15	23	3	66	64	4	3	7	3	7	3	7
58	56	17	14	67	15	10	3	50	4	38	9	13	10	40	0	67	4	37	11	143	1	51	34	47	58	4	36	54	73	3	1	11	8	13	3	13	2	20	13	0	74	66	4	1	4	2	8	8	1
68	69	11	12	56	11	13	7	58	11	37	11	20	16	45	1	51	8	40	14	107	0	41	21	66	58	7	32	67	65	5	3	10	1	9	2	9	3	14	18	2	75	44	3	1	8	4	12	13	1
67	64	16	11	83	22	8	5	58	11	36	9	20	14	46	1	71	3	41	11	127	0	54	35	63	54	5	35	46	61	2	4	9	4	3	1	17	5	17	24	0	48	58	3	3	7	4	7	3	5
64	81	15	9	70	24	8	4	56	12	33	10	14	18	39	1	47	6	34	9	110	1	49	30	48	55	5	31	59	63	5	2	7	3	4	3	11	0	14	11	1	69	63	3	2	4	2	10	3	1
53	82	20	11	68	13	8	13	47	8	34	16	15	8	43	0	49	3	45	13	90	2	49	39	39	52	2	38	54	65	5	2	14	5	8	3	15	2	15	7	0	72	73	2	1	8	4	11	8	3
62	64	16	11	65	25	9	13	63	12	37	12	7	12	47	0	63	7	30	12	102	1	56	31	49	48	6	46	54	64	5	4	5	6	8	2	10	2	14	11	4	53	53	1	1	8	1	8	4	2
84	53	14	13	68	16	5	7	56	8	34	8	22	5	41	0	53	4	36	12	133	0	51	35	52	69	5	27	50	74	5	4	13	4	10	5	10	2	18	11	1	65	68	5	3	8	3	15	11	2
47	79	14	11	62	25	13	9	58	14	37	15	20	13	38	2	48	4	34	13	125	0	45	38	49	62	3	39	65	64	7	2	7	6	7	2	10	1	17	11	0	57	69	1	0	4	3	12	8	4
62	72	14	10	79	14	13	11	39	17	40	10	16	17	50	0	48	4	39	15	110	0	56	36	47	56	2	37	56	59	1	2	21	1	4	4	14	4	19	14	0	57	74	3	0	4	1	12	8	1
60	74	7	11	65	21	13	7	57	6	44	9	16	13	40	1	49	9	38	11	100	3	61	32	43	53	6	29	49	65	4	1	12	8	9	2	10	2	15	16	3	69	79	4	1	7	0	13	6	4
63	57	14	12	65	11	6	7	45	10	27	8	19	14	51	2	52	5	39	14	102	2	68	39	55	71	9	31	48	59	3	5	8	5	9	2	13	1	11	12	2	63	63	2	2	4	2	11	9	3
69	63	13	9	64	25	11	9	59	10	32	15	16	19	39	1	56	2	40	9	119	0	51	30	54	40	7	46	50	66	6	2	15	7	11	3	12	1	14	18	1	43	71	5	3	2	1	5	7	3
72	74	11	9	63	18	5	12	44	11	34	11	12	15	49	0	62	7	35	12	120	0	47	32	55	71	6	27	66	75	5	0	6	9	12	3	14	1	21	19	2	50	65	1	1	6	2	8	7	2
68	76	11	8	71	17	11	7	45	9	37	11	18	11	40	2	55	5	48	15	118	0	49	36	37	58	6	29	58	60	2	4	10	5	7	0	20	2	19	16	0	54	56	3	0	5	5	8	6	3
76	70	13	12	67	20	13	8	52	5	38	5	7	8	45	0	46	9	35	11	114	0	58	33	47	47	5	43	63	72	6	1	5	5	4	6	12	1	18	19	0	64	63	2	1	13	5	11	6	3
69	67	11	14	53	23	13	10	59	11	30	9	13	11	43	0	50	6	24	8	127	0	50	35	44	64	6	38	54	58	5	3	8	6	9	3	10	4	9	12	0	56	64	5	1	2	2	14	6	5
59	70	15	13	53	15	7	10	54	10	46	7	15	14	52	1	57	2	31	16	135	0	66	33	43	55	10	42	66	68	4	6	11	5	10	2	10	0	16	15	1	57	76	5	1	2	1	10	5	3
71	73	13	10	57	19	13	8	66	10	37	2	17	13	42	0	65	2	30	6	98	2	66	41	63	62	3	27	50	59	4	0	7	5	8	5	13	6	16	10	0	56	60	3	2	7	6	9	8	1
54	71	18	14	67	17	11	7	54	6	36	9	16	17	51	4	62	5	28	7	126	0	52	22	37	65	4	34	53	44	6	1	15	7	9	4	14	0	17	13	2	64	60	4	0	6	3	8	4	5
70	64	18	6	74	27	12	6	45	8	34	13	21	15	52	2	48	6	33	15	120	2	44	48	54	61	3	42	64	77	1	1	4	5	12	1	7	1	22	13	2	56	45	2	3	5	3	5	7	2
61	89	9	10	64	17	12	7	64	7	49	9	17	12	26	2	51	3	39	15	105	0	50	42	48	52	6	40	55	52	0	2	15	6	9	4	13	1	18	11	1	65	64	1	2	7	2	11	6	4
77	72	23	9	56	21	10	7	48	9	42	7	13	11	48	0	60	0	47	8	126	0	48	40	57	66	6	38	53	55	4	8	6	9	6	2	7	1	18	19	0	74	72	2	3	3	2	10	8	2
87	78	16	10	77	26	17	12	48	4	41	16	22	11	46	1	62	7	38	13	110	0	56	41	54	63	4	36	56	49	1	2	11	7	7	1	17	3	10	13	1	54	59	2	1	3	2	10	3	1
58	66	15	15	69	24	13	11	52	7	26	9	25	8	41	1	55	5	42	10	127	1	45	36	69	72	8	24	72	63	4	0	11	8	9	1	12	1	11	16	1	61	47	0	1	5	1	7	3	1
69	70	17	17	41	22	5	6	42	11	43	9	13	14	43	0	52	1	38	9	118	2	66	38	56	60	13	31	51	60	9	1	7	5	4	8	12	1	11	21	0	67	64	4	4	7	0	13	6	6
59	59	12	7	55	15	11	15	44	6	34	11	17	6	39	0	58	8	34	12	118	2	45	26	49	64	7	36	71	80	2	2	13	12	6	5	14	2	9	15	3	64	71	4	5	7	2	7	3	2
76	75	19	11	79	19	11	6	47	5	38	7	13	10	50	0	59	4	39	7	106	0	61	33	51	46	5	32	59	83	7	3	9	12	9	2	7	0	9	11	1	60	55	2	1	7	3	13	5	1
71	73	14	13	62	19	8	9	61	10	39	10	14	10	37	3	53	3	25	12	118	0	45	38	44	60	10	32	61	69	2	1	14	5	7	5	8	3	10	18	1	53	69	0	3	10	4	8	7	3
63	74	13	14	52	24	11	9	49	15	36	9	12	15	40	1	64	5	43	12	109	0	54	31	67	48	5	31	60	53	4	6	8	3	10	0	11	3	14	8	3	70	63	2	2	2	5	11	9	3
77	73	11	13	67	16	11	9	55	6	36	9	11	10	41	1	52	9	30	17	112	0	46	38	61	63	6	33	65	75	3	2	8	2	9	4	18	0	16	16	0	45	56	5	4	3	2	9	8	2
68	72	12	11	77	17	11	13	52	11	33	9	9	5	35	1	57	12	35	14	125	1	55	40	62	54	5	35	57	52	3	0	10	7	5	2	8	5	14	19	2	55	62	2	5	1	3	11	5	1
53	75	17	8	82	15	11	8	50	10	34	9	17	13	48	1	65	9	41	6	119	1	45	38	52	80	10	21	56	58	8	4	11	5	9	0	20	4	14	13	1	62	62	0	1	7	3	8	9	3
73	68	16	12	84	22	7	16	59	13	38	6	17	6	46	0	62	8	34	12	113	0	44	36	55	71	5	40	60	63	6	5	14	3	10	2	13	3	17	14	1	65	65	1	1	7	4	6	4	4
55	67	14	9	65	19	9	10	56	4	37	3	13	14	38	0	62	7	41	12	111	0	49	46	44	55	9	34	67	47	5	2	12	8	6	2	12	2	13	16	1	55	67	8	3	5	2	9	6	5
72	85	17	8	56	23	10	7	43	5	29	12	11	10	47	0	57	4	41	15	120	1	55	39	49	48	1	27	65	68	3	6	15	7	9	2	11	1	10	14	1	79	60	2	2	7	2	8	5	2
82	68	10	11	59	22	13	8	52	9	26	12	17	13	28	3	52	12	46	14	106	2	62	37	59	56	3	34	63	75	3	2	12	5	8	2	10	2	19	20	0	49	63	3	2	4	2	11	13	3
67	71	13	13	72	14	9	7	54	10	38	8	18	21	39	1	51	6	46	14	127	0	48	33	58	65	11	25	59	73	4	4	7	4	11	3	12	3	15	10	3	57	60	3	4	8	0	15	9	4
67	71	22	18	80	14	5	3	47	13	43	12	11	8	44	2	55	3	38	8	115	0	51	42	63	64	9	23	52	73	3	1	8	5	10	0	16	2	19	13	1	59	67	1	1	5	4	8	6	2
61	80	9	18	74	18	10	11	46	12	39	12	12	14	38	2	62	14	43	13	131	1	57	31	53	52	7	39	52	58	3	1	9	5	4	1	12	1	11	15	0	62	53	0	3	6	1	13	5	2
71	59	19	12	63	20	11	8	44	9	46	7	19	16	45	1	64	6	42	11	115	3	36	36	57	47	6	37	68	67	4	1	13	7	9	4	7	2	18	19	0	69	47	4	0	11	4	6	4	3
77	49	15	7	65	17	6	3	54	11	32	10	10	12	42	1	49	7	36	10	111	1	55	27	58	49	6	32	61	58	3	1	17	8	9	3	19	2	13	18	0	68	48	4	2	7	2	9	8	1
76	68	18	11	62	14	8	9	41	13	31	8	14	12	47	1	57	6	43	12	125	1	47	35	59	72	11	37	63	61	3	3	6	4	10	2	14	2	15	19	0	73	40	1	1	3	4	13	7	3
76	76	16	8	65	16	7	11	50	6	36	7	17	16	42	3	63	3	32	13	122	1	48	40	50	55	5	28	54	60	4	3	8	2	9	0	16	4	15	21	0	65	62	3	1	5	2	8	8	5
57	61	12	15	72	27	11	10	62	7	44	9	19	17	48	2	55	7	30	15	105	1	55	34	45	69	9	34	60	58	2	2	9	5	8	4	15	4	13	10	0	70	58	5	2	5	5	12	4	2
58	79	19	11	69	21	8	10	54	9	33	6	15	12	34	1	60	4	44	13	113	0	53	32	76	53	13	34	78	64	2	6	8	7	6	4	13	1	17	19	0	66	67	2	1	8	3	7	12	3
69	78	11	8	63	26	15	7	56	8	33	7	18	10	47	0	55	6	33	7	111	2	44	39	58	67	4	39	69	65	6	5	11	7	10	1	13	2	17	16	2	56	63	1	0	10	2	9	5	2
55	82	14	15	76	19	9	5	58	6	44	10	15	22	32	4	50	6	41	11	117	1	61	26	57	61	7	30	39	54	3	2	4	4	12	4	11	2	11	21	2	80	58	2	4	3	2	7	6	2
80	66	7	9	59	28	10	9	54	10	29	16	19	8	43	3	58	5	40	11	128	0	42	38	62	59	3	27	52	57	4	2	8	5	9	3	16	3	16	17	0	69	49	3	2	5	2	8	3	1
56	73	6	10	58	39	13	12	57	12	30	9	25	16	46	1	49	3	36	13	121	0	63	41	55	54	7	37	58	64	7	4	12	7	6	3	18	3	21	10	1	66	60	2	3	2	3	6	8	5
71	61	15	13	83	17	12	10	44	15	42	7	13	16	47	1	46	5	39	7	111	0	63	39	53	81	4	43	45	71	3	2	12	2	5	8	11	0	14	8	5	51	68	2	1	6	3	16	3	2
76	67	15	9	62	20	10	9	51	8	42	7	18	13	34	1	46	2	45	14	127	2	58	31	49	59	7	34	46	66	6	0	12	4	6	3	12	2	17	17	1	60	64	4	3	5	1	7	8	5
70	73	9	7	56	18	9	7	56	7	32	8	18	20	38	1	53	4	32	15	100	0	44	24	55	48	12	33	53	69	5	6	7	9	8	2	15	4	13	21	2	63	55	1	1	5	1	7	2	3
74	62	24	12	57	26	8	7	58	3	40	10	11	9	37	2	50	8	33	13	108	2	51	31	61	60	9	34	67	72	3	7	10	6	8	1	16	3	12	16	0	73	64	3	1	8	2	13	10	2
70	86	14	8	60	21	9	12	57	3	39	8	16	13	36	1	65	7	45	7	100	1	43	38	56	67	4	32	57	70	7	0	8	2	7	1	19	4	13	7	2	55	59	3	0	9	3	9	4	5
64	62	11	14	65	18	11	15	63	6	29	8	16	11	33	2	51	7	43	15	124	0	68	26	50	58	5	27	63	71	2	2	10	11	11	2	16	4	13	13	1	65	52	2	0	4	2	7	5	4
68	69	14	13	73	20	15	5	56	7	43	9	17	10	34	0	55	7	36	13	127	0	57	29	45	49	4	36	54	65	2	4	11	6	10	3	16	0	17	16	0	59	51	6	4	8	5	10	8	1
75	68	12	13	73	21	10	5	45	8	43	10	14	10	40	1	67	7	33	9	112	1	42	38	60	46	6	36	58	53	4	1	11	4	14	2	15	3	12	12	1	55	50	1	0	8	2	8	6	3
71	65	15	12	69	10	7	7	51	19	29	10	13	16	39	1	54	4	33	8	115	0	45	40	57	55	5	42	50	53	2	2	8	2	8	5	13	3	17	14	1	55	54	3	1	9	0	10	3	2
67	63	20	14	75	20	8	9	68	9	34	11	13	7	34	1	55	5	44	8	107	1	51	32	51	55	3	29	67	58	2	3	10	5	7	2	15	2	17	13	0	59	68	1	1	3	2	9	7	0
76	67	19	14	68	21	11	8	43	6	41	12	19	13	63	0	41	7	38	13	129	0	64	27	65	53	8	34	52	78	4	4	6	8	4	3	8	1	18	10	2	77	60	3	1	7	2	9	10	3
77	67	12	10	71	28	5	12	49	4	51	12	9	7	45	1	54	8	35	8	114	2	52	33	55	56	2	34	65	58	0	4	12	5	6	1	13	1	21	20	1	65	76	2	0	0	4	12	8	3
81	66	18	8	65	23	9	7	54	10	39	4	17	13	43	0	66	7	31	11	114	0	40	41	67	52	8	27	52	67	5	2	8	11	12	2	14	4	16	18	1	65	66	6	3	10	2	5	5	8
84	66	9	9	77	15	16	5	56	3	29	8	13	12	48	0	55	6	27	13	108	0	55	42	59	61	12	28	62	75	4	3	14	8	9	5	9	1	12	20	1	63	47	7	1	4	2	10	5	3
67	81	22	8	51	18	15	7	50	7	28	12	13	10	49	1	60	3	39	11	118	1	53	35	59	75	2	40	37	66	4	3	11	11	8	1	12	4	19	19	2	84	51	3	3	6	4	13	4	3
65	61	14	8	56	16	11	9	41	10	39	6	16	11	46	0	60	2	35	13	137	1	58	34	65	55	6	27	47	67	4	0	13	4	9	2	15	2	16	11	1	64	63	4	1	9	1	11	9	1
67	70	18	12	70	14	10	6	46	10	40	6	25	12	36	0	70	3	34	17	113	0	57	36	56	56	8	34	53	68	5	1	8	6	8	3	9	1	11	14	1	61	61	3	3	3	4	12	6	2
62	81	13	11	84	22	4	1	55	14	34	15	19	5	53	0	46	8	29	14	113	0	66	42	56	48	5	44	58	65	3	1	10	5	7	3	11	2	22	9	1	57	68	5	2	6	3	12	1	1
65	71	17	8	73	20	8	10	55	8	41	11	17	15	46	1	42	7	29	14	105	1	55	33	50	57	5	37	65	59	2	4	7	9	5	2	12	1	9	13	0	66	57	3	3	4	2	10	9	4
72	77	16	11	76	29	8	9	55	5	31	5	16	7	47	1	49	6	35	14	97	0	62	36	52	58	11	32	67	78	2	5	12	8	6	5	10	1	14	14	2	61	59	0	3	6	1	7	5	2
67	86	12	18	62	14	6	9	56	11	35	10	19	13	45	1	58	3	42	11	104	1	35	35	47	50	9	41	72	74	4	2	4	8	11	4	12	2	18	14	2	72	68	3	4	7	2	11	6	5
68	66	15	5	72	18	16	3	64	6	51	7	26	12	37	1	54	8	44	14	121	1	46	36	57	44	6	33	49	66	5	0	9	9	3	2	8	1	19	14	1	69	49	4	2	4	3	7	8	5
78	57	15	17	64	21	14	10	62	12	40	8	22	17	40	1	59	10	38	18	133	0	41	31	53	58	4	30	58	56	3	5	8	5	8	2	12	2	17	13	1	79	56	2	4	7	3	8	6	0
79	58	12	10	68	11	8	5	68	10	35	7	17	13	50	0	69	8	45	7	104	0	41	37	48	54	6	26	58	76	2	6	13	1	3	0	12	1	16	15	2	53	59	2	2	7	1	8	8	4
79	73	6	12	69	12	15	12	48	7	29	19	12	12	50	1	58	4	34	16	108	0	57	29	49	48	6	47	55	63	3	2	9	7	11	2	13	1	10	13	1	54	49	2	0	6	1	11	4	6
72	66	15	5	71	11	6	4	45	11	36	7	21	11	43	1	57	1	34	15	92	1	39	49	57	64	5	37	58	61	5	1	7	5	12	3	9	2	15	16	5	67	62	2	2	4	1	11	6	3
54	64	9	11	57	28	12	8	60	6	40	11	15	12	37	1	52	4	44	15	116	0	55	40	52	55	6	29	60	63	2	5	13	5	7	2	11	1	15	18	2	51	57	2	1	4	3	12	6	0
60	83	17	8	66	24	14	6	60	7	35	10	21	11	37	3	52	4	39	9	127	0	51	36	56	59	8	40	52	62	8	6	8	3	11	5	15	1	13	15	2	57	57	4	1	7	1	6	7	4
80	73	17	12	51	22	8	3	56	5	33	13	24	15	36	0	58	7	39	13	109	1	44	44	54	61	3	27	52	51	6	4	12	6	9	3	15	3	17	14	3	54	71	4	0	5	2	10	4	4
78	63	10	12	70	18	11	9	57	11	39	10	22	16	42	1	47	10	45	17	95	0	47	29	44	63	5	42	63	49	4	2	6	6	12	5	10	1	18	22	3	76	66	0	1	4	5	7	6	2
64	74	13	11	70	18	11	10	59	15	35	10	22	13	31	1	47	6	35	10	109	1	45	42	62	59	7	40	40	60	4	3	9	4	7	2	7	5	13	10	0	72	70	2	1	5	3	6	5	3
68	75	10	14	83	17	14	9	48	10	40	12	20	11	38	0	78	1	31	8	125	1	55	21	54	64	8	38	50	72	6	2	11	0	8	1	15	4	15	24	1	49	59	2	3	6	6	5	10	2
73	79	17	9	64	22	9	10	41	15	34	16	16	8	46	3	56	6	35	10	133	0	45	28	59	62	5	47	53	48	2	4	12	9	9	5	13	1	16	15	2	74	56	4	3	3	6	9	7	0
86	67	13	15	63	25	12	4	45	8	24	4	16	13	53	0	45	5	34	9	121	0	53	20	46	53	8	35	62	73	2	1	8	5	7	0	10	1	16	20	2	59	60	5	0	9	4	11	4	2
64	64	12	9	61	23	7	7	53	14	37	9	15	14	43	1	70	6	33	13	111	0	48	44	43	66	9	26	49	57	9	4	11	6	10	1	10	3	18	9	1	52	63	1	1	3	2	7	3	4
63	73	12	12	70	16	10	8	50	8	43	13	18	15	34	2	61	4	36	13	113	1	51	38	54	56	6	28	43	57	7	1	9	6	5	1	14	3	9	15	3	60	65	0	4	6	5	12	4	3
71	74	9	11	53	23	8	9	59	8	42	11	12	14	53	1	50	3	26	11	121	0	53	28	50	59	5	32	62	66	3	3	9	2	4	1	12	4	9	13	2	53	61	6	1	5	5	9	7	5
76	82	7	16	61	20	11	11	51	11	34	15	21	11	40	1	54	4	30	12	119	1	58	43	60	60	3	28	57	70	4	3	8	2	9	5	11	3	14	24	2	66	68	3	2	8	2	8	15	0
65	78	14	8	61	24	10	8	49	7	42	5	13	14	35	2	43	7	39	9	113	1	61	30	55	57	6	38	50	70	1	2	13	4	9	3	16	3	12	9	1	57	67	1	3	1	4	12	5	2
85	75	12	14	65	27	13	7	46	4	33	11	17	10	45	1	55	5	34	9	132	0	44	34	61	60	3	41	39	58	5	1	9	8	8	5	16	0	16	13	1	58	62	3	0	9	2	12	5	5
74	74	13	15	56	17	12	3	47	10	31	8	14	18	42	1	61	11	39	16	103	0	62	27	57	67	5	36	62	42	2	6	13	5	9	3	9	4	11	9	2	66	50	5	2	4	4	11	5	3
64	73	14	10	74	18	14	7	45	9	31	5	12	11	33	0	66	6	35	9	113	0	50	27	48	57	6	34	50	63	5	0	10	8	3	3	9	3	13	16	2	69	54	4	0	9	2	10	6	1
62	53	9	14	64	21	4	7	46	14	42	7	16	16	53	2	60	7	34	11	118	2	50	32	48	53	10	40	45	65	4	3	6	4	6	0	10	1	16	15	1	56	60	1	0	3	4	9	4	4
62	65	16	11	58	24	11	17	48	6	42	12	15	12	39	0	32	3	42	14	131	0	46	34	66	50	7	38	61	69	8	0	5	4	12	4	13	3	15	18	2	61	68	2	0	7	3	6	6	3
62	83	13	11	77	20	12	7	58	14	48	8	19	8	39	1	66	4	44	11	90	0	67	37	66	67	2	38	46	68	6	3	8	5	8	1	10	2	12	15	4	55	54	3	3	8	0	14	6	0
62	70	11	16	70	20	11	10	43	9	44	6	15	9	56	0	56	4	39	13	122	2	51	31	68	56	9	28	65	58	4	0	5	6	7	3	12	1	17	15	5	63	53	1	3	6	4	10	6	5
55	76	15	13	70	22	11	6	45	5	40	7	24	15	40	0	57	4	48	16	105	0	38	44	48	49	7	34	49	51	7	2	10	3	12	6	8	3	13	17	3	49	57	3	3	6	1	16	5	3
70	71	13	12	62	16	12	7	62	14	48	15	17	17	46	0	61	6	38	10	96	0	50	43	50	64	5	40	66	59	5	1	15	4	9	2	11	2	17	9	0	63	50	7	0	2	4	8	9	1
69	63	19	15	57	19	11	6	47	7	34	8	14	7	48	1	52	4	34	12	106	0	46	29	54	67	6	28	65	61	2	2	8	8	10	4	14	1	20	16	2	61	59	1	0	4	3	10	8	2
68	79	15	5	55	23	8	8	72	9	37	10	12	7	43	0	61	6	36	15	104	0	53	34	56	66	6	28	53	54	3	0	12	4	10	2	13	2	9	13	1	60	63	1	3	3	3	13	8	6
60	67	10	11	76	18	11	10	63	9	28	9	18	5	47	1	48	4	38	8	139	1	42	33	57	51	8	39	58	65	5	2	10	10	5	4	17	2	14	13	1	56	55	0	1	5	6	17	4	3
85	73	17	13	56	21	10	5	59	8	38	9	21	15	48	0	48	4	38	9	105	0	67	36	46	48	7	41	44	68	4	2	12	7	8	1	15	4	10	14	2	57	76	1	1	8	1	12	6	2
69	72	10	8	62	29	12	4	52	13	49	12	15	10	39	3	66	8	26	10	114	1	55	44	64	59	5	39	71	74	7	1	16	8	13	6	13	3	14	15	0	61	66	2	1	5	3	5	6	3
68	83	12	6	61	16	17	6	57	9	35	10	14	9	52	0	60	10	39	9	117	0	54	33	51	71	3	47	46	58	9	1	14	8	12	0	11	0	15	12	0	48	62	1	0	4	4	8	11	2
55	66	9	8	62	20	9	10	57	5	40	7	23	11	46	1	48	7	47	17	114	0	44	35	54	57	8	33	52	52	5	2	8	8	9	3	10	1	14	19	1	76	56	2	2	3	7	4	9	1
65	65	13	12	78	13	9	9	64	13	38	11	21	10	42	1	60	7	42	8	107	0	45	41	70	59	5	33	59	66	3	4	11	4	7	1	15	1	7	12	3	62	58	5	3	7	2	11	3	4
79	75	11	14	75	14	6	10	61	6	28	10	16	8	39	2	57	2	36	12	114	0	55	36	60	67	7	27	44	62	6	2	6	4	12	3	11	0	13	18	2	67	65	2	2	5	1	13	7	1
62	69	16	7	73	17	11	11	43	6	35	7	16	19	45	4	63	5	36	12	124	0	49	36	52	55	4	36	59	69	3	4	11	5	6	1	16	2	11	10	1	76	69	2	1	6	1	10	4	4
77	81	20	12	72	15	13	8	47	5	40	16	11	9	39	1	55	8	39	17	116	0	54	35	63	49	4	41	56	71	3	1	10	7	4	1	12	2	11	18	1	64	62	1	0	6	2	8	7	4
74	76	17	13	75	26	10	4	53	9	33	15	13	16	39	1	60	5	35	19	109	0	42	34	49	59	5	35	58	74	2	5	14	6	3	0	10	2	14	11	0	67	76	2	0	4	3	8	9	3
47	52	14	12	81	23	13	7	52	8	36	6	16	12	46	0	56	5	45	14	104	0	51	38	67	66	8	34	50	69	6	1	10	6	18	2	10	3	10	13	2	74	63	2	1	7	2	8	5	3
56	78	11	8	59	21	9	5	60	10	36	11	18	8	45	0	48	3	34	19	116	1	49	34	50	57	5	29	57	61	2	3	4	6	6	2	12	4	22	21	1	59	70	6	2	6	3	9	5	4
68	73	18	9	73	16	9	9	57	14	38	8	17	18	48	0	54	4	50	15	128	0	43	36	70	57	4	38	55	54	5	3	10	5	11	0	10	0	15	15	0	56	65	0	0	9	1	4	6	4
75	85	23	6	58	19	10	11	51	17	33	7	11	7	49	2	45	4	37	6	127	0	56	34	41	62	6	39	52	65	4	1	15	4	5	5	15	3	8	17	4	73	59	8	1	6	2	5	6	1
78	53	14	12	83	17	7	10	62	10	40	8	19	6	34	2	58	7	44	15	108	1	51	38	53	48	5	35	53	49	4	2	7	3	7	5	7	4	20	14	3	75	62	4	2	5	2	6	7	1
72	70	16	10	57	19	10	10	44	14	35	12	16	17	36	0	44	9	52	11	112	2	54	32	55	64	8	37	52	65	5	1	5	6	4	4	18	3	16	17	1	77	59	1	3	6	4	11	6	4
66	74	17	16	70	16	10	7	67	8	31	10	20	11	34	0	39	5	29	7	116	0	62	47	46	53	8	36	53	70	6	1	7	9	5	3	15	4	12	24	1	65	60	3	3	7	5	4	7	2
68	75	20	4	67	23	16	9	45	4	35	6	10	14	42	0	45	11	39	15	113	1	37	33	32	54	3	32	54	64	2	2	10	5	8	3	8	2	12	15	2	58	64	3	1	3	3	12	3	3
80	63	11	10	68	22	14	10	50	5	37	4	18	16	33	0	58	10	51	14	121	2	53	37	53	70	7	24	50	59	3	3	11	13	11	3	11	2	18	8	3	54	54	0	2	8	3	12	3	4
83	71	13	10	76	19	7	15	56	11	49	10	8	7	57	1	59	4	40	7	100	1	68	28	52	60	3	34	48	70	3	2	15	5	8	3	15	1	11	17	1	56	70	1	2	7	4	7	4	3
72	71	22	15	78	12	17	11	42	12	38	11	17	9	44	1	55	4	42	7	130	1	44	37	55	59	7	36	55	55	3	2	9	4	4	1	16	2	19	17	0	69	65	5	2	4	0	12	5	1
67	75	17	7	50	11	12	12	52	12	35	14	16	10	35	1	63	3	39	12	128	1	53	30	56	59	5	26	54	42	2	0	8	7	14	3	10	1	16	11	1	53	57	3	0	8	3	10	4	1
61	79	12	16	62	27	8	8	47	15	37	9	23	12	42	1	48	6	36	15	132	0	44	39	45	53	7	43	56	57	2	2	14	5	8	2	13	1	16	17	2	56	63	3	2	7	0	5	8	2
57	81	16	16	61	18	13	14	61	8	34	12	13	13	37	2	54	6	40	6	116	0	44	48	50	68	7	30	49	70	4	6	7	3	7	3	12	4	10	14	0	51	62	3	1	4	0	13	6	2
68	64	19	16	58	16	14	8	50	18	41	4	11	18	50	1	54	10	33	9	127	0	52	36	56	70	9	30	63	65	5	1	9	9	10	3	12	1	17	13	3	74	52	1	3	6	5	7	5	3
60	71	18	17	68	15	22	2	54	8	53	5	17	9	42	0	60	2	36	18	141	0	56	40	66	62	2	22	53	64	4	2	9	9	6	2	18	0	20	10	1	55	59	1	1	3	2	7	6	4
77	55	11	12	70	28	8	5	48	11	36	8	13	13	33	1	44	4	41	11	108	0	53	37	56	54	6	40	54	66	7	3	4	11	7	1	5	3	5	13	1	76	64	3	2	11	0	8	5	2
62	65	19	11	54	17	13	5	62	12	24	9	34	17	46	1	62	4	42	14	122	0	49	37	67	62	9	19	70	53	8	2	15	3	10	1	15	0	8	14	2	75	53	3	4	4	4	9	7	6
64	62	20	13	65	22	15	10	42	7	43	9	18	10	42	3	55	4	42	13	96	0	50	29	59	57	6	41	61	62	8	5	6	5	4	1	10	1	13	24	1	62	61	3	2	7	2	9	1	3
72	80	16	17	58	27	11	6	43	7	42	4	17	11	36	0	57	3	38	14	117	0	42	37	48	44	9	37	54	69	5	4	15	1	5	2	15	4	13	15	2	61	51	4	4	5	4	9	3	3
70	64	11	14	72	14	16	11	50	10	19	9	18	12	36	2	58	5	29	14	119	0	32	42	59	54	4	39	73	89	1	0	7	5	6	1	15	1	18	16	1	55	61	3	1	3	1	6	7	5
66	75	13	17	67	18	7	10	50	9	41	10	20	6	32	1	54	14	38	10	110	0	44	40	55	44	5	29	58	69	4	0	8	5	7	0	12	3	16	20	1	59	89	1	0	5	6	7	7	3
76	59	9	13	78	23	10	16	38	12	40	8	21	11	45	0	47	7	40	13	116	0	57	29	55	73	11	34	50	65	5	0	12	4	9	8	7	4	12	6	0	70	62	4	2	4	0	7	8	4
80	68	13	12	63	24	8	11	57	9	31	8	12	12	33	1	49	4	30	15	102	1	56	29	59	64	4	31	55	57	5	5	8	4	17	3	8	5	16	12	4	64	62	1	1	9	2	7	8	1
78	58	11	17	59	16	14	9	46	12	44	13	15	14	44	1	51	8	36	7	132	0	54	34	45	57	7	26	49	71	3	1	15	4	2	2	11	2	17	13	2	59	52	3	1	11	5	10	5	5
78	62	13	9	78	15	7	8	56	15	40	7	15	9	22	1	48	11	42	11	101	1	46	44	59	63	6	29	66	75	5	4	6	3	7	1	16	2	17	17	1	80	68	1	2	8	3	11	6	3
79	79	11	13	56	20	3	12	41	3	31	11	17	11	44	0	50	9	41	11	133	0	51	38	49	46	10	39	77	57	6	3	7	3	9	1	10	0	16	17	1	77	62	4	2	12	3	6	6	2
79	54	8	14	66	18	5	7	39	14	43	14	13	8	44	4	63	6	35	14	113	0	51	33	49	57	7	38	38	69	0	1	8	6	4	6	20	2	13	16	3	58	71	5	4	3	1	15	4	3
70	59	13	16	48	21	15	13	45	9	46	9	17	10	40	0	58	5	38	12	99	0	45	39	47	55	8	35	59	50	5	2	12	5	8	3	11	1	11	17	1	59	73	1	0	7	3	11	12	3
92	70	12	17	84	8	11	8	62	6	40	5	8	20	43	0	57	9	37	19	108	0	55	28	68	51	6	33	47	61	5	2	3	2	3	1	13	3	14	8	4	61	62	2	0	5	4	10	6	1
67	61	17	14	66	18	8	8	31	12	44	9	18	17	42	0	52	1	35	11	113	0	49	44	42	62	2	32	53	61	6	2	8	14	9	3	15	0	11	19	2	61	57	3	3	8	1	15	8	2
72	68	16	12	56	18	11	6	52	7	31	9	11	15	38	1	55	4	38	3	101	0	41	31	59	52	6	36	76	68	6	2	12	6	15	1	14	3	15	20	3	67	55	2	1	3	0	11	4	3
77	68	16	13	66	32	14	7	55	11	42	3	12	12	36	3	57	5	41	13	117	1	51	26	55	63	7	41	71	62	1	3	12	5	7	2	10	5	10	8	0	50	39	4	2	5	1	9	3	5
62	61	16	11	55	23	9	7	57	13	39	9	15	11	37	2	58	5	47	15	110	1	42	33	58	63	5	31	56	73	1	4	14	5	3	5	9	0	15	20	3	70	66	3	1	3	4	12	5	2
67	63	14	13	74	23	17	15	57	9	47	9	21	9	47	2	59	4	29	8	111	0	53	30	57	53	7	37	50	64	3	1	10	4	8	4	10	2	11	19	2	67	46	3	1	4	1	9	5	4
92	83	15	17	61	21	3	8	51	7	31	8	11	18	39	1	65	4	45	5	111	0	51	36	50	61	9	42	50	60	5	1	6	7	6	2	9	4	17	19	2	62	57	1	3	7	1	8	5	3
71	82	11	10	76	17	4	19	54	6	30	4	11	5	49	1	58	6	47	12	108	0	56	34	52	63	4	32	60	65	8	2	12	3	7	1	9	2	19	13	0	62	66	3	2	9	1	3	7	2
72	72	20	17	71	30	11	4	56	8	34	9	11	10	40	0	52	3	49	17	107	1	50	37	57	53	10	31	52	55	4	3	9	9	9	5	10	1	16	15	1	62	49	4	2	3	2	6	7	1
64	73	11	6	64	25	11	14	68	12	31	11	17	10	39	2	57	3	27	13	116	1	59	34	55	50	5	29	65	71	4	4	16	5	8	2	14	3	9	19	1	59	54	3	1	7	0	9	7	5
78	82	16	9	72	23	8	6	51	10	27	10	15	10	45	0	55	3	41	18	126	1	51	42	61	53	3	31	39	62	4	3	11	8	3	4	20	2	16	17	2	57	68	3	2	6	3	9	4	1
63	80	9	9	65	16	9	12	50	12	32	10	14	11	47	0	65	12	38	14	113	0	52	35	58	47	6	28	45	72	5	6	6	9	4	2	9	6	19	16	0	49	56	5	1	8	0	10	2	3
67	72	21	10	68	18	9	12	60	3	27	6	7	15	40	0	57	6	29	9	132	1	63	39	63	60	7	45	60	57	1	2	7	5	10	1	9	3	16	7	1	64	62	2	4	9	2	5	11	3
55	57	22	16	54	20	6	5	45	11	36	12	13	12	44	1	50	6	24	22	122	0	64	28	45	70	7	38	72	70	4	3	11	7	10	4	18	2	8	13	0	63	56	2	2	4	1	10	7	4
73	83	13	11	63	18	13	10	53	5	47	8	13	14	41	0	48	2	45	12	93	1	47	44	49	49	3	36	69	54	2	3	11	10	14	3	22	6	12	14	2	44	61	4	2	6	4	16	11	2
69	79	14	15	61	18	8	11	53	6	35	7	22	18	35	1	59	9	35	7	117	2	53	34	65	64	8	34	55	53	5	4	9	7	7	4	15	4	11	19	1	54	77	1	2	2	2	7	7	2
75	72	8	7	63	25	13	8	49	13	35	5	17	11	39	3	48	5	35	18	121	0	48	33	47	45	8	27	70	71	4	2	12	5	10	2	11	2	15	10	3	69	62	1	1	7	0	6	7	3
65	67	14	13	70	15	17	7	43	7	36	3	13	11	44	0	57	6	44	13	111	1	46	45	55	42	12	29	56	64	5	2	11	6	12	4	14	2	14	14	2	58	63	2	3	9	3	12	9	4
93	85	12	12	67	21	13	10	60	10	30	13	15	15	43	1	57	8	37	8	131	0	49	31	54	55	6	26	67	68	3	1	8	6	8	3	11	2	14	21	3	70	60	5	3	4	2	13	9	2
78	71	11	12	65	20	5	6	55	11	38	6	15	16	51	3	47	2	42	8	115	0	52	45	62	60	10	35	42	78	2	6	6	5	5	2	8	2	22	18	2	65	55	2	2	10	2	11	6	0
80	77	12	8	59	17	15	7	65	14	37	4	15	12	51	2	50	5	30	11	92	0	53	20	59	73	5	38	71	57	1	2	11	6	6	3	16	2	28	17	1	60	44	4	4	7	2	8	5	1
67	68	15	10	70	23	13	7	43	8	25	9	22	11	50	0	54	7	27	21	107	1	51	37	63	68	5	31	52	70	1	3	8	2	10	4	9	4	13	13	4	55	59	2	2	5	0	11	8	4
58	69	13	14	62	13	11	3	41	4	43	9	9	9	35	1	67	5	40	11	131	3	49	43	59	67	4	33	52	71	3	0	12	9	6	1	11	2	13	20	0	74	60	1	1	9	3	5	9	0
51	61	15	8	66	17	13	14	53	15	26	14	19	16	48	1	58	5	45	14	118	0	55	38	37	57	5	40	43	65	4	1	14	9	9	4	8	3	16	15	1	43	57	2	1	6	2	8	8	4
68	80	13	14	66	21	16	5	58	10	33	11	17	10	36	1	51	7	42	10	128	1	45	27	52	52	6	31	66	71	2	3	10	8	10	3	11	5	11	16	1	71	62	1	0	5	1	10	11	2
72	73	14	10	66	19	16	6	47	5	33	6	13	6	43	0	53	7	31	18	120	0	49	36	52	51	2	37	67	63	5	1	14	9	8	0	6	1	14	25	1	68	58	2	1	8	1	10	5	2
78	78	7	15	70	22	13	5	58	9	38	4	14	9	41	2	50	4	31	14	110	0	50	38	47	61	4	35	55	62	4	0	12	4	7	3	12	2	9	14	3	53	70	1	5	3	3	8	10	2
67	66	14	12	67	17	10	5	45	14	42	7	13	14	47	0	56	5	37	4	119	0	52	32	54	69	4	27	54	55	6	3	9	3	9	0	12	2	13	16	1	66	57	4	2	8	2	9	7	3
78	83	10	3	70	14	10	11	56	10	41	9	12	6	46	2	61	4	32	6	115	0	53	42	64	44	5	32	74	65	7	2	13	7	9	2	15	3	18	13	3	58	62	3	1	9	2	6	5	6
58	65	10	8	63	17	15	7	56	9	38	9	18	17	55	1	53	5	42	9	119	0	37	33	49	46	4	47	52	60	2	1	9	6	7	4	14	1	22	16	1	58	50	3	1	5	1	12	5	6
71	74	14	12	65	21	19	5	55	10	40	4	15	10	49	1	48	5	45	11	113	1	56	22	57	65	9	32	57	66	3	0	8	6	11	1	16	3	15	20	1	42	45	4	0	9	3	9	6	3
61	59	7	13	55	25	10	6	53	13	29	8	13	14	45	0	42	3	49	11	122	0	50	35	62	57	6	29	61	56	7	2	10	4	5	7	18	2	11	15	2	55	57	3	0	9	1	8	9	8
65	54	20	16	82	27	11	7	48	8	35	8	19	15	48	0	66	6	35	5	112	2	61	28	49	59	8	40	52	70	1	3	11	5	14	2	7	2	17	15	4	53	54	2	1	5	3	9	10	3
61	83	11	8	74	25	12	8	49	8	33	7	13	11	34	0	66	9	50	16	111	0	49	36	56	70	8	25	70	71	4	0	6	7	9	1	11	2	9	19	0	64	53	2	1	11	5	16	6	6
66	73	15	14	68	17	22	10	40	10	38	15	22	14	54	0	48	3	46	17	129	1	54	30	45	47	3	45	61	64	7	0	12	10	6	5	11	4	17	19	1	59	68	2	1	8	2	9	8	4
61	75	21	13	65	13	10	9	58	14	34	17	15	9	42	0	59	5	37	11	112	0	48	43	79	45	7	33	57	56	2	2	13	8	8	1	8	3	10	13	1	65	65	1	0	9	4	11	5	1
60	69	16	13	65	28	11	5	35	10	36	9	19	15	51	0	46	7	32	12	123	1	66	38	53	63	6	39	64	56	6	1	12	9	11	4	12	1	10	27	2	57	68	0	0	11	3	6	9	3
70	70	18	8	71	16	10	8	54	6	35	10	15	9	56	0	59	6	33	15	110	0	62	32	50	57	8	32	55	45	2	0	16	3	11	3	8	1	13	9	2	64	65	3	4	7	3	10	3	2
60	71	22	7	82	19	12	9	56	10	38	9	19	9	39	0	58	8	37	18	144	0	62	27	53	59	5	29	61	63	4	4	6	5	6	2	10	2	11	19	2	67	63	5	2	10	1	12	7	3
63	48	15	10	63	15	6	15	59	2	26	10	11	14	56	1	69	7	33	16	124	0	48	29	48	54	3	29	65	65	9	2	14	4	7	2	11	5	12	19	2	55	76	4	1	4	2	9	4	4
63	67	12	7	68	25	6	8	55	10	42	5	12	9	41	1	61	5	45	11	111	0	49	35	49	61	9	31	55	46	3	3	11	11	14	1	10	2	17	20	0	61	60	3	1	2	4	10	10	3
66	65	22	11	77	14	13	8	39	6	27	8	22	11	34	0	46	4	36	13	122	1	52	31	53	60	13	37	54	60	2	1	10	6	10	4	15	0	20	22	1	60	66	2	0	2	1	11	8	0
74	78	14	13	66	15	11	8	57	8	37	10	16	13	38	0	55	6	31	9	98	0	49	36	51	59	6	40	56	64	4	3	6	9	10	2	14	3	21	8	0	59	55	6	2	8	2	11	3	1
70	62	11	11	81	17	7	6	60	10	29	4	17	12	56	0	63	7	32	8	130	0	52	28	65	64	7	38	52	76	6	1	3	7	8	4	18	0	24	10	4	60	71	3	1	10	0	6	4	2
72	71	19	9	66	27	9	10	56	10	36	6	12	16	39	1	63	4	39	10	92	0	48	40	53	58	11	47	50	70	4	3	9	4	8	3	12	5	10	14	0	63	50	2	5	10	3	5	5	2
59	71	15	11	88	21	15	7	45	11	33	10	13	10	42	2	54	5	41	9	137	1	58	24	56	63	5	37	60	53	5	3	10	5	5	2	9	3	19	11	1	73	71	2	2	2	2	10	5	1
63	75	11	11	60	15	9	6	50	12	33	19	9	16	55	0	61	9	39	12	123	0	52	36	60	68	5	31	65	67	3	2	10	7	5	1	7	0	9	15	1	60	57	3	2	4	1	16	7	3
56	61	13	15	65	14	15	9	44	5	35	9	11	14	48	1	50	4	41	15	109	1	67	37	58	54	3	30	55	69	3	3	5	10	6	3	14	2	16	17	1	62	68	5	1	8	2	9	4	1
67	77	13	12	73	26	9	10	53	9	39	8	13	13	44	0	46	8	45	8	107	1	56	27	53	57	3	32	59	55	2	1	13	7	9	5	14	3	9	19	2	59	69	4	1	3	3	11	1	2
73	68	18	10	82	21	6	16	52	5	30	8	13	12	48	3	59	7	26	16	123	0	45	38	64	59	4	36	57	55	4	2	16	6	5	2	16	7	13	11	1	71	56	3	1	2	4	15	2	7
77	78	10	12	66	23	9	5	59	10	36	11	14	12	49	1	51	6	36	18	125	0	54	40	48	50	8	40	61	68	3	2	7	1	12	3	16	0	14	14	1	59	53	3	2	2	3	13	6	6
70	88	13	12	63	27	10	7	43	13	43	6	13	10	60	3	53	4	44	9	94	1	65	37	59	63	6	37	54	54	2	0	8	5	9	4	8	1	11	18	4	60	61	3	1	7	1	7	1	2
56	80	7	15	58	21	13	12	54	9	25	7	17	9	34	2	62	9	43	12	133	0	50	40	57	50	5	38	62	66	6	1	9	7	7	4	14	3	16	15	1	72	57	4	1	1	2	12	6	7
56	60	13	6	57	17	5	3	34	9	30	9	20	13	36	0	57	12	30	6	127	0	54	30	59	62	2	32	74	63	2	4	8	4	12	0	10	1	18	13	1	55	53	6	1	8	6	8	4	2
74	74	17	11	54	13	10	8	52	13	36	7	16	13	33	1	70	6	38	17	106	0	54	44	49	62	4	25	53	66	4	4	11	6	4	3	15	0	14	10	3	69	52	2	4	7	2	7	5	3
69	73	17	9	63	18	8	6	55	6	38	8	24	14	42	1	61	9	38	11	114	0	47	30	45	56	3	43	53	60	8	3	11	3	8	1	10	3	7	12	2	58	57	2	0	5	3	12	8	2
53	72	10	24	55	27	7	6	54	2	28	5	12	9	44	0	56	4	33	15	112	0	63	40	57	63	7	26	50	62	1	2	8	7	9	2	11	3	11	19	2	68	44	4	3	6	6	8	3	3
67	81	19	9	59	18	13	9	41	14	28	9	12	15	41	0	75	8	38	17	100	2	49	40	53	62	7	32	62	57	4	6	18	1	12	3	9	0	17	17	0	54	68	5	1	3	1	6	4	2
67	73	11	11	77	15	11	9	50	10	28	4	14	15	46	1	58	7	39	6	121	0	47	32	68	75	11	36	64	46	4	4	10	3	6	2	20	2	14	14	2	68	54	4	2	7	0	9	4	3
70	70	15	11	75	16	7	7	45	13	40	10	12	16	38	1	49	7	33	11	116	1	42	37	57	69	7	42	70	76	5	1	8	7	9	2	13	1	10	9	3	62	59	2	3	7	1	8	6	3
69	70	10	13	61	19	7	14	52	10	39	4	20	8	43	2	58	5	36	16	113	2	58	35	52	54	8	35	53	55	5	4	5	5	10	5	14	4	21	16	3	58	54	0	1	7	2	11	5	6
75	71	22	14	77	19	10	11	55	5	34	6	13	12	34	1	56	6	35	14	113	0	45	40	61	63	4	37	51	59	5	1	8	3	7	3	10	2	14	24	3	57	61	4	1	8	2	13	8	4
79	82	15	12	71	18	10	11	58	10	48	11	17	8	44	1	52	3	32	4	111	1	37	35	52	59	8	25	47	59	2	2	13	5	13	4	14	1	9	11	0	73	55	0	1	7	3	15	1	4
72	76	13	15	88	21	7	10	52	6	50	6	14	8	33	0	57	3	27	16	117	0	62	39	46	57	4	32	57	77	5	0	9	5	8	3	19	0	12	14	3	41	64	6	2	7	4	8	7	0
58	82	17	6	60	23	8	5	44	12	39	5	22	9	47	1	47	8	36	6	120	0	58	38	51	56	9	31	60	56	2	4	9	0	8	2	12	3	7	12	3	68	61	2	2	5	2	10	6	1
60	84	16	20	70	23	11	7	46	11	36	8	13	8	46	0	63	8	36	16	117	0	41	28	61	49	7	46	59	64	2	1	6	5	5	3	7	2	9	13	2	62	61	2	4	6	1	7	5	2
74	68	13	9	68	20	10	6	34	10	33	8	16	7	36	1	60	4	28	10	113	0	53	37	50	69	6	30	62	72	2	2	17	10	11	4	8	3	18	11	0	58	66	2	4	8	3	3	7	1
66	70	10	9	66	24	13	13	53	10	48	3	18	8	32	1	56	7	28	16	109	0	39	34	38	57	4	33	53	65	1	1	12	2	5	3	5	1	21	16	3	42	73	2	2	8	2	9	9	5
67	79	18	12	59	27	12	6	53	12	38	14	19	11	54	0	49	6	43	11	123	0	46	39	55	60	5	35	57	61	6	5	11	3	7	7	9	2	9	18	1	75	56	3	3	6	1	11	5	6
66	77	14	14	74	24	10	10	61	6	35	4	16	4	33	0	76	4	34	17	91	2	50	24	67	53	7	35	71	52	7	2	8	4	12	6	11	3	12	14	1	74	63	4	1	3	4	13	9	3
67	63	11	15	61	23	12	8	55	11	37	13	12	12	34	0	59	2	41	17	105	1	47	29	50	60	4	29	61	53	2	1	9	7	6	1	7	2	16	19	2	68	59	1	1	2	2	11	8	2
73	74	9	9	71	22	12	14	52	8	41	9	13	17	44	0	41	2	39	8	131	1	64	35	57	60	3	33	40	61	8	3	7	4	9	4	9	1	13	20	2	64	72	2	4	4	1	19	3	1
59	63	15	14	74	20	7	3	50	9	44	6	18	24	39	1	62	6	34	12	112	1	44	38	50	53	9	26	83	66	4	1	10	5	8	2	12	2	20	21	4	76	50	4	0	10	5	12	7	2
88	62	15	11	53	23	11	5	44	9	23	9	13	12	48	2	67	7	43	17	112	0	48	42	48	62	13	36	58	63	3	3	7	4	5	6	9	1	12	8	1	66	60	2	4	8	1	10	3	1
68	76	9	12	63	15	10	3	39	6	37	9	17	7	45	1	45	4	38	13	108	1	53	40	44	59	6	34	50	63	8	4	11	6	6	3	17	2	11	16	1	59	59	1	3	7	1	11	3	7
66	73	21	20	53	10	18	10	63	12	43	10	14	6	42	2	74	5	39	12	129	1	63	41	65	50	7	26	49	63	3	1	6	5	6	6	11	2	13	15	0	53	52	1	1	3	2	10	7	4
84	66	19	14	68	25	10	4	40	7	49	9	12	12	35	2	62	7	46	9	129	0	51	32	49	62	6	39	58	60	5	2	11	7	8	3	15	1	15	19	1	61	58	3	1	7	1	4	4	3
68	84	16	9	71	21	7	8	48	6	44	9	19	7	43	1	54	4	25	12	111	1	59	40	53	53	8	34	61	70	8	3	11	8	14	4	12	3	10	13	0	82	63	2	1	6	6	11	7	1
66	85	19	12	63	24	12	4	67	8	35	7	11	18	43	1	55	3	26	8	113	0	52	39	52	60	7	36	69	56	4	3	8	6	8	1	8	2	12	9	2	53	62	4	3	4	6	6	6	1
63	75	8	6	64	20	6	4	53	10	44	7	17	8	48	0	45	4	40	12	117	0	54	44	54	47	8	29	56	69	1	1	10	5	6	4	12	1	20	19	1	77	67	3	2	4	3	8	5	3
82	61	19	11	78	19	12	6	47	10	35	13	15	12	35	2	54	7	35	12	127	0	56	34	50	66	10	37	62	63	1	2	10	5	7	3	9	2	16	17	3	62	62	3	1	5	0	7	9	3
64	76	11	16	64	19	14	9	54	8	31	7	16	8	47	0	68	6	34	8	105	1	51	40	50	63	5	41	66	59	2	7	11	6	8	3	12	3	14	15	0	62	60	3	1	6	2	7	9	4
61	60	18	11	81	21	11	3	51	9	44	10	18	5	48	1	48	2	38	18	114	0	44	36	63	65	7	39	60	64	5	0	11	8	7	1	16	1	12	12	1	57	65	1	0	2	0	5	3	2
70	80	11	11	64	18	9	8	42	9	33	10	16	11	43	0	59	6	42	11	119	0	50	29	61	62	6	35	61	76	5	3	14	3	10	1	12	0	19	19	1	72	52	3	5	8	1	5	4	3
65	96	13	11	66	25	10	11	52	9	28	8	15	18	41	1	66	6	35	11	101	1	58	48	56	62	2	25	66	61	5	2	11	6	4	2	19	3	16	21	4	57	57	3	1	2	2	13	7	4
79	59	16	9	69	18	10	4	45	9	56	12	12	15	51	2	65	9	46	7	104	1	46	32	54	61	6	39	55	65	1	3	15	7	6	3	13	2	15	14	0	52	58	0	3	2	1	13	8	6
62	70	9	7	66	25	7	16	58	6	40	10	11	4	50	0	57	2	35	11	123	1	49	31	64	61	2	35	74	57	5	3	7	2	9	2	14	5	12	18	2	56	62	5	5	7	2	4	7	4
61	56	13	16	63	21	9	6	52	9	33	6	14	11	43	2	55	9	48	18	105	0	49	28	62	58	5	39	50	59	4	4	9	7	8	3	18	4	15	20	0	63	64	6	1	3	1	10	3	7
75	87	14	14	62	26	17	11	44	10	36	8	11	18	33	2	60	5	35	13	110	1	56	45	66	50	8	33	61	55	5	3	7	10	8	2	11	1	10	12	3	53	58	3	0	7	2	7	7	3
60	78	17	9	70	26	12	8	46	12	37	12	23	8	44	1	54	4	37	21	148	0	50	33	54	55	13	38	57	67	5	3	12	6	11	4	13	1	17	19	3	64	66	3	0	3	2	11	6	3
60	63	16	10	64	26	12	10	63	6	41	9	20	12	50	1	63	6	41	15	110	1	58	31	57	63	8	30	60	71	4	1	5	3	3	1	13	0	15	15	2	62	63	2	1	7	3	13	3	2
70	69	15	14	71	18	12	10	43	10	43	11	10	11	41	0	51	7	35	13	93	3	54	34	59	62	5	38	51	65	4	1	13	4	13	1	13	1	11	19	3	70	60	2	0	5	5	9	3	4
66	70	17	12	82	18	9	15	47	8	36	7	16	11	33	1	48	4	48	10	117	0	50	36	46	50	6	33	49	50	4	1	8	4	8	0	13	1	19	19	2	60	45	1	1	4	2	7	11	4
62	71	27	9	66	29	8	10	49	12	35	9	20	17	44	0	53	6	42	13	109	2	69	31	56	52	7	45	64	46	3	3	10	6	10	2	13	3	12	13	2	60	56	2	1	7	0	12	8	3
63	64	7	13	73	16	12	9	52	10	50	6	17	15	44	2	59	7	40	21	102	1	45	35	65	52	12	42	66	65	2	3	8	5	9	2	10	5	17	14	0	69	50	1	3	6	3	12	5	1
64	79	9	13	57	23	9	10	54	12	36	10	12	11	39	1	73	5	39	15	121	1	47	44	50	41	4	34	55	55	2	1	11	5	8	3	14	1	11	11	0	70	60	4	2	4	2	6	5	3
76	75	11	14	70	13	7	6	52	10	24	9	17	8	46	1	50	6	39	10	112	1	43	46	47	54	6	26	56	61	3	1	17	6	6	2	9	2	12	15	1	66	50	1	2	11	3	12	5	1
75	75	15	13	61	18	9	12	43	7	28	11	10	12	31	1	60	5	38	16	103	0	45	29	64	58	6	43	51	61	3	1	9	2	10	5	11	2	12	17	0	68	54	2	3	6	3	4	7	5
87	76	22	5	55	19	11	14	48	13	38	12	13	10	44	2	56	6	43	5	117	0	48	38	57	60	3	28	66	54	4	4	10	6	10	5	11	1	16	18	1	62	66	2	2	10	2	4	8	6
64	70	8	14	63	14	15	10	44	8	45	10	15	18	49	0	59	6	40	12	116	0	54	35	68	56	5	36	55	71	5	3	9	8	7	4	14	2	11	18	0	52	66	2	2	6	0	14	4	1
65	71	11	19	66	21	6	13	62	14	39	9	13	14	38	1	61	7	23	18	113	0	64	33	49	64	9	36	54	56	8	5	8	2	9	5	11	3	12	12	1	61	67	3	1	4	2	15	5	3
60	75	18	13	71	16	14	9	46	6	40	7	9	9	44	1	42	5	34	8	99	2	45	48	63	61	12	43	53	68	5	1	11	8	9	2	17	1	19	18	1	75	47	2	1	8	2	9	10	3
69	58	15	13	82	18	13	3	54	10	39	14	17	11	50	0	58	9	33	11	108	1	49	45	55	55	6	30	66	70	4	6	12	5	2	1	9	1	15	21	2	51	63	2	2	2	3	8	5	2
66	71	17	16	86	24	10	4	53	9	34	9	23	10	53	1	64	3	29	12	110	0	53	47	67	68	6	29	47	59	5	2	9	8	12	0	10	4	20	17	1	71	52	7	1	4	4	8	5	3
52	67	11	17	60	24	17	14	54	9	52	8	16	14	44	1	39	9	30	11	113	2	54	28	63	65	3	26	57	63	2	2	14	4	9	4	10	3	10	23	1	55	55	0	3	7	2	18	4	1
69	70	10	13	75	18	13	11	58	10	30	12	19	15	39	2	61	8	33	14	104	1	50	40	48	60	6	28	70	65	2	0	9	3	14	2	15	4	12	14	2	43	69	3	2	0	3	10	5	0
54	84	20	14	62	25	12	12	46	15	42	7	11	13	38	0	43	8	41	13	107	3	52	43	63	49	7	26	51	55	4	4	10	5	8	5	7	3	12	15	0	79	61	3	0	6	1	5	6	2
71	82	13	11	67	18	8	16	57	9	51	15	13	7	55	2	45	3	38	19	127	1	53	34	54	56	4	28	61	56	6	2	9	3	11	1	11	3	14	15	0	56	72	4	1	4	2	5	4	2
70	69	13	5	64	29	10	6	56	8	25	7	17	9	49	0	54	5	45	17	115	0	45	55	54	57	8	30	63	67	4	2	6	11	6	2	10	2	17	13	1	62	58	1	1	7	1	5	9	7
59	66	8	14	66	26	15	7	39	5	44	12	25	10	50	0	41	4	33	12	120	0	65	25	69	69	8	23	50	65	3	3	8	5	7	1	5	2	13	10	4	61	52	5	1	4	1	9	5	3
74	70	13	12	68	21	13	8	50	6	33	12	18	14	38	2	62	9	45	13	94	0	48	31	65	63	7	30	54	64	3	1	12	9	13	2	13	2	17	7	2	62	67	1	1	6	3	7	2	3
60	65	7	17	82	22	5	12	58	13	37	6	16	20	43	2	50	6	35	17	104	0	59	36	59	57	2	29	70	80	8	0	10	6	10	2	13	1	19	22	1	49	44	1	1	11	2	10	10	1
80	69	18	9	57	15	11	10	62	12	36	5	11	13	37	2	55	1	38	10	115	0	60	50	57	59	12	30	66	67	4	1	8	9	8	0	13	1	15	17	2	66	57	0	4	4	3	8	5	3
79	77	7	10	59	14	11	7	43	9	43	6	16	11	47	0	57	6	31	13	103	0	52	35	57	70	8	27	56	63	3	2	5	6	10	2	9	1	11	18	4	52	76	2	2	4	4	8	8	2
68	71	14	13	51	24	13	8	43	7	33	7	17	14	34	0	57	4	29	16	119	1	47	25	52	50	9	33	63	64	5	2	14	5	12	7	12	3	21	18	0	61	56	2	2	4	0	9	3	3
66	73	14	10	75	19	8	7	49	10	29	5	10	11	41	1	61	7	45	16	111	0	54	30	56	69	9	44	51	68	3	0	6	2	10	3	11	2	15	11	2	62	54	0	1	8	0	14	6	3
75	66	15	12	58	24	10	9	53	12	44	12	16	5	45	2	58	7	43	9	112	0	57	41	51	53	8	41	48	66	7	3	10	4	9	0	16	0	20	19	2	64	50	1	1	5	2	8	11	0
67	60	22	12	60	19	7	9	46	9	37	8	14	7	40	1	47	2	33	14	132	1	69	35	57	54	8	28	49	64	7	7	9	6	6	1	8	5	17	15	0	68	60	3	3	12	1	12	8	1
78	73	16	17	53	22	14	13	42	11	36	15	17	17	40	1	49	6	30	10	92	1	61	29	55	70	5	40	71	63	4	1	13	8	10	1	8	1	10	11	0	73	72	5	3	4	1	9	7	0
82	52	8	16	68	23	10	8	59	12	35	9	9	9	36	2	59	5	41	7	100	0	46	43	64	64	8	28	56	55	3	1	17	4	7	5	13	1	14	17	2	72	65	4	2	7	2	7	10	6
55	73	6	5	85	21	5	5	67	12	48	5	15	10	39	1	68	8	41	9	118	0	39	30	56	57	6	27	51	70	5	2	11	6	10	3	10	0	13	8	2	58	67	0	1	6	0	11	5	3
78	65	8	11	63	22	11	9	59	12	47	9	12	9	51	1	61	12	32	12	118	0	58	30	63	71	7	31	56	65	4	4	12	8	7	4	15	3	8	6	1	56	58	6	2	10	1	16	5	1
73	79	21	9	65	28	16	5	57	11	44	5	18	12	47	2	58	3	30	17	108	0	45	33	70	48	4	35	63	51	6	2	7	8	4	6	7	3	14	18	1	62	52	4	1	7	1	9	5	4
72	62	17	12	78	18	6	11	54	15	26	10	18	12	38	1	50	5	33	9	101	0	52	36	49	57	6	37	60	60	4	2	9	6	4	2	12	5	13	10	1	53	57	5	1	4	3	9	5	1
72	68	12	9	54	16	16	6	65	8	28	5	18	11	43	2	55	9	34	15	123	0	47	46	52	63	7	38	61	68	5	2	11	7	9	2	13	2	15	21	2	59	62	2	0	9	2	12	7	1
82	66	19	7	52	20	13	7	52	8	36	12	14	11	49	1	55	8	30	10	111	0	54	29	60	49	7	38	62	68	1	4	9	4	12	3	11	1	17	16	2	62	68	2	2	6	4	6	2	3
65	70	7	13	74	15	14	3	49	6	36	9	13	12	46	0	54	3	26	19	135	1	61	43	55	68	2	30	56	49	5	4	9	6	8	2	9	4	20	17	1	63	61	2	3	6	3	11	5	3
69	66	13	12	78	25	12	8	45	13	34	15	13	5	37	0	45	3	31	8	121	0	56	39	49	52	7	37	55	69	1	1	8	4	10	6	9	1	13	13	1	63	71	1	1	4	4	8	3	3
70	82	13	12	77	18	14	6	60	5	30	9	15	11	54	1	62	10	53	7	122	0	54	37	45	63	13	30	53	80	5	1	11	6	4	1	16	1	18	17	1	56	68	5	4	6	5	14	7	3
88	80	17	16	57	18	14	7	43	17	37	6	14	13	45	2	50	7	37	11	98	0	63	40	52	46	4	28	60	70	3	2	14	2	6	3	21	2	11	12	1	50	52	3	3	7	0	6	8	3
62	77	15	17	86	22	10	11	61	5	40	11	17	12	26	0	62	7	36	8	119	1	55	34	63	48	7	27	50	51	5	0	16	3	6	2	8	1	15	21	1	82	72	2	4	3	4	11	7	3
68	65	10	6	72	19	10	10	49	14	31	13	15	14	49	2	44	3	38	8	129	0	50	36	51	55	7	34	49	58	5	5	9	7	8	3	7	2	12	16	0	72	63	5	2	3	1	9	10	0
70	70	14	12	68	16	8	13	62	7	42	5	8	7	44	1	57	4	40	8	108	0	61	27	66	73	8	41	70	52	2	2	12	7	4	2	9	1	15	14	4	53	58	7	5	2	2	10	7	3
65	65	17	12	71	20	6	7	50	9	38	6	11	12	36	0	63	4	49	12	113	0	51	42	52	58	3	27	48	60	6	0	10	3	8	2	10	0	15	11	0	71	60	1	5	8	3	4	5	1
68	65	17	8	65	17	15	10	65	10	30	12	14	6	44	1	53	5	37	12	115	0	51	34	56	54	7	46	50	52	4	2	8	3	6	4	7	1	16	12	3	61	70	1	4	7	2	11	6	5
69	74	10	14	76	19	8	9	65	10	39	8	18	9	45	1	50	6	40	18	109	0	46	21	61	52	5	36	62	49	4	1	10	4	4	1	17	1	19	16	1	62	58	1	4	6	4	11	4	2
62	70	17	8	61	20	14	8	62	5	43	14	15	9	60	0	65	7	38	13	112	0	46	26	53	59	7	43	55	58	3	2	9	7	11	2	22	3	21	14	1	56	59	3	3	8	1	10	6	5
83	72	19	13	72	19	13	9	41	12	33	6	22	12	39	0	52	2	36	16	111	0	37	26	47	52	6	39	58	56	2	3	15	3	9	5	10	3	11	13	0	70	72	1	1	4	3	8	6	5
62	62	12	12	52	21	8	3	62	13	33	11	7	19	36	0	71	3	46	8	106	0	60	29	41	57	8	35	65	64	5	1	7	5	7	4	18	5	9	17	1	64	53	4	3	11	0	7	5	3
59	62	7	14	82	17	5	8	62	7	39	6	19	13	39	3	46	5	31	8	108	0	58	39	46	55	6	34	49	75	2	4	13	7	4	2	11	3	15	16	1	60	49	2	1	9	3	10	9	3
53	57	11	10	65	14	11	8	54	10	39	20	21	2	59	3	60	5	34	9	132	0	63	36	55	61	9	40	50	74	5	3	7	6	10	4	8	3	14	22	3	58	62	1	1	5	1	8	8	7
72	66	16	12	56	19	5	3	54	4	42	6	10	11	53	0	58	9	40	17	115	0	45	40	53	61	4	36	48	59	3	3	10	9	6	0	12	2	18	12	2	53	76	3	2	6	0	12	7	4
65	75	14	13	60	21	12	10	48	10	37	8	23	14	48	0	55	2	45	13	107	2	55	26	51	65	11	40	55	67	4	2	13	6	3	0	10	3	14	15	2	50	55	4	2	3	1	12	2	1
72	76	10	11	70	21	8	6	61	9	41	11	15	11	45	1	61	2	29	17	132	1	46	25	61	45	6	43	56	63	4	0	15	4	6	2	15	1	12	15	1	66	50	3	0	3	1	12	7	2
62	82	12	12	80	21	8	11	53	6	34	10	17	15	39	0	59	5	37	10	106	0	43	40	49	58	13	33	50	53	4	2	10	4	6	1	15	3	15	12	3	56	68	3	3	6	5	9	11	3
74	76	18	13	76	23	9	10	44	8	40	9	19	11	40	1	64	11	34	15	112	0	44	36	52	48	6	28	44	56	3	2	11	2	9	2	9	2	22	16	2	61	57	4	1	10	3	8	4	1
75	86	19	15	78	29	9	8	44	6	35	8	20	10	38	3	47	5	36	7	108	0	39	44	50	63	5	36	70	59	7	1	17	5	7	3	10	2	20	13	0	68	59	1	0	6	2	6	6	3
75	82	10	22	71	33	8	7	48	8	26	7	12	6	43	0	46	4	40	8	124	0	54	35	54	62	11	31	51	61	1	2	13	5	9	3	15	1	15	16	2	69	67	2	0	4	1	11	5	5
58	67	16	11	79	26	8	8	51	10	37	8	18	16	34	2	46	3	44	16	89	0	40	45	46	44	8	32	68	65	2	2	10	8	8	0	7	1	19	13	3	61	59	4	2	1	1	5	8	2
78	80	12	9	79	19	10	6	46	9	28	12	10	13	40	0	60	5	36	5	111	1	50	33	52	54	8	32	61	75	5	2	7	9	6	5	11	0	16	14	0	62	70	4	0	3	0	6	9	1
61	74	16	7	48	19	12	10	41	12	47	9	12	6	42	1	64	5	37	8	106	0	59	36	49	53	7	36	57	53	4	4	7	9	9	0	10	4	11	16	5	60	57	4	3	6	2	11	8	2
71	71	8	10	81	17	12	8	47	5	42	7	12	15	46	1	61	3	37	16	110	0	52	27	66	53	5	30	67	77	7	1	10	7	13	4	7	1	18	18	1	60	63	3	3	7	5	14	9	4
57	79	15	15	73	14	17	7	38	12	31	6	22	11	45	1	61	4	39	13	134	1	56	40	51	41	7	33	57	67	5	2	9	8	16	0	15	1	14	14	3	66	57	0	2	6	2	8	9	2
60	72	6	17	63	19	8	12	49	11	36	6	20	18	41	1	53	9	34	12	129	0	37	38	49	75	9	39	56	62	5	0	16	4	5	3	11	1	19	15	1	66	58	4	2	6	4	9	6	8
74	59	9	11	54	12	15	8	37	10	40	10	13	5	49	1	61	3	34	11	146	0	58	33	57	63	3	37	56	64	4	2	11	6	6	3	10	2	12	11	0	53	61	3	1	5	0	11	6	4
78	72	17	8	68	20	7	7	51	9	30	5	11	11	38	1	71	11	49	15	123	1	39	28	57	61	7	36	46	56	3	1	12	4	10	4	11	4	15	9	1	59	49	3	2	7	5	13	9	5
58	65	14	5	69	18	15	13	54	7	32	3	19	7	35	0	61	7	39	8	129	1	47	33	59	56	7	32	55	56	6	5	9	10	7	2	13	2	17	16	1	77	53	4	1	6	6	5	11	2
69	72	14	9	73	22	14	9	55	11	35	12	15	14	47	0	48	5	24	11	125	0	57	35	56	54	3	45	60	64	3	2	9	1	6	2	17	1	7	10	1	76	49	3	2	7	3	8	4	2
73	60	17	9	70	19	9	7	67	15	45	8	18	12	55	3	56	2	41	14	128	1	45	29	57	59	8	46	57	64	7	2	10	6	8	3	15	2	16	11	1	54	52	2	4	7	3	9	8	2
66	79	15	12	84	21	9	9	75	14	44	12	10	11	40	0	57	7	38	10	112	0	60	39	52	48	9	33	64	58	3	2	7	6	9	1	10	3	12	21	1	65	62	2	1	4	2	5	9	2
72	68	18	18	71	16	6	8	58	4	33	7	13	13	39	1	65	5	36	13	118	0	47	35	70	68	5	28	66	68	5	4	14	3	9	1	13	1	14	29	2	53	66	3	2	7	3	5	7	7
57	87	15	11	70	17	6	7	44	11	34	10	15	16	46	2	61	4	34	14	109	0	41	33	55	51	2	27	55	58	2	2	15	4	6	3	16	1	6	15	3	68	70	2	2	6	4	9	6	1
63	73	12	12	78	22	12	12	52	9	43	10	12	15	34	0	43	5	43	10	105	0	62	36	56	55	4	19	74	58	7	1	10	5	11	2	9	2	19	20	1	72	63	2	0	6	3	13	6	4
69	67	16	3	64	18	14	11	52	8	47	10	14	10	37	1	59	12	38	14	114	0	40	37	58	67	7	31	53	61	2	2	11	6	11	4	9	4	14	17	0	67	60	4	0	8	3	11	8	2
72	57	7	9	67	20	14	6	48	12	32	2	14	11	43	0	61	3	38	13	126	0	45	26	42	65	7	42	53	67	7	2	13	5	8	2	17	2	11	9	4	64	71	9	1	6	2	11	9	6
68	70	12	11	71	19	10	5	44	5	26	8	17	19	43	0	64	3	42	11	120	0	48	21	55	58	8	29	73	52	1	2	8	4	11	1	11	5	17	17	0	51	61	4	2	7	6	6	8	2
77	67	18	10	81	18	10	8	58	5	32	10	16	13	45	1	63	4	53	8	119	2	42	33	63	67	11	40	51	52	2	1	11	8	5	2	13	0	16	21	1	69	62	1	3	6	4	12	9	2
65	66	10	11	74	30	10	5	57	6	45	6	18	12	32	0	56	12	34	12	112	2	55	43	61	79	9	40	44	61	5	1	6	7	11	1	13	2	19	13	2	57	56	4	0	7	5	7	6	6
82	77	15	13	78	22	12	5	50	10	31	11	19	16	36	2	61	5	32	13	112	1	48	28	82	54	6	45	54	42	6	1	11	2	10	1	10	1	23	15	1	53	59	2	2	7	3	13	9	0
81	78	16	15	74	18	16	8	48	6	40	7	18	10	47	0	56	5	41	12	104	1	45	31	53	52	4	26	41	58	3	1	9	7	5	0	5	0	10	24	1	66	75	5	1	8	1	16	2	3
66	59	17	12	74	25	14	9	48	7	43	6	8	8	42	2	53	5	39	10	109	1	41	38	42	60	6	32	65	73	5	0	10	6	10	0	11	3	13	18	3	68	73	3	1	4	2	7	5	0
57	73	17	10	76	19	7	10	53	6	23	11	23	6	44	1	55	7	29	17	111	1	63	39	47	50	6	35	50	68	0	4	8	7	7	4	15	6	17	14	0	70	64	2	0	5	2	10	8	4
86	59	7	16	72	16	10	10	43	5	48	12	19	13	37	0	52	7	32	9	120	1	58	45	59	60	7	37	52	74	11	5	6	5	6	2	6	3	10	11	0	66	63	3	1	5	3	9	7	1
71	80	13	10	77	22	11	8	46	8	40	5	13	9	36	0	43	8	32	12	112	0	60	38	46	58	6	28	65	57	1	2	8	3	9	2	8	3	5	21	0	74	61	2	2	9	2	7	5	4
69	56	19	9	71	17	12	5	53	13	34	7	16	13	55	0	62	6	41	13	113	1	42	41	54	69	6	28	56	64	3	1	6	6	1	3	12	1	14	15	4	55	42	1	1	7	4	5	7	2
61	74	18	14	65	17	10	6	49	12	41	5	7	13	51	0	48	4	39	12	99	0	60	34	58	52	14	38	53	59	3	5	13	5	7	4	8	3	20	15	0	69	53	5	2	6	1	12	3	1
73	79	15	12	66	20	4	7	50	7	36	14	15	17	53	2	46	6	35	10	113	0	48	42	53	56	2	35	52	46	5	2	11	8	6	1	9	1	20	23	0	62	49	1	1	7	2	11	5	4
86	66	7	14	60	20	5	2	47	10	36	8	13	18	52	0	64	5	41	17	118	1	47	28	63	48	6	24	61	71	6	2	8	8	15	4	10	3	13	11	1	63	55	5	3	5	3	13	7	4
72	78	12	9	74	23	14	10	45	10	38	5	14	8	44	0	58	5	39	12	139	0	55	29	66	72	6	37	62	60	3	2	8	5	10	0	9	0	21	12	1	70	51	2	3	5	3	5	3	4
60	57	8	13	73	18	3	14	49	11	45	5	13	18	54	2	56	7	42	16	122	1	62	31	35	49	5	22	55	71	3	1	11	6	5	5	11	2	10	17	0	43	66	4	4	4	0	9	3	0
62	72	12	10	72	12	10	11	53	14	40	12	20	18	37	1	56	9	37	14	110	0	57	29	61	57	5	31	61	69	1	1	13	6	11	1	19	4	12	14	0	58	58	5	2	7	2	11	4	5
69	67	13	18	60	20	11	10	57	4	29	13	13	13	42	2	61	6	39	13	114	0	50	25	50	59	6	37	42	66	3	1	11	5	7	2	17	2	16	9	2	62	62	2	1	10	4	9	5	4
78	66	10	18	70	19	8	12	48	3	24	9	16	14	36	1	62	8	45	13	110	0	35	40	60	52	11	34	69	73	7	1	11	3	11	3	10	3	14	16	2	69	62	1	5	5	5	13	5	1
56	69	22	13	60	21	15	6	63	16	35	14	17	10	42	0	55	4	34	12	99	0	51	33	53	61	10	31	59	71	9	2	6	6	14	3	15	1	21	13	1	60	55	3	1	6	4	11	3	4
68	71	13	19	51	21	15	4	50	9	36	8	19	9	45	0	53	7	31	8	98	0	53	38	54	81	10	28	68	57	5	2	14	12	16	2	16	1	16	9	5	55	72	1	2	4	3	9	4	1
68	69	15	14	72	20	9	9	58	13	33	5	16	9	41	2	65	3	49	13	116	1	55	41	66	48	3	38	56	62	5	3	15	5	12	2	8	4	21	9	2	52	76	0	2	8	2	8	4	2
71	72	16	10	64	24	16	7	50	8	32	7	12	13	36	1	48	4	43	7	111	0	60	27	55	69	9	24	60	79	2	3	13	8	8	1	19	2	12	14	4	56	46	3	0	8	1	10	11	2
79	64	14	11	79	14	10	7	58	6	40	6	20	16	41	0	49	6	27	15	99	0	39	49	58	75	5	42	66	67	5	2	8	6	4	6	19	2	13	15	2	69	68	7	4	7	2	13	10	1
66	60	10	16	71	17	15	6	52	6	24	7	9	16	52	1	49	9	36	10	115	0	43	26	45	58	5	32	57	55	7	2	15	5	11	5	14	2	7	14	0	64	66	5	1	6	5	6	7	1
57	67	15	14	75	19	11	7	40	5	39	11	11	10	47	1	56	5	47	18	117	0	50	37	46	58	7	28	62	74	5	6	14	7	3	1	8	6	11	15	1	63	49	3	1	4	0	12	5	2
55	67	17	7	68	14	9	7	46	6	41	8	14	10	50	1	51	3	39	14	112	0	45	42	62	55	6	38	62	77	6	3	11	10	11	1	16	5	16	21	1	63	65	5	2	3	2	8	9	2
74	73	14	10	66	16	14	8	52	12	30	4	14	10	48	2	57	5	35	7	145	0	47	39	56	63	7	28	52	53	7	3	10	4	7	4	13	1	16	15	0	72	50	3	3	2	3	13	2	6
72	73	11	18	85	22	14	7	58	13	37	10	16	14	39	0	55	6	31	14	108	1	61	32	47	41	5	33	43	65	3	3	9	4	10	2	19	5	13	14	4	63	58	3	1	4	1	7	7	4
76	79	15	14	59	22	9	8	60	7	40	8	9	18	46	1	51	5	38	14	108	0	54	40	44	61	3	40	67	53	3	1	13	7	11	3	11	1	15	14	1	66	78	1	1	4	1	9	3	4
74	73	14	14	67	16	7	11	47	9	37	9	15	19	46	4	49	12	38	9	117	0	45	35	56	50	7	35	53	59	6	3	16	4	9	2	8	2	19	16	2	60	62	6	1	9	0	12	7	2
56	63	10	11	69	19	11	9	55	11	32	13	11	13	39	0	59	4	38	10	122	0	55	33	55	58	4	31	60	54	6	2	7	6	8	3	19	6	11	9	1	58	63	3	2	6	1	9	6	2
74	72	20	9	69	23	15	7	48	10	28	11	16	6	46	2	37	7	36	11	110	1	42	48	46	58	4	22	53	63	7	1	11	6	6	1	10	0	9	13	0	56	72	4	2	4	2	9	1	2
68	77	19	8	67	16	7	5	55	7	32	9	18	12	42	1	66	8	30	9	143	0	48	49	49	69	8	31	54	66	5	4	12	7	9	2	15	3	12	19	3	53	57	3	4	8	7	13	3	5
58	69	14	11	57	22	11	8	41	8	41	9	12	15	42	2	69	5	36	8	128	1	53	31	81	56	9	45	55	55	7	0	8	2	7	1	6	0	18	9	0	67	63	6	2	6	7	14	5	3
63	65	13	10	70	21	8	9	53	9	40	8	13	5	34	1	52	5	35	14	101	1	53	40	59	59	7	23	63	58	4	1	10	4	6	1	18	3	15	19	0	63	60	6	2	5	0	5	8	5
56	57	20	11	71	23	17	8	36	11	34	8	9	9	50	0	45	8	45	9	113	0	41	33	59	64	5	30	49	78	2	1	14	6	8	3	10	3	19	10	1	80	49	2	0	9	7	9	9	2
59	62	17	10	81	17	8	6	54	11	29	5	12	13	39	0	50	6	37	6	115	0	45	23	59	53	5	40	60	74	3	4	11	5	10	3	14	2	17	20	1	56	64	6	0	3	2	11	8	2
82	72	18	12	61	11	11	7	45	7	32	9	10	12	43	0	64	4	31	14	111	1	49	47	50	62	9	35	56	58	4	2	5	12	7	2	9	2	13	18	0	58	60	4	2	4	1	11	2	4
61	61	14	14	68	23	8	3	51	4	38	4	21	13	39	0	62	0	31	12	105	1	58	33	63	52	3	31	59	72	0	2	17	4	9	1	15	5	17	14	1	62	70	4	1	3	4	15	9	2
62	73	12	11	69	16	9	8	45	4	23	5	19	12	35	0	68	4	34	16	105	0	44	40	52	53	5	40	60	57	4	2	3	6	7	7	10	2	13	12	1	59	50	5	1	9	1	14	5	3
64	76	17	8	57	10	11	7	59	6	48	9	18	10	41	0	65	6	34	14	98	1	48	31	52	34	5	40	61	70	2	2	10	6	6	2	16	2	18	15	1	62	84	2	5	4	2	13	8	2
71	56	7	13	74	19	11	11	47	7	39	6	19	5	43	3	47	5	40	10	99	0	46	40	42	57	6	32	50	58	3	0	8	10	8	2	10	4	10	16	0	68	63	2	1	8	3	11	9	5
74	63	20	10	68	20	14	10	55	11	41	7	18	15	46	1	59	5	32	16	111	1	54	24	55	59	6	32	60	56	6	2	11	2	13	1	13	3	15	10	1	57	57	5	3	6	1	6	7	1
79	70	11	11	63	18	17	5	39	8	32	8	23	6	45	0	65	5	39	10	115	3	42	33	35	54	4	38	55	66	3	2	8	8	7	3	13	0	4	17	2	76	64	2	3	9	2	7	3	1
67	75	16	12	59	18	14	11	47	4	36	13	17	14	51	3	65	6	36	16	115	0	52	34	60	51	4	39	60	74	3	1	7	5	11	2	11	3	13	17	1	67	59	3	3	4	2	6	7	5
58	74	10	10	57	19	6	3	48	12	33	15	18	13	37	0	67	4	36	18	115	1	52	44	46	61	8	30	49	78	10	2	7	6	9	2	10	3	14	15	1	56	52	3	1	10	7	6	6	4
62	77	17	14	55	13	9	17	63	9	31	10	14	10	50	0	60	8	45	14	112	0	54	30	52	53	4	36	58	56	4	3	18	4	8	1	14	3	13	9	2	70	53	3	3	7	0	8	7	2
57	75	11	16	60	27	7	5	51	7	35	7	10	19	44	1	60	3	42	13	113	0	48	32	61	60	7	28	68	68	6	5	10	6	8	3	8	1	16	14	1	58	62	0	1	3	3	9	3	5
72	75	12	13	71	19	13	10	45	15	39	12	14	7	44	0	48	6	34	11	110	1	53	31	66	59	9	39	63	54	5	2	13	6	10	1	15	3	11	18	0	54	62	1	2	9	3	8	8	2
52	80	12	7	80	25	5	10	50	12	37	7	14	11	40	2	47	3	36	12	113	0	41	33	51	46	7	45	61	70	4	3	8	7	8	3	15	4	13	12	1	54	71	1	0	3	1	9	5	4
67	73	10	12	80	19	10	9	59	8	46	11	20	7	63	0	64	8	35	14	130	3	49	33	58	57	4	38	45	54	5	5	12	4	5	4	14	3	15	15	1	67	64	2	2	1	2	8	6	0
52	70	17	10	68	25	4	5	46	19	33	14	17	9	31	2	56	6	38	15	119	0	51	28	49	40	10	36	59	74	5	1	7	2	11	1	5	2	10	13	4	57	70	4	1	8	5	9	7	3
80	63	9	13	71	28	11	15	47	10	35	6	8	5	39	1	69	5	29	8	99	0	52	32	56	67	10	39	45	71	4	4	7	3	10	4	15	0	10	17	3	66	68	2	1	2	1	16	3	4
63	63	15	16	65	17	10	9	59	9	37	5	19	15	45	2	60	4	37	8	115	0	53	27	55	58	6	35	66	63	2	3	8	5	12	2	15	0	20	16	1	71	67	4	2	3	4	8	7	1
75	68	9	8	51	28	13	13	58	8	34	12	9	14	35	1	51	5	30	6	121	0	56	44	49	63	9	35	61	57	3	2	12	4	7	1	12	3	11	14	2	56	67	7	2	5	3	9	5	2
65	66	14	15	63	11	11	8	47	4	42	10	13	8	44	1	55	6	34	9	114	0	58	29	45	53	3	32	44	62	5	1	6	3	8	4	18	3	24	14	0	59	69	1	1	6	4	5	4	3
70	77	21	10	72	18	9	2	54	8	30	10	22	17	37	0	66	11	37	14	127	3	53	39	42	60	4	48	64	59	8	3	8	2	8	3	16	3	6	21	1	57	56	3	2	7	2	3	8	5
72	77	14	13	57	17	12	6	49	8	29	13	19	9	38	2	65	7	38	11	126	0	46	37	50	51	9	35	52	60	6	1	9	7	6	3	7	1	19	14	1	55	60	5	2	4	4	11	5	3
74	58	17	10	68	33	11	12	50	10	32	13	20	7	44	1	56	6	37	18	90	0	43	37	49	53	8	43	51	64	7	2	7	3	9	2	13	4	15	23	2	66	62	8	1	3	3	11	4	2
54	90	23	9	65	16	10	10	54	9	32	9	16	9	48	1	60	7	47	13	108	0	39	41	52	62	6	34	57	56	6	7	11	7	8	4	11	1	23	10	2	63	73	3	2	5	1	20	7	6
69	81	12	7	65	13	13	5	50	9	33	8	16	18	53	1	61	10	44	16	102	0	59	25	42	47	5	32	63	56	5	3	11	9	8	1	7	7	10	21	1	67	64	1	4	5	4	9	6	3
54	60	15	12	84	19	9	6	54	6	34	8	10	14	36	1	58	5	41	11	127	2	46	36	55	47	7	33	52	72	6	1	8	7	9	3	12	3	15	8	2	72	67	4	1	4	3	8	6	4
64	72	16	9	56	12	13	4	48	13	32	9	12	13	46	0	54	2	40	8	105	2	50	30	55	66	3	35	73	74	4	1	23	5	8	3	8	3	19	15	3	66	59	2	3	4	1	2	4	5
68	89	13	17	65	20	8	6	57	11	37	8	19	13	48	1	52	5	32	16	109	1	63	29	52	68	6	32	63	65	3	3	4	11	10	3	12	4	14	18	1	53	66	4	1	6	0	13	6	5
59	66	19	10	76	19	13	12	39	4	34	9	12	15	47	0	65	7	32	19	112	0	61	37	59	52	5	31	71	73	3	2	9	6	9	3	10	1	17	10	0	57	58	1	1	6	4	13	9	3
82	80	12	10	59	16	12	8	54	4	38	9	12	10	45	0	54	8	38	10	117	1	57	39	46	66	6	39	64	79	5	3	5	2	11	3	12	2	15	19	1	62	65	1	3	3	5	6	6	4
80	65	12	11	61	26	11	12	52	4	31	16	16	16	37	1	54	5	29	10	99	0	47	43	42	67	6	42	64	54	4	3	6	6	8	4	12	4	15	14	0	80	62	3	4	5	1	9	6	7
70	57	10	12	56	19	13	10	51	8	30	9	15	13	43	1	43	9	39	4	133	1	46	44	39	60	6	31	64	57	4	1	14	5	11	0	8	3	14	18	2	67	53	0	2	8	3	10	5	1
64	61	8	7	69	26	9	10	57	7	35	11	13	13	42	0	56	9	42	10	117	0	54	28	50	67	5	39	62	75	5	1	15	7	11	4	15	2	19	19	0	49	57	2	3	8	6	5	7	2
67	62	13	13	68	8	9	8	43	10	35	7	14	14	37	0	53	1	41	12	98	0	45	37	47	59	10	42	49	71	6	0	9	5	11	3	15	6	13	17	0	65	59	2	1	9	4	7	6	4
64	78	14	9	69	16	7	4	46	11	40	17	19	13	41	0	43	6	44	12	128	1	49	36	77	53	2	36	60	55	5	4	11	1	9	6	11	0	17	12	1	61	50	2	5	4	2	15	7	4
77	75	12	11	81	18	14	5	49	6	30	6	13	14	49	1	59	4	33	14	135	0	52	52	42	70	9	38	64	75	2	2	1	3	6	1	3	2	15	14	0	64	52	2	1	3	1	13	5	5
70	72	18	4	50	21	10	15	51	7	35	8	24	9	32	0	50	2	33	11	119	1	51	42	55	51	3	31	56	68	3	2	7	4	7	3	11	3	11	12	1	65	71	1	2	11	3	15	8	6
70	82	13	10	54	21	11	14	52	15	34	11	19	14	48	1	62	6	37	10	97	0	47	27	44	65	10	24	58	58	9	3	13	9	9	2	16	2	13	18	1	63	56	3	3	4	1	7	9	3
69	68	13	11	77	11	10	7	55	4	34	8	8	5	47	0	50	9	42	15	112	0	43	36	50	60	6	33	60	56	5	1	10	8	9	2	10	6	9	15	1	70	65	2	1	7	3	8	6	4
67	62	7	9	70	25	5	14	50	6	37	6	11	14	49	1	39	8	35	10	115	1	50	34	62	54	12	36	71	74	6	2	9	4	10	2	12	3	12	19	1	60	60	2	2	5	3	9	5	0
66	64	10	18	62	23	7	12	63	11	30	10	12	11	38	2	74	5	41	15	144	0	50	29	51	50	5	35	59	58	3	2	3	1	6	2	10	3	18	11	1	66	59	0	2	4	2	11	5	2
57	69	11	21	68	18	9	10	38	9	35	7	24	15	47	1	50	7	36	16	110	1	47	23	52	46	9	45	60	51	4	5	9	8	6	3	13	8	12	18	2	65	57	2	0	3	0	15	8	5
85	66	18	9	59	17	12	18	41	2	33	10	14	11	42	3	59	7	28	15	110	0	47	33	45	49	7	31	53	57	5	2	13	2	7	4	13	0	17	21	0	62	56	1	3	3	3	9	8	6
65	68	13	5	79	12	10	11	55	13	47	5	9	9	48	0	58	4	44	10	103	0	46	32	58	51	6	35	52	71	5	3	7	0	10	4	14	0	8	19	1	75	50	6	2	4	5	6	2	3
70	72	9	5	56	16	13	9	47	13	33	8	20	9	45	1	53	5	41	10	108	2	49	38	54	62	6	33	52	67	6	0	10	5	7	4	15	0	18	19	2	70	58	2	0	5	3	15	6	6
78	71	12	13	68	26	9	4	54	13	30	8	15	11	41	0	68	7	42	16	118	1	45	38	49	66	3	39	49	47	6	2	9	5	7	4	11	3	8	15	1	61	48	1	0	7	3	12	4	4
66	71	12	12	67	30	12	11	44	6	41	13	20	15	44	0	59	3	39	10	147	1	65	26	45	57	9	31	61	59	4	4	9	2	8	0	8	2	20	12	2	54	54	5	4	7	1	8	3	5
69	73	7	12	58	18	12	8	54	19	37	8	14	16	47	2	63	9	30	14	104	0	55	30	66	59	10	39	60	73	1	1	17	5	8	1	10	3	23	10	2	68	60	2	3	5	1	12	8	2
63	73	12	12	76	24	7	7	53	6	29	11	18	12	52	1	50	5	46	10	121	2	49	28	62	57	4	23	58	47	7	4	4	7	13	5	15	0	13	14	4	67	58	3	0	7	3	12	5	0
61	71	18	10	62	18	13	7	49	9	28	7	22	10	50	1	49	3	35	10	119	1	72	41	49	55	3	37	56	69	7	0	14	10	5	3	7	1	9	15	3	59	59	1	2	4	2	8	5	3
86	60	15	7	66	21	8	9	55	9	29	7	17	8	39	1	56	7	35	16	116	0	46	31	52	58	11	41	58	68	4	1	10	6	12	2	14	3	10	15	1	61	57	4	2	5	0	11	7	1
57	66	12	15	57	26	11	9	47	14	39	16	12	10	39	3	55	8	43	17	126	0	40	41	60	59	3	24	59	57	3	0	8	5	2	1	14	3	19	15	4	60	68	0	3	5	1	7	8	4
79	69	16	11	66	22	16	6	57	7	27	7	19	10	38	0	46	1	37	16	101	0	52	33	58	58	6	36	47	67	4	0	14	1	6	3	12	5	14	15	2	59	68	1	2	3	2	10	3	1
84	69	13	9	73	14	9	11	43	8	36	5	10	7	29	1	62	5	39	15	129	0	48	31	51	64	3	24	48	52	4	1	10	10	15	1	17	3	13	9	0	53	57	3	3	8	3	12	9	1
43	77	16	3	69	19	8	8	58	6	42	4	11	11	48	0	52	3	43	10	113	1	53	32	44	53	4	30	48	64	0	0	13	10	6	4	12	2	12	9	0	73	49	2	0	3	4	7	5	2
64	79	18	12	60	23	13	7	41	11	30	13	11	11	35	0	70	6	34	10	102	0	63	41	62	48	4	30	62	60	5	3	13	4	12	2	15	3	15	20	2	50	67	2	3	6	5	10	9	4
61	65	13	13	81	25	14	12	57	8	31	9	13	9	42	1	53	5	45	12	109	0	60	33	48	55	7	39	62	59	5	5	11	2	6	0	14	2	13	16	4	62	55	3	2	5	1	13	6	5
67	64	12	9	69	21	13	11	54	10	38	10	7	14	41	2	66	5	23	19	101	0	60	32	69	41	13	42	54	56	1	5	7	1	8	3	10	4	13	11	0	58	61	3	4	14	4	10	6	3
63	66	17	16	69	18	11	7	64	10	25	8	14	15	38	0	41	6	49	16	115	0	43	45	55	51	1	45	60	63	3	1	10	1	4	3	14	4	14	11	2	65	63	3	3	3	0	11	7	1
73	51	14	12	62	27	12	9	47	14	45	7	15	8	36	0	60	7	43	17	111	0	49	33	52	59	3	36	51	70	2	2	8	7	7	2	12	5	18	22	1	69	62	2	3	7	1	10	2	5
66	72	16	12	66	21	10	5	50	6	40	8	19	7	45	0	55	5	41	8	113	0	66	43	54	66	4	26	55	63	3	3	10	5	9	1	11	0	19	14	0	55	51	7	3	4	4	7	7	2
68	74	11	11	65	14	6	10	42	12	27	5	15	14	51	0	57	4	37	9	120	1	45	22	48	60	7	38	64	61	5	3	8	4	12	6	18	0	10	15	1	46	57	3	2	5	3	7	4	2
68	69	15	17	67	14	9	5	55	9	32	10	12	13	43	0	64	6	48	12	130	1	54	30	59	56	5	33	52	62	5	5	11	7	7	4	9	1	11	16	0	62	61	3	0	4	2	8	9	4
70	82	12	18	77	15	8	4	47	12	34	4	11	10	48	1	66	3	45	15	120	0	35	29	52	56	5	38	60	61	3	2	6	6	11	6	9	1	13	13	1	55	53	2	0	5	2	15	4	4
70	78	18	14	69	20	5	8	37	6	47	12	14	12	35	1	51	3	36	19	111	0	41	35	47	57	9	40	64	69	3	3	13	9	3	5	12	3	11	8	1	54	65	2	1	5	2	11	5	7
60	75	13	13	65	22	17	10	60	7	36	11	17	10	37	0	71	1	41	17	107	2	55	50	51	58	2	26	43	69	6	2	14	8	14	2	12	4	23	19	0	70	65	3	2	5	1	8	7	4
62	63	12	15	71	21	10	10	67	13	30	8	18	11	28	6	52	9	42	16	139	0	51	33	57	60	5	45	62	72	1	1	9	6	8	1	14	3	14	10	2	69	57	4	1	7	8	10	7	4
68	70	16	17	61	30	9	16	41	4	35	8	16	10	42	0	58	6	39	12	120	2	47	47	49	58	5	33	59	68	2	4	9	8	7	1	12	0	16	11	0	63	60	2	3	4	4	7	5	4
67	65	17	11	72	20	11	7	50	7	36	12	14	13	47	0	52	4	38	14	108	1	48	38	52	64	6	37	54	66	4	1	14	11	6	2	7	5	19	14	0	53	58	1	1	4	5	11	7	1
62	69	12	16	58	22	12	6	43	8	32	6	13	17	42	3	40	7	36	5	109	1	54	46	52	70	3	39	58	54	9	2	5	6	3	4	8	2	17	17	1	60	47	1	3	5	1	6	5	1
65	64	18	15	68	21	11	6	38	8	29	11	18	4	42	0	56	3	34	9	126	1	62	39	53	53	7	37	55	56	2	5	8	6	7	3	19	4	14	18	1	59	47	5	0	8	3	7	8	4
65	70	11	10	64	20	11	7	56	12	45	8	24	10	41	3	52	5	31	12	117	1	51	38	69	56	14	40	62	49	6	1	8	7	6	4	7	5	18	8	3	59	55	2	1	6	5	7	3	4
63	70	14	8	69	14	14	11	58	13	41	11	9	10	36	2	54	3	41	8	105	0	49	25	53	64	4	30	69	60	6	1	8	5	4	1	6	4	10	16	1	63	72	1	4	7	2	7	11	4
58	78	9	12	66	19	9	5	54	9	33	8	11	12	38	2	56	7	37	8	129	0	63	36	56	50	4	35	59	59	7	1	11	6	7	4	10	3	13	18	1	54	60	2	1	5	2	15	7	1
68	73	20	18	60	25	10	10	49	4	28	15	14	7	42	0	62	7	32	12	110	0	59	36	50	50	7	43	45	57	7	2	10	5	13	1	12	2	16	18	3	70	59	2	1	5	4	14	4	1
63	56	11	12	73	9	5	8	44	5	31	10	15	13	43	0	46	5	43	13	111	0	64	34	49	61	5	35	53	72	2	0	7	5	7	3	12	1	23	20	1	68	73	4	5	3	1	7	9	1
65	87	12	10	61	18	17	11	57	12	35	9	16	12	40	0	67	4	32	8	113	1	55	43	56	71	4	39	60	54	4	5	3	6	11	5	11	1	13	10	1	65	59	5	1	9	3	9	8	3
55	66	17	8	61	13	15	11	65	8	46	6	16	16	30	0	56	5	36	16	111	2	51	40	52	65	5	41	56	53	6	4	11	4	10	1	15	2	11	15	1	69	67	3	1	3	4	10	5	7
60	57	17	7	52	24	4	7	51	10	38	7	20	12	38	0	63	8	41	13	103	0	63	33	51	67	5	29	70	60	4	0	10	4	2	4	12	0	21	13	0	58	48	4	0	9	6	10	3	2
69	76	10	16	65	23	13	6	64	10	46	3	16	7	35	0	65	6	33	7	109	1	70	34	60	62	6	30	62	62	7	5	10	3	5	2	8	3	15	17	2	52	63	0	1	4	2	15	4	5
71	61	12	5	76	15	10	9	43	6	46	14	18	13	42	0	58	4	36	14	121	0	58	39	41	53	3	36	67	58	3	5	6	4	8	1	12	0	18	15	1	62	60	1	0	8	3	9	6	2
68	73	20	13	73	19	8	7	48	9	36	8	18	9	55	1	64	7	46	12	104	1	54	39	47	69	11	33	59	57	5	4	9	2	10	1	8	4	17	15	2	56	41	6	1	9	3	8	9	3
71	72	15	8	55	21	10	9	67	6	45	4	21	10	41	2	51	5	36	17	109	0	43	34	48	62	5	37	54	54	2	1	4	7	9	0	14	3	13	11	2	59	61	1	1	5	4	5	4	3
63	67	14	14	73	17	7	10	39	7	44	9	13	10	40	3	57	6	37	14	88	1	60	34	60	54	4	32	54	63	4	1	13	4	6	0	14	0	15	17	1	65	62	2	4	4	2	6	9	5
83	54	12	12	53	21	16	5	49	9	36	9	11	9	43	0	61	7	49	14	113	0	41	37	58	56	1	30	60	68	3	4	9	8	6	4	13	4	21	13	1	63	60	5	0	6	3	13	9	5
56	65	12	6	71	27	14	5	46	16	30	6	8	12	55	0	48	6	38	7	116	0	54	43	56	62	10	49	67	55	5	0	7	4	9	1	10	2	20	14	1	57	72	0	1	4	2	13	5	7
71	78	21	7	56	16	13	6	47	8	35	6	16	10	40	1	53	7	48	8	107	1	58	41	42	52	7	33	61	69	3	4	15	6	7	5	17	2	19	17	1	45	64	5	0	2	2	10	8	3
70	59	11	14	70	22	8	9	65	7	27	14	18	14	44	0	51	6	58	12	96	1	55	24	53	66	14	29	53	51	2	3	10	6	7	2	11	2	13	13	2	49	65	2	2	7	1	6	5	3
56	56	18	12	70	24	10	12	38	3	33	12	25	16	57	2	46	7	41	9	116	0	55	32	49	65	6	32	64	63	3	0	10	6	12	1	15	3	9	17	1	61	61	1	3	6	8	5	12	1
54	74	14	11	78	21	12	7	68	10	32	3	28	12	43	0	51	5	39	6	105	0	46	42	59	54	7	33	57	58	5	3	8	9	7	6	10	1	15	10	1	78	72	1	0	4	1	10	4	3
60	67	14	14	69	23	15	7	53	9	34	7	21	17	36	1	54	6	31	12	98	0	61	37	68	65	6	38	54	67	3	1	8	8	5	3	11	4	19	7	2	79	57	0	3	3	1	11	8	0
67	56	20	12	69	26	3	13	47	9	41	7	17	10	41	2	56	9	33	17	108	1	47	31	48	68	9	32	58	55	4	3	9	7	10	1	13	2	11	17	2	60	77	3	2	1	2	10	10	3
68	66	13	10	67	24	10	7	65	13	36	10	22	12	47	2	66	3	35	14	95	0	58	23	54	52	6	32	68	63	2	1	12	6	8	2	10	2	14	11	1	64	77	4	3	1	5	8	8	3
70	74	8	18	59	14	10	13	54	3	36	10	17	9	50	3	53	5	32	10	114	2	49	35	62	67	8	34	56	67	9	4	16	10	14	0	17	2	15	14	2	63	73	3	2	3	2	9	11	5
74	74	20	17	63	27	12	5	66	9	26	8	16	13	52	1	50	6	39	17	99	0	55	30	72	55	4	50	69	55	3	0	8	8	9	2	9	5	14	13	2	54	67	2	3	10	5	9	4	2
88	85	9	10	61	30	17	6	54	8	37	9	16	10	33	0	59	5	32	11	113	0	47	24	52	63	7	34	60	69	5	3	13	8	4	1	12	3	13	18	1	63	61	1	0	7	1	14	7	1
61	65	8	6	65	22	6	6	51	8	39	16	13	18	39	0	62	7	37	15	111	1	56	40	41	65	4	26	59	45	6	1	8	7	5	3	14	2	19	15	2	57	55	5	1	5	2	8	4	4
65	77	13	11	77	17	16	9	64	7	40	10	15	6	40	0	61	8	39	7	107	0	52	47	45	62	8	29	52	68	3	1	12	5	6	3	7	2	18	14	3	57	83	3	1	2	1	13	5	0
91	74	14	8	75	16	4	9	51	11	27	4	11	18	43	1	51	3	43	7	106	0	43	36	52	54	10	31	59	57	2	1	10	6	5	3	8	0	12	12	2	74	57	1	3	11	1	6	5	2
83	65	16	13	66	17	15	10	64	8	40	10	27	15	38	1	58	7	35	15	124	0	46	42	55	49	5	26	59	65	4	2	5	7	6	3	9	2	12	11	2	34	82	2	3	8	2	4	9	1
68	56	17	17	62	12	12	13	53	9	33	8	14	9	30	0	57	6	45	13	133	2	60	44	57	53	7	40	67	58	5	4	10	9	7	0	14	2	14	10	3	73	61	2	0	3	1	9	4	2
80	71	9	9	59	31	12	12	55	7	42	4	16	13	44	1	65	4	37	10	107	0	54	39	60	58	9	42	41	63	3	2	10	7	11	5	16	0	16	13	3	64	68	3	1	9	3	10	7	4
66	79	13	9	67	19	10	4	52	5	37	10	15	9	39	0	53	3	43	13	104	0	64	24	50	54	11	25	53	66	10	3	13	4	8	2	16	3	13	22	1	59	55	6	2	2	2	9	6	4
82	58	12	4	75	16	10	11	47	12	51	9	19	12	51	0	50	5	34	15	101	0	54	28	62	61	3	31	63	67	4	1	11	3	6	3	15	2	20	17	0	60	47	4	3	5	1	13	5	4
77	88	11	17	61	19	5	11	47	7	41	14	16	12	45	2	58	5	26	13	109	0	49	41	53	42	7	40	51	70	2	4	11	1	6	4	11	1	21	14	2	68	76	5	3	6	1	14	5	1
78	66	12	16	77	17	8	4	69	9	48	10	8	11	41	2	56	4	40	15	118	0	47	34	50	50	8	35	61	79	7	2	8	4	9	3	7	1	18	10	1	74	49	3	2	5	4	10	6	4
51	79	11	7	62	15	8	9	58	11	40	8	13	14	40	1	66	5	43	8	123	0	47	41	51	62	6	40	51	60	8	4	11	6	8	3	11	1	13	12	2	52	63	0	1	2	2	7	2	2
77	65	9	4	67	18	17	9	57	9	34	11	17	16	45	1	61	7	34	16	120	0	43	35	46	56	3	31	57	65	4	2	9	5	10	2	13	1	14	11	2	66	59	3	2	10	3	6	7	1
76	74	7	11	76	14	7	13	66	11	27	8	15	7	44	1	55	7	42	18	119	0	51	41	54	53	8	37	74	49	5	0	9	6	5	2	10	3	13	14	3	70	52	4	1	5	0	8	6	2
69	85	13	10	72	20	8	9	47	9	38	7	15	8	41	0	51	5	39	17	135	0	54	32	57	61	5	36	49	66	7	2	4	5	10	2	8	1	12	19	2	77	53	1	4	6	2	11	1	3
67	88	19	7	75	15	14	8	67	6	36	12	12	16	41	1	49	2	31	14	105	0	43	38	47	59	8	33	61	60	3	3	12	9	15	7	10	1	18	11	0	61	53	2	1	9	2	11	6	1
50	72	19	21	55	15	9	8	53	8	33	11	18	11	40	0	56	9	40	13	113	1	55	43	50	65	4	32	57	58	4	1	7	6	8	3	16	1	12	14	3	61	55	2	2	9	2	8	3	4
61	72	18	11	67	24	12	11	49	14	36	6	18	14	41	2	51	8	38	10	122	1	50	30	49	55	9	22	56	59	4	2	12	4	4	2	18	4	17	16	3	66	55	3	5	8	2	6	6	4
66	64	15	13	74	29	10	6	48	9	32	12	24	10	38	0	54	6	44	14	119	0	35	38	62	48	2	29	52	50	2	2	10	4	5	2	17	1	17	14	3	55	59	5	0	5	5	13	12	5
74	63	14	8	67	26	6	3	53	5	48	10	17	12	42	4	49	8	34	17	114	0	51	32	57	42	4	42	55	73	4	3	10	5	3	2	9	2	7	13	1	63	56	2	6	7	0	10	5	4
62	70	15	10	58	17	14	10	52	7	34	11	10	15	50	2	60	6	40	10	110	0	50	35	60	67	4	30	54	67	4	0	11	6	6	5	14	5	7	15	3	75	61	2	2	3	6	11	5	4
78	83	19	20	72	13	15	15	59	5	31	9	10	10	41	0	49	3	32	7	130	0	45	38	57	59	7	32	52	64	2	2	9	5	6	4	20	1	11	14	3	62	59	3	5	5	2	15	7	3
67	61	12	11	73	19	6	14	49	11	36	11	15	8	35	0	60	6	32	6	118	1	52	41	57	52	4	34	44	61	5	1	7	13	6	3	13	4	17	12	2	76	59	0	0	7	5	9	6	1
65	72	16	11	53	13	14	7	50	11	34	7	12	16	41	3	66	6	29	19	106	0	54	43	54	54	2	30	51	63	7	1	11	6	5	2	12	1	18	16	1	54	51	2	3	5	0	10	8	2
62	59	17	17	73	23	14	8	47	10	37	7	13	13	55	1	56	4	36	15	107	0	61	42	48	37	4	39	75	66	3	1	12	2	4	7	22	1	10	21	1	62	70	4	0	4	0	13	11	2
66	88	15	7	70	16	11	8	39	13	29	8	21	12	46	1	47	5	37	8	123	0	55	25	39	57	4	38	63	61	2	3	10	9	10	3	11	3	15	13	0	63	54	0	2	4	1	13	4	1
60	78	15	13	79	21	10	4	58	9	39	9	13	11	24	2	67	7	37	11	113	1	53	34	50	54	8	36	59	82	7	2	12	7	4	3	16	4	20	16	1	64	56	0	1	4	0	13	4	3
63	65	16	10	70	27	10	11	55	10	39	6	14	15	34	0	52	5	40	13	103	0	57	29	51	54	5	34	49	67	4	2	8	5	10	2	7	4	17	16	3	72	57	5	0	2	2	7	8	5
68	79	13	19	66	21	13	8	56	11	42	11	15	8	37	0	51	6	41	12	114	0	49	36	59	44	4	30	64	56	4	2	5	3	14	3	21	1	11	8	3	63	73	0	3	10	4	11	4	3
61	72	15	11	69	23	10	7	52	8	35	6	16	20	52	1	55	4	27	11	118	1	56	26	39	65	9	31	46	56	3	3	15	2	8	2	11	2	13	11	0	82	58	2	0	8	1	4	5	4
70	65	16	14	59	19	8	6	61	8	37	9	16	11	34	2	60	5	29	19	101	0	56	39	42	60	4	37	61	68	4	0	7	7	5	2	10	2	17	12	0	53	51	2	2	5	5	12	7	5
66	58	15	20	65	22	11	8	55	9	34	6	24	8	49	2	71	3	38	14	125	0	49	36	34	57	4	36	63	73	1	3	8	2	9	2	7	4	13	19	1	68	70	7	4	5	2	12	5	5
74	70	11	10	60	22	17	6	41	8	43	9	17	17	33	2	60	4	46	9	117	1	49	32	61	64	4	38	53	63	4	0	15	5	10	1	14	3	17	11	1	52	48	4	1	4	1	9	6	4
55	65	16	11	52	16	12	5	56	9	39	12	28	11	39	1	55	5	36	15	129	0	49	35	63	62	12	34	53	63	5	3	6	3	12	5	14	2	15	14	0	55	79	5	1	5	4	7	6	1
71	59	21	13	57	29	7	8	54	10	45	10	10	13	50	2	57	8	37	9	97	0	55	50	57	70	4	25	68	47	2	1	12	10	7	2	14	4	9	12	1	56	48	0	4	7	5	9	2	4
81	57	15	16	72	11	12	7	53	6	43	8	16	16	29	2	55	8	27	16	129	1	56	35	54	57	7	39	55	71	5	1	11	10	7	1	10	1	15	18	2	64	54	3	0	8	3	10	5	2
71	70	10	9	68	31	9	9	65	10	43	9	22	10	49	1	49	4	34	12	119	1	64	32	46	49	5	44	55	61	0	0	8	7	6	2	12	6	14	12	3	65	59	3	2	3	2	9	7	0
54	73	10	11	55	18	7	5	60	14	33	9	15	19	25	1	52	3	43	15	141	1	57	35	58	55	8	37	44	72	2	4	14	6	10	4	15	1	10	15	2	64	63	3	3	3	5	14	4	4
70	76	18	6	68	18	7	10	54	5	41	9	13	11	40	1	58	7	34	11	128	0	34	51	54	58	7	28	55	45	1	1	6	3	6	2	18	2	12	17	1	60	52	0	1	5	3	10	6	3
59	77	13	12	60	20	9	3	55	5	25	14	18	10	45	1	53	3	29	13	102	1	57	32	57	60	6	27	58	70	5	2	15	1	5	2	18	0	12	14	1	57	69	2	5	3	3	12	7	4
52	70	18	14	82	13	10	7	48	5	31	14	22	14	45	0	64	8	31	17	122	0	64	36	58	48	2	33	55	67	2	2	6	8	7	6	16	1	14	17	0	42	66	3	2	7	3	6	5	2
50	66	8	6	62	28	14	8	65	8	38	16	11	15	45	1	59	6	45	11	115	2	44	38	50	59	7	23	54	56	2	2	7	4	5	2	7	2	8	19	0	54	70	5	1	8	6	7	4	3
72	56	13	14	59	21	12	11	54	7	36	7	11	20	41	1	51	3	43	8	105	1	48	34	49	63	4	35	47	80	5	2	12	4	6	4	13	0	20	23	2	63	61	2	4	3	4	13	9	3
76	69	6	10	69	15	9	14	62	3	39	15	14	13	28	2	69	3	34	11	116	1	44	40	57	44	9	29	62	59	5	0	7	4	8	1	15	5	14	19	1	65	62	4	2	2	2	12	5	1
70	73	7	10	69	10	12	10	57	15	33	10	21	14	65	0	44	3	26	12	108	0	41	45	45	50	4	30	61	78	2	2	17	9	3	3	7	6	17	11	2	63	57	5	3	5	5	13	5	3
63	63	12	20	79	17	14	6	41	8	39	8	18	12	35	4	51	11	38	10	119	0	48	28	63	68	9	37	52	54	2	3	8	6	6	1	7	2	18	16	1	65	67	0	1	9	2	8	7	1
76	70	15	14	85	21	9	9	38	11	44	16	19	19	40	1	45	3	39	17	91	2	49	33	52	63	5	34	57	65	5	3	15	6	3	3	16	3	10	14	1	65	70	5	7	5	5	8	4	2
65	69	16	9	68	16	14	9	52	7	55	9	14	14	45	1	50	9	49	13	113	0	65	29	55	55	10	37	61	72	7	2	8	10	10	0	17	8	14	19	1	74	58	2	3	4	2	9	6	4
77	79	15	13	75	21	10	12	57	9	35	11	7	11	47	0	50	3	45	9	108	0	47	37	61	55	4	42	55	75	3	0	9	4	7	0	15	1	15	13	1	57	63	1	0	5	1	5	6	6
71	68	9	16	68	14	9	10	52	12	44	7	14	9	39	1	57	9	36	9	110	1	60	32	64	72	6	24	68	58	5	2	10	4	12	0	17	2	16	19	0	67	62	1	5	11	3	12	2	0
79	67	9	11	68	16	12	10	53	10	33	7	16	16	42	1	60	4	34	19	129	1	50	35	43	52	7	27	53	58	6	4	12	11	9	4	10	1	14	13	2	67	61	2	1	3	2	9	2	1
65	60	15	13	64	14	12	10	58	12	32	8	12	11	39	2	43	9	37	18	120	0	48	35	45	55	7	28	83	70	3	1	9	6	7	1	14	3	8	13	1	58	48	5	2	13	2	10	6	1
73	83	11	9	76	21	11	5	61	11	35	9	15	13	50	2	44	2	43	14	127	1	42	27	47	64	5	39	48	59	5	2	12	8	7	1	12	5	16	18	2	57	66	4	2	4	2	9	7	4
58	66	13	14	87	24	14	10	45	14	30	7	15	13	38	0	57	9	37	19	107	0	51	31	60	48	8	37	65	58	3	1	9	7	6	3	13	1	13	10	2	62	49	2	2	5	0	12	3	1
73	76	13	11	64	23	10	10	57	16	20	9	13	9	37	0	33	1	42	10	111	3	57	34	52	53	7	34	40	79	2	1	9	5	14	2	12	2	11	21	0	70	66	2	1	4	1	4	6	3
72	66	14	9	62	18	18	6	60	10	38	11	17	11	43	0	55	6	39	9	115	2	52	35	49	51	10	30	59	57	3	1	8	6	5	2	12	4	14	13	0	51	66	2	5	6	5	10	5	1
60	74	17	11	75	15	18	10	64	13	43	10	10	11	38	0	56	9	33	11	123	2	43	33	67	59	4	47	58	56	5	2	12	8	7	6	5	3	16	16	1	50	65	5	3	5	1	8	7	3
88	74	16	12	57	17	14	1	52	7	40	10	15	19	37	1	57	7	45	9	123	1	60	40	49	57	6	32	50	67	4	4	9	4	7	3	6	6	15	15	0	59	57	4	2	5	2	7	7	3
72	69	15	6	70	23	10	6	49	7	47	9	11	12	37	0	53	8	43	17	129	0	42	25	58	61	9	26	66	51	2	0	11	5	12	3	18	4	14	8	0	60	66	1	3	6	1	7	1	1
67	79	17	13	71	15	11	9	48	13	34	9	15	7	42	2	61	4	34	8	117	0	54	21	53	52	5	34	52	59	5	1	14	5	11	3	6	1	13	15	1	82	48	3	2	8	2	5	11	5
64	67	14	8	63	13	17	11	38	7	50	8	19	10	39	1	62	6	39	12	109	0	45	33	60	61	9	40	45	74	2	2	15	4	8	3	11	5	17	10	2	55	64	4	2	6	2	7	5	2
52	71	15	14	59	14	10	9	41	8	41	11	27	5	47	1	61	4	42	13	122	0	58	30	40	55	6	37	52	56	0	1	15	2	7	2	15	2	11	12	1	52	46	3	0	4	1	8	11	3
75	79	16	8	81	23	11	5	52	13	35	10	17	15	38	1	54	9	26	12	121	1	49	32	61	48	7	41	50	69	4	3	8	2	9	3	10	1	20	18	0	50	57	1	0	6	1	11	7	2
74	59	12	10	65	22	10	11	63	7	28	8	28	13	43	0	57	6	21	12	122	0	52	39	66	52	8	36	62	83	3	2	10	10	10	3	11	4	16	12	0	63	55	0	6	5	3	16	8	2
80	68	10	9	68	23	9	8	54	7	47	8	24	11	38	2	42	5	36	16	130	1	45	31	55	64	2	31	56	74	1	0	13	7	4	3	9	1	17	14	1	64	79	3	0	8	4	14	1	1
68	73	23	13	74	23	9	5	50	10	36	10	15	12	46	1	57	5	32	12	135	1	44	35	52	60	5	27	56	66	2	2	7	8	5	2	9	4	13	16	0	67	49	2	3	4	6	11	10	6
73	56	19	18	72	22	11	11	59	5	33	7	17	8	49	1	45	8	45	9	127	0	58	33	54	54	6	37	50	54	4	3	12	8	8	5	15	3	12	19	0	60	61	4	3	8	3	12	8	3
66	73	14	11	81	17	14	6	61	14	36	8	15	12	40	0	71	11	37	15	116	0	59	36	61	47	6	34	50	63	3	3	11	7	12	0	11	2	12	12	0	71	67	2	2	9	1	9	3	2
62	71	16	12	57	19	11	6	53	12	35	11	14	14	44	1	51	9	44	13	122	0	38	38	64	50	8	39	59	65	3	1	11	5	6	2	8	2	7	12	3	64	61	1	2	4	1	10	6	3
60	73	14	7	50	21	9	9	46	8	41	6	20	6	39	0	64	8	38	10	97	2	40	34	43	58	5	42	73	56	10	2	9	7	7	1	15	3	21	10	2	65	47	4	0	9	6	6	4	2
75	82	11	13	67	19	8	8	50	11	46	15	14	15	36	2	58	13	45	16	99	1	59	36	55	58	9	31	46	63	2	1	3	6	7	5	8	3	11	9	0	69	57	2	2	2	0	8	4	3
80	73	12	12	65	17	9	12	48	9	43	16	18	9	43	2	55	8	38	16	98	0	53	30	51	67	8	42	69	51	4	4	11	4	7	3	18	0	17	19	4	49	59	3	2	10	1	9	3	2
68	61	10	15	68	21	15	7	45	11	39	10	19	9	45	0	55	7	36	13	106	1	37	36	62	59	2	44	46	61	2	4	7	5	5	5	8	2	19	18	4	57	58	4	3	3	0	8	6	1
61	66	18	10	70	19	13	10	59	11	23	7	12	8	43	2	68	7	30	15	92	0	52	33	50	52	3	30	60	75	3	2	9	4	7	1	14	2	19	20	1	71	70	1	1	2	0	14	4	2
54	77	16	13	66	25	1	11	53	9	36	9	13	11	40	3	63	3	40	14	115	0	60	39	58	55	5	33	55	54	4	4	15	8	2	0	15	5	22	9	0	66	67	1	3	8	2	12	6	2
65	66	10	11	57	16	8	10	53	6	44	13	15	9	44	0	39	10	37	12	109	0	66	37	49	55	9	36	48	63	1	0	10	8	12	4	10	1	12	13	2	60	65	2	2	5	2	9	3	4
57	75	12	12	69	19	12	9	63	9	34	8	18	17	42	1	63	3	35	13	110	0	60	44	52	51	1	38	52	56	4	4	6	2	5	2	16	6	17	11	0	72	76	4	2	2	1	9	5	2
77	79	10	11	78	24	7	8	52	5	40	8	24	16	41	0	47	5	43	14	121	0	64	24	55	76	7	48	59	68	8	1	6	6	9	1	10	3	18	10	3	68	71	4	0	12	2	13	5	2
49	83	22	6	68	20	12	12	47	9	47	10	12	9	43	1	62	8	23	12	116	2	67	36	52	50	5	41	59	52	4	0	9	6	13	3	5	6	10	17	2	53	52	1	4	9	1	10	5	3
83	77	15	11	77	19	10	6	49	5	42	13	12	16	29	1	57	7	38	12	104	1	51	35	60	53	5	35	61	73	2	1	14	8	9	2	9	6	16	21	3	62	54	5	0	10	4	11	5	2
69	78	10	14	67	23	6	10	45	6	27	6	14	11	52	1	66	8	31	14	111	0	53	33	45	54	5	26	67	64	5	3	10	5	10	2	17	3	19	16	3	58	52	2	1	7	2	5	7	2
70	65	11	15	57	17	8	12	57	7	37	5	13	14	42	4	60	7	47	5	132	2	64	33	66	48	10	37	45	70	2	3	9	4	7	1	11	2	19	14	0	67	56	3	0	4	0	4	3	2
66	64	15	8	74	32	9	7	48	11	36	3	12	9	41	0	63	6	39	9	118	1	50	38	55	61	3	37	56	61	3	3	14	4	9	4	16	2	14	15	0	58	65	2	2	9	1	8	4	8
63	84	16	14	55	15	2	10	45	5	37	4	18	16	43	1	46	6	38	18	124	0	55	47	60	57	4	33	50	61	5	1	5	11	3	3	8	2	14	9	0	57	73	3	2	5	1	12	7	1
59	91	12	18	77	23	11	5	45	12	34	8	14	12	34	0	58	4	35	12	116	0	44	41	56	70	10	27	54	71	7	2	6	7	8	1	8	3	12	23	2	51	50	2	0	8	1	8	2	0
67	84	16	11	59	26	11	14	47	8	30	11	21	12	47	2	63	4	37	9	108	0	48	26	60	69	12	21	70	51	3	3	13	5	8	1	16	1	17	22	0	70	58	1	0	8	2	9	2	5
48	67	18	10	60	18	8	9	45	11	29	8	12	14	46	1	51	6	48	6	131	3	42	37	47	51	6	31	51	72	5	2	10	6	10	1	16	0	12	14	2	62	66	1	2	7	3	6	9	1
67	58	14	12	64	28	10	7	53	2	44	17	11	14	42	1	56	4	36	10	105	0	52	33	56	60	7	28	59	68	4	2	10	7	10	5	20	3	19	19	0	54	56	4	0	8	4	13	4	2
76	53	15	6	66	27	9	14	54	14	30	9	22	8	34	1	61	3	32	15	118	1	52	25	59	70	9	35	51	59	4	1	5	7	7	1	9	2	19	16	2	64	48	2	2	5	0	7	4	4
66	84	9	19	75	20	11	9	51	8	48	10	16	10	42	3	61	4	44	15	106	1	56	42	68	56	6	38	62	75	4	1	3	8	8	0	8	4	15	19	1	67	50	1	0	9	2	13	6	6
77	63	16	12	65	16	6	11	61	6	37	8	15	11	48	3	53	7	39	11	117	1	47	42	45	66	4	37	64	57	5	1	8	4	4	0	10	5	17	15	2	58	59	4	2	8	2	4	7	4
57	67	19	11	55	25	5	13	39	10	33	7	16	11	42	0	67	6	48	14	119	0	46	42	52	57	6	37	69	66	4	1	13	5	4	3	8	3	12	21	1	75	62	6	1	7	4	13	7	3
66	78	18	12	74	20	8	9	39	16	43	10	14	11	60	0	62	4	32	6	113	0	41	34	67	54	7	33	64	73	2	0	6	5	10	3	16	5	15	21	1	57	69	0	2	8	3	9	3	1
68	65	13	14	69	18	4	10	57	11	31	13	14	10	40	0	46	7	38	9	117	1	56	30	51	61	9	24	46	62	4	2	7	10	9	2	16	2	19	16	1	55	61	4	0	7	6	7	6	3
71	79	10	9	54	8	13	8	41	7	45	8	17	12	45	0	59	6	32	10	115	0	47	33	58	49	4	33	63	59	7	2	11	6	8	1	10	1	16	18	0	51	67	2	1	11	3	13	4	3
62	68	21	16	59	25	8	10	63	12	39	10	18	14	43	2	57	6	32	10	134	0	54	28	54	52	10	34	59	61	4	0	6	8	6	1	10	2	13	6	0	56	58	3	1	8	3	9	6	3
76	78	18	18	75	19	4	9	49	7	46	11	14	19	29	1	48	3	27	10	125	2	56	17	55	52	2	30	54	63	2	1	15	8	12	4	10	5	12	9	2	71	63	2	1	6	3	12	6	4
68	75	19	7	72	18	8	6	36	9	33	4	20	13	42	0	43	10	48	20	135	0	62	29	51	61	4	29	61	60	4	3	10	4	9	1	20	4	11	17	2	61	69	3	0	4	1	9	8	3
85	67	9	20	52	26	13	8	41	8	25	13	20	5	51	0	55	4	41	7	125	0	58	34	54	49	2	37	64	68	4	3	10	6	9	2	14	2	11	15	3	53	70	2	3	3	6	11	7	2
71	81	16	11	65	16	6	8	58	8	43	14	16	11	38	0	62	4	42	20	114	0	59	39	44	52	4	33	72	66	7	2	9	4	14	1	14	1	7	21	0	55	53	2	4	2	2	9	5	6
65	50	8	12	55	21	15	7	41	14	46	9	14	13	50	0	64	4	33	9	108	0	48	29	66	53	7	24	53	65	5	2	8	5	8	3	11	3	13	17	0	65	50	2	1	9	0	9	8	3
70	67	10	12	65	21	13	9	48	9	34	6	12	12	44	0	52	7	42	6	113	1	46	36	53	47	5	32	65	56	4	4	10	8	12	3	11	0	13	15	3	63	63	5	1	8	1	10	8	0
73	75	12	6	68	16	9	7	44	7	46	8	16	15	43	3	52	7	32	8	102	0	53	43	68	59	8	31	52	65	2	3	16	5	8	5	12	3	13	14	2	56	62	1	1	6	3	8	9	2
60	63	16	11	76	23	12	2	48	6	40	8	10	9	30	1	57	10	37	17	99	0	49	44	40	61	2	37	56	66	6	3	10	6	5	1	15	2	8	16	1	52	69	2	2	8	1	6	8	3
65	76	13	10	79	26	7	9	74	10	39	7	17	16	42	0	48	6	32	7	113	0	58	32	52	69	3	37	35	66	3	1	8	4	12	1	9	0	13	14	1	51	86	1	1	6	2	10	6	0
53	72	21	15	73	20	15	5	62	8	42	12	14	14	34	0	56	8	37	14	126	1	41	42	65	59	9	30	46	59	6	6	12	7	7	1	18	0	14	11	1	63	64	1	2	13	2	11	4	1
77	77	12	14	56	12	12	6	65	6	41	10	9	11	55	0	60	6	34	18	118	0	50	30	67	53	4	35	60	67	6	3	6	4	6	3	10	1	16	14	1	67	62	2	2	4	6	9	7	6
66	85	11	17	65	21	8	11	49	5	34	8	14	10	30	2	58	5	43	20	111	0	57	34	59	54	5	36	64	73	4	3	11	5	9	4	5	5	10	18	1	61	61	1	2	2	1	7	4	3
57	65	10	12	64	17	11	3	71	9	34	11	18	6	48	1	56	8	36	12	118	1	40	44	57	65	5	30	54	65	8	1	15	6	8	1	10	3	17	17	0	59	68	0	1	4	2	9	8	3
81	74	13	13	61	16	5	7	50	8	33	9	20	11	42	1	59	6	48	11	110	0	51	38	45	57	4	33	70	72	7	6	11	8	10	3	12	1	12	13	0	71	59	4	1	5	0	12	7	2
84	68	9	10	57	12	8	9	55	10	32	8	9	9	45	2	59	9	39	11	92	0	64	34	53	51	4	34	54	71	3	6	11	5	10	2	17	3	16	11	0	59	57	1	1	10	2	7	5	0
59	72	11	18	56	14	9	2	50	10	27	6	17	11	35	1	60	6	43	17	114	1	58	41	56	68	9	37	47	73	3	8	5	4	6	2	12	4	19	18	2	67	58	7	3	12	0	8	8	8
70	80	19	11	59	19	9	9	51	10	37	8	18	11	42	1	55	3	33	15	121	0	46	38	59	52	6	32	61	65	3	2	11	5	2	4	18	5	9	19	5	70	76	7	2	6	2	9	10	4
64	69	16	16	73	22	16	13	57	17	39	11	14	16	39	2	60	9	37	15	110	0	40	34	48	41	3	33	54	67	1	3	7	8	7	1	9	3	7	8	2	69	60	1	3	5	6	10	5	5
66	65	16	13	67	19	15	11	72	5	39	8	15	18	38	1	44	5	40	19	122	0	54	24	45	71	2	32	64	61	4	1	4	6	10	3	13	6	14	12	4	44	70	3	2	6	2	12	8	3
72	93	12	10	67	17	7	11	62	7	36	6	11	12	44	1	61	7	32	13	108	1	45	25	57	72	2	39	66	64	3	2	13	5	4	3	11	4	14	16	0	60	66	0	2	5	4	11	7	3
78	72	16	9	68	16	13	15	50	8	37	12	16	12	39	0	56	7	36	10	124	1	42	36	43	45	8	49	58	55	5	5	12	6	9	2	10	2	16	20	2	52	76	1	1	2	1	10	12	4
64	69	16	10	72	20	9	6	55	8	51	6	22	9	41	5	44	6	46	17	120	1	51	35	44	65	3	31	62	59	3	1	12	5	10	3	8	2	16	11	2	57	73	2	1	11	0	13	12	3
72	76	9	12	63	14	10	6	50	12	37	8	16	15	46	0	65	9	43	10	98	0	44	34	51	57	5	29	55	61	2	0	13	4	10	3	14	0	22	9	2	57	65	2	3	4	4	11	7	5
69	71	16	14	64	15	9	3	52	12	31	7	23	14	37	1	58	8	39	11	115	0	58	37	61	43	6	34	62	63	2	3	11	6	10	2	12	2	25	18	2	68	62	1	1	6	3	8	6	0
69	68	19	15	60	23	13	6	48	14	29	8	20	7	37	1	48	4	33	13	116	1	53	40	51	50	6	35	48	63	8	1	8	10	10	5	10	3	12	12	1	50	60	1	0	7	0	8	7	2
72	73	7	14	70	18	15	7	51	11	41	4	17	11	50	3	68	8	39	18	115	1	46	27	51	58	5	36	64	77	0	2	8	5	10	6	14	3	17	12	1	68	54	1	2	11	1	10	7	3
63	69	21	14	67	16	10	12	60	8	51	9	14	6	54	0	55	3	34	13	109	0	52	49	54	67	9	36	61	57	1	3	6	6	8	1	15	2	14	13	1	51	69	6	2	6	5	16	4	3
82	71	22	11	57	19	10	11	47	12	36	4	17	12	45	1	65	8	38	14	127	2	63	23	51	54	9	38	55	76	3	3	11	5	12	1	10	2	20	23	2	66	59	0	3	4	2	7	8	4
65	58	10	13	64	16	10	13	50	8	23	8	14	8	46	1	55	7	39	7	121	0	38	34	76	42	3	35	53	81	0	1	5	4	12	3	22	1	18	14	1	68	59	2	1	8	2	11	8	4
64	68	12	12	72	21	9	3	59	11	35	6	18	11	49	0	58	5	39	13	118	0	55	35	49	53	5	36	59	70	1	2	13	6	6	1	16	5	14	9	1	67	69	5	7	10	4	10	9	9
72	74	14	8	64	20	7	11	51	6	24	17	18	15	34	1	57	4	44	5	115	1	59	38	49	61	8	36	68	67	3	5	9	8	6	0	15	4	18	13	2	56	45	3	0	5	4	7	6	4
82	69	15	9	62	16	16	6	38	4	34	10	19	12	43	0	56	3	40	8	131	0	49	37	47	47	5	36	64	54	3	1	14	6	8	3	11	2	13	15	1	56	64	2	2	5	5	12	6	5
62	75	10	10	57	22	11	6	47	6	26	16	23	10	51	0	54	8	47	17	111	1	46	44	42	61	5	55	37	69	3	3	17	10	8	1	15	4	10	11	2	64	67	0	2	6	2	11	7	3
76	59	14	17	82	18	16	14	55	9	44	5	15	11	55	1	44	5	31	14	100	0	47	28	50	56	8	31	72	55	2	3	10	4	7	4	13	5	10	15	2	59	69	6	1	7	1	16	3	5
60	59	9	9	83	21	11	7	50	15	32	13	23	14	39	0	61	8	25	9	97	0	49	41	47	61	8	29	43	76	8	3	5	10	5	4	11	2	11	17	1	73	71	4	2	7	4	5	6	0
54	67	13	8	75	22	10	6	41	16	28	11	19	10	46	0	61	5	32	12	107	1	43	39	57	45	5	36	56	66	5	2	8	5	8	2	16	2	15	19	3	75	66	2	0	10	3	16	8	3
59	69	13	16	73	27	8	11	42	5	33	11	10	12	31	1	63	9	34	13	104	0	36	47	75	51	5	29	57	70	2	4	13	10	11	4	11	3	11	9	0	55	73	1	1	9	1	7	8	3
70	68	22	12	81	18	12	9	44	12	26	12	20	9	48	0	58	7	23	12	115	1	65	35	57	69	6	35	54	56	6	6	11	4	7	5	11	3	23	14	0	61	53	0	1	6	3	11	6	6
68	85	14	10	77	22	5	4	43	14	38	8	14	9	43	2	53	12	44	15	96	1	53	37	44	59	4	26	57	48	2	4	9	7	10	0	20	3	12	18	0	61	56	6	1	4	4	12	11	2
68	59	12	14	64	23	11	8	53	10	31	7	10	9	44	3	73	4	38	13	116	0	56	36	46	60	7	26	64	54	2	1	7	7	9	3	18	1	19	16	1	69	62	2	3	7	1	10	8	2
65	68	16	11	63	13	7	11	45	12	31	10	24	7	29	0	58	6	56	15	112	2	47	46	64	57	5	21	53	41	7	0	10	5	6	1	8	3	10	14	4	65	51	6	1	8	3	4	10	4
59	70	11	18	69	16	11	4	47	7	29	15	11	13	39	0	54	7	34	11	129	1	61	39	50	57	7	36	60	52	8	1	11	6	13	1	11	1	14	12	3	70	59	4	2	6	4	17	7	6
71	56	16	10	63	13	4	9	51	6	48	7	23	13	46	3	59	5	32	9	122	0	52	43	38	57	8	26	54	60	5	1	13	6	5	3	19	3	16	16	1	58	64	4	0	3	3	9	7	4
80	78	15	16	61	33	14	7	43	6	38	4	21	18	48	1	48	12	40	12	126	0	55	34	37	51	8	29	53	47	5	2	5	7	10	3	12	2	14	18	1	49	64	1	3	5	2	14	4	1
64	64	10	11	67	22	12	7	55	8	38	6	14	16	45	1	61	6	36	8	123	0	50	48	59	59	9	37	54	61	4	4	14	3	12	2	15	2	18	20	0	67	56	4	2	8	1	11	5	1
65	70	12	9	66	17	6	11	43	6	38	13	14	13	43	0	49	7	35	17	128	0	48	31	68	49	4	33	61	52	1	0	10	6	4	2	12	2	12	17	1	70	55	1	0	8	4	7	8	2
55	75	16	22	54	18	10	3	62	14	37	8	11	11	38	0	61	7	43	6	111	0	47	41	47	62	9	20	57	76	4	3	8	8	9	0	12	3	24	17	1	58	57	2	4	5	0	13	6	3
68	76	20	11	66	17	11	4	46	5	32	8	21	15	39	0	61	7	23	8	133	0	49	45	70	54	5	24	56	68	7	3	5	6	10	3	13	6	15	21	1	48	63	3	1	6	2	9	6	3
59	83	12	5	65	18	6	6	51	15	35	8	10	15	46	3	53	13	38	11	100	1	47	39	49	50	7	26	54	47	2	3	9	4	18	3	9	2	6	13	0	63	60	2	1	5	5	8	9	6
69	64	8	12	63	19	9	5	58	8	31	9	14	20	41	1	56	4	44	7	121	0	57	22	58	42	3	44	73	65	5	0	8	3	7	3	15	2	18	20	0	59	52	0	3	6	2	10	5	0
73	72	21	9	46	26	12	5	47	3	34	6	15	10	35	0	50	6	35	10	108	0	51	39	49	63	6	27	60	60	3	1	17	10	12	2	15	3	12	23	3	66	76	2	3	8	3	9	10	0
83	68	10	12	78	17	9	6	42	11	28	12	19	11	39	0	54	6	44	13	109	0	58	49	50	43	5	23	60	57	2	5	7	6	12	2	13	2	11	12	2	63	50	3	3	12	3	10	9	4
77	67	21	12	57	19	7	3	54	4	44	20	15	7	49	1	46	8	39	12	112	0	46	43	56	58	6	28	54	55	3	4	14	8	7	6	15	0	14	18	2	57	71	4	2	5	2	11	6	7
57	86	8	13	66	18	16	6	47	16	33	10	18	9	38	0	63	8	42	15	131	0	40	36	54	64	10	28	52	68	4	3	10	5	10	3	13	3	10	13	2	63	46	2	3	3	0	10	4	5
65	64	11	14	44	24	14	9	59	6	46	9	16	9	43	1	62	3	36	12	106	0	57	34	52	56	6	34	53	73	5	3	12	6	12	1	12	1	19	16	2	63	54	3	0	9	3	9	5	1
73	71	10	10	79	21	4	10	60	18	34	14	20	11	41	0	50	10	48	9	101	1	46	37	53	62	8	19	54	53	3	1	6	2	7	5	4	3	15	9	3	64	67	3	0	4	1	8	6	4
74	62	19	15	57	11	10	10	47	11	27	8	9	15	45	0	53	12	41	17	135	0	51	41	60	58	8	34	61	53	3	3	12	4	7	3	22	1	9	13	2	64	57	0	1	6	3	6	4	2
79	67	13	11	54	16	9	9	48	8	39	5	15	19	29	1	54	7	41	8	128	0	55	28	44	64	9	44	65	65	3	0	10	7	5	1	7	1	15	13	0	57	62	1	1	4	3	5	8	1
64	68	20	19	63	23	14	9	53	8	42	6	22	14	43	1	68	5	38	9	124	0	53	37	53	52	6	27	82	66	3	5	12	4	8	1	14	2	18	17	3	60	62	6	1	3	3	9	6	3
65	63	11	14	66	20	9	10	51	11	33	15	19	9	51	0	53	5	34	11	122	0	46	28	50	61	8	32	56	54	4	3	5	8	12	3	15	4	11	21	1	60	66	3	2	6	2	12	6	4
67	76	10	7	58	14	7	2	62	7	41	7	24	10	44	0	50	4	45	14	120	0	59	39	64	65	14	36	52	50	2	4	10	4	10	2	15	3	9	9	4	69	64	1	1	2	1	9	3	1
68	77	12	9	67	28	13	6	47	7	37	11	12	6	48	1	59	7	51	6	115	0	63	40	65	52	2	33	46	63	4	3	13	7	6	3	15	5	12	11	1	73	65	5	4	3	2	13	6	2
67	67	18	15	71	16	11	7	54	5	36	14	10	10	45	0	55	5	37	13	106	1	60	39	54	53	7	31	55	55	4	5	13	6	3	2	12	2	13	14	4	61	58	1	1	9	1	11	8	4
68	82	10	10	77	20	11	7	51	9	42	6	16	6	49	1	52	8	35	15	126	0	43	26	44	49	4	22	57	65	6	5	7	5	15	7	15	5	26	14	2	55	59	3	1	11	0	14	5	1
74	73	17	11	78	18	13	7	53	8	42	5	24	12	48	4	73	2	34	13	97	0	51	33	53	67	8	36	68	56	5	2	7	11	4	2	12	4	20	13	1	70	66	3	1	6	4	12	2	1
62	59	18	13	78	17	11	8	47	8	34	8	10	12	47	0	45	3	26	5	131	0	61	35	47	48	7	30	67	69	1	2	17	3	13	1	20	3	24	12	0	60	54	2	3	4	3	14	6	5
66	69	13	13	64	22	13	6	46	14	35	5	10	18	39	1	54	1	36	10	114	1	60	32	62	58	6	28	44	60	5	2	9	10	9	1	14	1	10	10	1	56	58	3	3	5	0	4	8	4
72	71	20	8	75	18	14	9	43	7	37	8	16	9	47	2	50	2	44	14	101	0	71	35	57	43	7	28	66	61	2	3	12	10	14	3	15	2	16	13	2	62	54	3	1	8	0	9	4	2
62	67	22	14	73	20	8	9	64	6	32	9	15	10	40	1	48	5	35	6	140	0	45	43	43	52	4	34	47	58	6	0	12	5	8	2	14	2	7	15	1	66	56	2	1	9	1	9	7	3
77	80	13	7	69	15	5	10	59	12	46	11	17	11	39	0	55	9	31	17	136	0	55	38	48	38	3	37	59	48	2	3	10	8	11	3	16	0	17	18	2	66	68	4	1	2	4	5	5	2
77	77	11	15	66	20	8	5	56	8	46	15	11	14	53	0	51	5	35	14	90	0	54	37	42	62	8	41	64	59	4	1	9	7	6	0	9	4	15	18	1	52	60	1	2	6	1	13	5	4
76	79	14	10	56	21	8	4	32	5	45	15	16	9	62	1	48	3	45	17	105	1	56	34	47	60	7	30	44	73	5	1	10	6	9	1	11	0	14	9	4	44	62	4	3	5	1	12	11	4
70	88	18	11	60	22	16	6	45	10	35	13	25	8	44	0	68	3	36	14	120	0	52	32	55	52	8	38	46	73	4	0	6	10	12	1	12	2	13	12	0	75	64	2	1	7	2	6	4	2
67	81	11	9	59	14	10	4	50	8	41	12	19	9	47	0	61	12	35	12	119	0	71	39	49	52	7	28	55	65	8	2	8	7	6	3	9	1	19	12	2	61	61	3	3	10	4	10	4	4
67	70	11	15	58	27	8	9	50	10	42	7	17	12	40	0	65	7	48	13	115	1	64	38	59	61	4	33	70	57	4	3	10	9	3	4	10	2	14	16	0	60	69	3	5	7	2	5	4	6
76	83	14	11	62	16	7	8	45	6	31	15	19	15	42	1	56	8	36	14	104	0	68	31	52	56	9	38	49	71	4	0	8	4	4	3	8	3	17	14	2	61	49	1	4	9	2	9	4	2
65	74	16	9	55	20	11	4	47	9	45	10	10	14	41	0	65	3	40	14	116	0	53	35	70	54	10	47	74	58	9	3	11	12	6	2	14	0	12	15	3	61	61	0	1	12	3	7	8	4
70	68	13	12	65	23	10	6	45	7	29	7	15	7	47	0	49	6	41	11	114	0	58	37	51	53	7	38	55	64	3	2	10	5	11	7	11	5	14	15	6	51	67	5	2	4	4	7	6	3
55	69	20	12	71	31	11	9	64	8	25	8	12	7	41	1	52	2	34	13	110	1	49	29	59	62	11	41	48	72	4	2	11	5	6	2	13	2	20	13	2	76	46	4	2	11	2	10	6	5
68	68	17	14	59	25	13	8	59	9	33	7	11	10	39	2	54	7	40	19	119	0	53	41	40	56	4	30	52	50	7	3	9	7	7	2	14	2	19	13	0	53	52	3	1	4	3	11	5	2
72	65	19	12	56	23	7	7	46	11	35	7	20	10	50	0	64	7	48	15	121	0	50	28	48	59	8	33	59	55	4	2	13	10	7	3	10	5	16	17	5	83	64	2	0	6	2	7	9	7
89	72	8	15	74	26	15	7	43	2	28	8	16	8	40	0	50	5	43	14	108	1	70	49	67	44	5	31	57	66	3	2	9	6	6	3	20	1	20	10	1	74	70	3	2	5	8	17	2	2
74	56	16	9	78	22	9	7	57	15	32	10	18	8	47	1	55	5	46	14	116	0	41	36	45	71	7	31	64	52	5	3	12	6	7	1	11	1	15	7	2	54	65	1	0	5	2	13	6	5
61	76	14	14	53	20	9	12	50	5	32	10	14	17	41	0	59	4	46	13	116	0	46	35	52	68	6	34	43	68	3	3	12	7	6	6	10	5	12	8	1	63	44	4	1	4	4	9	9	3
66	69	16	13	61	10	10	7	45	12	39	8	14	11	47	0	61	8	47	12	140	1	44	31	44	58	4	44	60	62	0	2	8	5	9	1	15	1	14	20	4	57	52	4	2	8	1	11	6	4
65	80	11	9	65	14	11	8	43	12	39	7	14	13	45	0	53	3	45	14	118	1	59	34	69	62	8	34	53	54	4	2	8	9	7	5	16	3	12	20	1	61	67	4	0	4	1	4	1	1
66	84	11	9	59	16	13	11	58	6	42	10	18	7	52	1	65	7	36	15	111	1	40	43	56	64	8	27	64	54	5	3	7	6	16	2	14	2	15	15	1	56	67	2	0	9	3	12	8	4
65	70	12	12	69	22	15	7	53	7	39	11	9	17	52	0	45	8	33	27	102	1	54	37	52	62	11	40	58	55	5	2	9	9	8	4	7	1	8	14	0	63	62	5	1	9	3	9	8	3
54	64	17	16	54	24	9	10	62	9	26	5	14	11	47	0	50	3	31	8	135	0	51	37	67	60	9	30	73	61	3	4	6	8	9	5	13	6	14	15	2	59	56	3	1	5	4	5	12	6
81	70	17	7	66	19	9	3	50	7	37	9	19	6	41	0	59	9	47	10	90	1	52	36	43	54	9	29	57	71	2	5	8	3	12	3	13	6	15	20	2	79	56	3	2	6	3	12	9	2
50	74	14	9	48	30	9	5	74	8	40	12	17	4	47	2	51	4	36	12	104	0	63	39	47	64	9	30	63	65	5	1	14	4	11	2	15	2	15	14	1	70	66	3	1	8	6	10	3	2
60	55	13	10	63	14	7	3	40	13	37	11	11	12	35	0	45	10	38	9	112	0	58	30	66	66	9	32	52	73	4	0	14	2	6	3	5	3	19	16	2	64	59	4	0	1	4	9	7	3
95	63	13	11	63	26	10	13	53	10	37	11	12	14	46	2	56	4	46	10	104	0	60	46	49	60	6	39	61	63	4	1	6	5	7	3	11	2	21	12	1	65	56	1	2	9	0	8	5	2
68	68	15	8	51	17	12	8	53	8	36	8	12	12	39	1	59	2	32	20	149	0	58	30	49	57	9	34	67	54	2	5	11	6	4	4	14	2	21	16	2	67	62	2	2	4	1	5	0	5
73	61	14	17	68	22	9	9	52	13	33	8	11	16	33	1	52	6	32	9	112	1	53	37	40	51	7	42	69	65	2	5	5	3	8	0	10	2	15	14	5	73	67	2	1	8	2	10	7	3
71	76	10	11	58	18	20	10	47	10	41	9	18	17	38	0	43	6	46	12	112	1	51	30	48	55	6	31	69	71	2	2	11	6	8	1	7	2	18	20	1	64	59	4	1	6	2	12	7	0
65	72	18	12	62	23	11	12	31	10	35	10	12	10	44	2	53	6	41	7	95	1	57	32	59	50	3	48	63	54	1	1	7	7	7	2	18	2	16	15	3	66	52	3	2	4	5	14	7	4
72	66	10	12	66	16	5	9	53	17	30	7	13	12	39	1	56	9	45	7	118	0	43	36	47	58	9	40	61	74	4	4	8	4	5	3	15	3	13	9	0	67	62	5	3	7	4	6	8	6
66	79	19	10	71	23	9	6	67	5	30	7	17	11	38	0	53	7	30	18	83	0	51	30	49	48	5	35	57	57	5	1	11	3	9	3	5	1	12	17	3	57	63	2	1	6	1	8	6	2
80	81	9	13	69	31	6	6	54	9	27	10	21	13	46	0	68	9	42	8	127	1	47	32	46	65	8	32	49	60	5	0	10	8	6	1	3	3	15	16	0	66	43	8	1	13	4	13	5	3
65	59	12	19	71	25	9	6	61	8	38	10	17	8	40	1	45	4	29	12	116	0	55	33	58	66	7	27	58	71	2	1	12	5	7	3	10	4	15	16	1	62	49	2	1	3	4	5	5	5
69	65	19	14	63	19	5	10	45	12	31	9	15	9	41	0	56	5	31	6	122	3	39	38	56	54	5	34	67	70	2	1	9	6	14	0	14	1	12	12	0	61	51	2	1	2	3	8	1	3
69	76	22	15	64	33	7	9	71	7	43	5	18	11	37	3	65	4	30	17	101	0	52	35	64	50	3	26	60	75	7	3	8	6	10	2	10	6	21	14	2	57	52	3	1	5	2	7	5	1
69	57	15	14	78	17	8	6	52	11	22	11	14	12	51	1	72	4	32	12	125	1	50	33	71	52	5	27	68	48	6	3	7	5	5	1	18	5	16	12	3	68	50	3	1	6	1	8	4	2
74	71	10	13	63	23	14	7	50	8	33	9	18	11	28	1	68	2	38	15	128	0	54	28	62	60	2	41	49	61	9	2	5	4	9	2	13	0	14	7	3	62	49	2	4	12	4	11	12	0
63	62	14	7	91	27	2	6	54	9	39	12	10	13	43	0	46	8	43	8	118	0	63	35	59	48	8	29	68	59	4	6	7	6	7	3	15	1	19	12	3	65	61	0	0	4	2	9	4	0
66	69	11	11	64	22	8	5	54	12	37	5	11	9	47	0	51	7	42	12	124	1	49	39	41	66	4	36	62	63	2	0	12	5	12	3	11	2	20	12	2	58	73	4	3	7	3	9	7	1
66	76	9	15	70	19	10	9	46	12	26	9	18	14	42	1	50	9	38	7	126	0	42	33	61	70	6	28	50	54	7	4	10	6	4	2	15	2	13	15	2	66	64	4	0	8	1	12	7	1
61	66	14	13	80	21	13	10	41	14	30	11	10	15	30	0	55	6	42	12	104	0	39	34	65	48	6	37	54	63	6	3	5	8	12	1	13	1	15	14	3	69	73	6	2	5	1	4	2	3
72	78	13	14	59	18	13	9	63	7	39	8	18	11	36	2	52	3	41	15	115	0	62	35	45	54	5	30	66	71	7	2	13	6	5	3	11	6	22	13	3	71	52	3	2	7	4	7	3	9
76	75	12	17	75	20	6	8	51	7	35	12	11	11	34	0	73	10	36	16	127	0	59	40	59	58	3	34	56	60	2	1	8	7	6	4	10	2	18	10	0	61	68	1	1	4	4	12	9	3
80	73	18	12	68	23	15	7	55	9	33	8	16	12	45	0	56	2	35	21	122	0	43	31	55	62	7	35	54	55	5	3	15	6	8	3	13	2	8	14	1	56	69	2	0	11	0	7	7	6
70	80	13	8	66	19	13	8	47	8	32	4	21	13	43	2	68	6	40	13	128	0	42	36	41	42	10	42	55	65	1	3	18	6	5	2	12	4	11	16	1	56	56	3	2	6	5	11	3	3
54	78	6	14	66	17	8	7	41	11	44	8	19	11	40	2	56	3	37	6	127	1	62	27	58	61	8	27	56	62	3	3	9	6	11	1	10	2	15	17	2	75	68	1	4	7	0	11	5	3
57	73	15	13	53	13	11	7	51	11	41	8	15	6	41	1	64	9	39	10	121	2	41	36	73	50	4	31	54	73	4	4	18	4	7	1	15	0	11	23	0	49	64	6	1	7	2	13	7	2
58	57	13	14	79	28	7	8	52	8	31	14	18	12	45	1	68	4	46	11	109	0	56	34	49	73	12	34	53	66	5	6	9	7	12	0	11	3	22	12	2	62	72	1	2	8	4	10	7	6
74	66	19	11	65	14	12	13	47	12	37	14	15	16	33	3	44	4	36	11	108	0	54	22	54	66	4	36	47	64	1	2	12	6	8	4	13	2	13	21	1	54	58	1	1	7	7	19	3	4
62	59	9	10	71	15	8	6	57	22	43	11	13	11	45	0	59	9	47	16	123	0	42	40	47	42	9	27	63	66	5	1	9	9	12	4	11	4	17	14	1	65	52	0	0	5	4	10	2	3
62	65	15	3	56	26	10	10	67	14	37	11	19	15	31	1	62	10	45	19	107	1	50	36	49	63	6	42	54	65	3	0	12	5	3	4	12	3	14	15	0	56	47	4	1	4	4	6	6	2
65	53	14	15	67	16	14	9	57	9	42	7	10	11	54	0	67	5	37	12	121	1	54	35	51	53	6	40	63	56	3	2	12	6	7	1	10	2	12	11	4	56	60	1	2	9	2	12	10	3
80	57	20	11	63	19	11	5	44	14	36	11	19	14	44	2	54	4	46	7	110	0	67	42	62	57	4	37	60	68	3	3	6	8	9	3	12	0	12	16	1	70	70	6	2	6	0	7	5	4
75	57	19	13	70	24	9	6	62	14	43	9	15	14	45	1	60	5	42	12	125	3	48	41	50	54	8	31	53	57	1	3	16	5	7	5	13	2	18	7	0	69	55	1	2	5	3	14	6	4
90	68	18	12	75	22	11	9	55	9	46	12	12	10	42	1	50	7	36	12	104	0	54	25	61	55	7	33	54	67	1	1	7	4	5	1	13	2	14	13	2	64	49	1	0	3	1	7	5	5
84	66	12	13	70	24	5	5	60	11	30	6	21	7	56	1	70	3	28	8	122	0	65	44	52	50	9	30	54	56	3	0	13	5	7	5	12	3	15	20	0	75	57	0	0	7	2	10	2	6
77	62	10	11	68	25	6	8	59	8	33	10	15	11	40	0	48	3	39	9	129	3	48	45	51	64	10	34	51	68	5	2	9	5	7	4	15	4	16	16	0	64	64	2	1	4	4	12	5	1
68	87	15	13	90	17	13	12	56	3	35	6	14	10	30	1	50	1	45	11	113	0	52	35	51	63	5	25	63	71	7	1	8	0	7	2	12	3	15	20	3	61	58	6	4	2	2	5	11	3
79	62	12	18	61	28	6	9	53	5	38	7	28	12	40	1	51	1	43	9	111	0	56	32	54	62	8	28	57	53	6	2	10	5	11	6	12	1	16	12	1	60	64	6	5	4	6	11	1	1
46	72	10	7	66	18	9	6	43	6	41	8	18	21	32	2	56	6	42	7	93	2	52	31	66	55	11	42	56	76	3	4	11	5	11	0	11	4	11	13	2	60	54	3	2	7	1	8	0	3
75	63	13	6	81	10	13	11	47	11	35	8	18	15	36	1	50	5	31	12	130	0	42	34	55	53	5	32	52	59	6	2	9	2	11	1	7	2	13	15	1	65	49	7	3	7	7	7	7	3
56	70	13	10	54	30	9	7	45	6	52	12	22	12	42	3	61	9	44	8	122	1	60	29	62	55	5	30	63	51	6	1	12	6	9	5	16	1	14	16	1	81	59	1	4	4	2	9	3	2
71	77	15	4	58	22	6	8	39	15	36	13	17	8	54	0	51	4	34	18	123	1	55	28	43	61	9	34	63	59	3	0	13	5	8	3	12	1	13	18	3	65	60	2	1	3	1	6	9	4
61	75	13	10	72	29	9	9	43	12	40	12	15	11	52	1	62	6	40	7	100	1	51	37	54	51	2	37	56	56	4	5	8	5	11	4	11	0	13	20	0	84	58	1	0	5	2	7	5	3
50	66	9	8	83	19	11	6	56	5	31	10	15	17	39	1	53	1	34	13	104	0	59	37	59	68	6	34	47	56	9	2	8	5	7	1	17	1	14	15	2	44	73	2	2	5	1	14	3	2
74	76	17	20	63	16	7	12	64	11	37	12	16	8	47	1	51	3	37	10	115	0	50	39	63	55	7	32	54	63	4	4	9	3	9	4	8	2	12	15	1	57	72	4	0	9	2	9	3	7
77	71	17	11	66	19	8	8	58	11	43	5	15	16	55	1	58	11	42	18	119	0	58	47	49	51	10	33	53	59	2	3	8	4	8	3	13	2	16	14	1	70	60	1	1	9	2	6	6	2
57	54	14	13	64	17	12	7	35	9	37	10	15	11	40	1	57	4	26	8	109	0	61	34	53	63	9	38	48	65	4	2	10	5	7	0	12	3	19	13	1	68	52	2	1	11	2	9	6	5
62	74	7	13	57	22	9	4	45	4	36	12	11	9	43	0	51	3	44	9	127	0	47	32	52	57	10	31	53	46	4	2	12	8	10	3	10	1	15	18	2	71	70	1	1	5	3	10	5	4
61	83	18	13	59	18	7	10	55	9	51	6	16	9	40	2	69	9	27	8	114	1	46	31	47	65	9	41	57	81	3	4	21	7	9	0	10	2	18	12	2	59	60	2	0	8	0	10	7	4
68	74	14	15	65	31	11	4	59	7	33	12	12	10	37	1	61	7	37	10	112	1	60	33	54	61	6	23	68	55	2	0	13	7	5	1	9	1	15	9	1	70	77	5	2	5	2	13	5	4
65	70	18	8	67	14	13	7	46	12	42	10	17	10	40	0	59	6	33	13	128	0	44	29	59	63	5	41	59	64	4	2	10	5	13	1	12	4	26	21	1	68	61	2	1	3	1	5	4	4
73	70	13	12	68	21	13	1	55	6	27	15	13	9	39	1	70	2	36	15	119	0	50	31	60	67	4	35	57	56	2	4	10	9	6	2	6	2	19	18	2	57	47	4	3	7	4	5	3	3
62	66	17	14	64	14	11	7	48	8	40	6	14	14	46	1	58	4	53	10	113	0	49	38	41	52	5	26	61	65	7	0	14	2	11	2	16	2	21	10	2	52	68	2	4	7	2	14	8	5
68	75	17	9	59	26	5	9	64	9	28	15	23	13	39	0	55	10	44	16	104	2	53	40	52	60	10	44	64	74	6	0	12	3	8	0	12	2	12	16	2	53	63	1	1	4	4	16	6	5
78	72	16	20	62	13	7	6	42	10	34	12	12	9	43	0	58	4	40	9	98	0	60	34	59	67	9	50	50	53	5	1	9	4	4	2	20	3	20	19	0	54	65	1	2	5	3	14	5	3
84	70	13	15	68	15	15	2	48	8	41	10	9	11	39	1	36	3	36	10	125	0	48	29	55	53	8	37	54	59	2	2	5	4	10	3	5	6	14	12	1	78	56	2	2	7	4	11	10	4
68	68	15	12	60	19	5	15	50	11	41	8	13	13	40	3	49	5	33	17	122	0	57	29	65	57	10	36	48	64	4	2	11	6	7	4	10	0	15	8	0	58	53	4	3	3	2	13	7	3
61	63	16	9	49	15	10	5	53	11	34	15	11	13	50	1	51	4	34	10	94	1	59	33	53	52	5	34	60	56	6	6	7	8	5	2	6	5	10	17	1	60	62	2	2	2	2	9	2	5
85	76	17	16	59	19	8	6	45	11	31	11	11	13	34	1	48	0	34	11	147	0	47	47	61	61	8	27	48	69	5	3	7	7	13	5	8	3	18	20	1	69	54	1	4	6	1	9	4	3
63	72	11	12	53	16	11	12	56	10	42	8	15	19	52	2	60	3	37	4	114	0	65	40	55	57	7	26	58	71	3	0	9	8	9	1	10	1	12	15	3	50	71	1	0	5	6	8	8	6
72	66	12	9	62	25	9	11	64	6	34	10	19	13	43	0	52	5	38	6	115	0	68	32	65	56	4	33	60	54	2	1	10	9	4	3	10	1	19	17	0	56	62	2	1	7	2	8	2	2
64	79	7	14	68	27	12	12	48	14	42	13	17	10	47	1	57	5	33	11	100	0	60	45	45	57	1	32	53	68	4	0	6	3	10	2	11	2	23	11	2	55	67	4	0	5	1	11	9	6
69	54	9	11	77	13	9	10	51	10	30	11	11	10	51	2	51	4	32	7	123	1	49	35	43	69	6	32	56	59	4	2	10	7	11	3	10	2	14	9	4	46	65	4	2	4	4	8	4	1
76	72	14	8	62	23	9	10	51	8	39	11	17	12	58	1	46	5	43	14	114	0	39	31	54	63	5	38	52	47	3	0	8	6	5	2	12	1	19	16	3	65	57	3	4	5	5	7	3	2
77	71	13	12	66	15	15	10	55	12	31	10	18	15	36	0	65	7	35	10	113	0	56	34	47	49	5	31	49	68	5	5	8	8	6	1	12	1	8	13	1	60	55	7	2	7	4	12	6	2
65	61	14	15	64	20	11	7	53	14	34	9	15	7	37	0	60	10	33	12	100	0	53	31	62	64	6	26	50	72	4	0	11	1	2	1	13	1	14	11	3	69	57	5	3	4	2	10	7	2
63	63	13	10	80	15	5	9	45	8	31	3	15	12	39	3	66	7	47	25	120	2	50	42	51	64	8	34	57	57	5	0	14	4	7	0	19	2	13	18	0	57	58	2	3	5	3	11	9	2
67	67	13	8	56	17	14	5	46	11	34	9	20	12	40	2	46	7	38	14	121	1	33	28	44	60	9	34	61	68	8	1	19	10	7	2	13	3	20	15	0	43	54	3	2	5	3	12	8	2
69	83	14	8	59	16	8	5	47	8	30	9	19	7	43	2	58	8	41	11	108	0	49	36	49	54	4	29	61	71	6	6	8	10	7	1	6	2	15	16	1	64	76	3	1	5	3	9	7	1
69	66	10	15	59	19	8	12	44	9	35	8	11	11	36	1	49	7	39	16	104	0	47	35	49	55	6	35	71	75	6	1	9	13	5	2	17	4	21	20	1	61	62	1	0	2	1	12	5	2
69	77	13	14	61	21	7	8	54	7	34	10	16	12	37	2	57	9	35	15	104	0	46	29	55	61	10	32	49	57	4	1	8	4	7	3	10	5	11	19	1	83	60	3	2	9	1	7	7	3
51	83	8	21	82	18	10	6	46	14	31	12	16	15	44	0	48	5	28	14	111	0	63	39	58	62	5	42	63	58	5	2	3	3	8	2	8	1	13	21	4	60	69	2	2	6	1	8	5	3
60	81	16	11	75	25	6	10	39	9	35	8	11	7	45	2	62	8	36	11	99	1	57	24	60	64	8	30	60	56	5	2	6	8	8	2	16	2	17	13	0	60	72	2	0	6	0	14	6	1
65	59	16	13	70	25	6	6	47	11	36	8	20	14	44	0	65	4	37	13	129	0	51	31	59	67	10	34	60	61	8	2	5	3	5	3	11	3	17	17	7	66	71	1	0	5	2	7	5	2
53	76	12	8	73	22	6	14	42	8	34	10	13	9	42	0	62	6	42	10	136	1	64	35	55	48	4	32	53	60	1	3	8	6	10	1	9	1	11	15	1	63	56	6	1	8	2	8	4	4
62	73	13	11	68	19	10	12	35	7	46	18	11	15	38	0	55	6	35	15	107	0	57	40	63	56	4	37	51	77	4	0	16	5	7	2	10	4	12	23	1	56	62	4	3	3	1	6	4	1
69	70	15	15	73	18	5	8	55	11	35	8	12	12	28	1	63	9	41	19	109	2	50	32	43	62	4	33	64	56	8	2	13	7	8	7	8	2	17	12	2	49	51	1	5	8	1	9	10	4
60	87	13	18	67	13	9	9	51	7	35	9	24	11	43	0	54	7	37	15	109	0	58	38	52	49	13	31	58	57	2	2	14	4	10	0	13	2	16	19	0	68	50	2	3	5	1	9	7	4
80	79	9	15	58	17	7	11	41	7	30	8	11	12	38	0	67	5	46	9	119	0	49	40	57	82	7	32	65	80	8	3	11	7	6	2	15	3	15	21	1	54	61	1	3	4	3	5	2	2
68	84	15	15	68	18	10	8	61	8	40	5	16	10	30	2	57	7	36	13	123	0	38	29	70	54	5	41	65	63	4	1	12	7	13	1	8	1	16	24	1	53	53	2	2	7	3	10	11	3
65	71	12	12	66	14	14	4	58	13	35	11	16	8	47	0	49	9	31	8	120	0	53	30	53	68	6	35	64	61	2	0	11	6	6	0	16	0	15	16	2	82	71	4	2	6	2	14	4	3
75	75	16	8	73	22	9	8	67	10	46	5	27	10	44	0	63	11	27	10	96	0	37	44	63	49	5	37	47	61	5	0	6	3	10	0	11	4	15	16	1	57	59	1	0	6	1	10	6	3
56	81	15	9	72	19	8	9	47	9	45	11	12	17	49	1	47	4	37	12	95	2	61	25	38	56	6	24	45	72	4	1	11	4	7	0	11	1	14	21	1	78	66	6	0	11	0	11	8	1
65	53	12	13	48	14	18	9	51	11	40	2	13	15	48	3	59	5	43	15	112	1	52	45	56	63	7	36	63	53	3	2	13	9	16	6	14	1	20	14	3	60	57	3	4	7	3	13	10	1
50	67	16	9	48	22	14	6	49	16	32	10	17	14	41	2	65	7	28	14	117	0	50	26	59	71	6	28	64	56	2	1	9	8	5	2	12	4	13	20	2	62	69	4	1	9	1	7	11	1
74	68	12	13	57	10	7	10	67	9	36	8	13	17	32	1	40	4	34	12	117	0	54	29	44	62	5	37	54	64	4	1	12	4	8	4	13	0	18	9	1	56	62	1	1	11	4	7	14	5
76	66	8	12	75	20	8	13	51	7	29	7	15	13	36	0	65	5	40	13	123	0	60	30	45	52	5	33	42	56	6	2	14	5	7	3	18	1	15	12	2	63	49	1	2	10	2	8	6	7
78	61	14	10	74	19	9	6	46	3	27	7	13	9	40	3	57	4	46	12	119	0	50	41	53	61	7	33	57	67	4	2	10	10	8	5	9	5	13	14	2	68	59	4	0	2	4	5	3	3
69	72	10	6	64	29	9	10	65	9	31	8	21	14	46	0	59	10	36	13	142	0	51	32	60	64	3	28	73	64	4	6	11	8	10	4	10	3	16	13	2	62	57	4	1	6	1	5	2	3
78	86	17	7	57	26	6	5	57	11	36	3	16	9	39	0	46	5	32	13	114	0	52	27	54	68	7	31	58	65	5	3	11	6	3	1	13	2	12	14	6	55	71	5	1	9	1	6	6	1
58	69	15	10	72	20	10	6	40	11	33	9	18	17	50	0	60	6	44	12	116	1	60	42	68	42	7	31	47	67	5	3	9	12	6	1	9	0	17	19	1	75	60	4	0	9	5	8	7	3
69	46	12	11	75	17	15	6	36	9	32	11	15	11	43	3	63	7	50	8	108	0	54	39	56	53	6	27	61	67	6	3	14	4	15	2	8	3	14	14	2	80	71	1	4	5	3	13	11	2
60	79	19	8	81	23	5	10	65	11	35	7	13	5	41	1	63	4	37	15	103	0	44	33	53	64	12	35	63	74	2	1	8	6	9	2	10	1	14	16	2	70	69	1	3	3	3	6	10	4
80	63	14	12	45	24	6	11	46	10	34	9	19	14	43	1	57	4	32	19	115	0	42	30	57	63	2	33	55	68	3	5	12	7	6	3	13	3	11	20	1	68	61	2	5	1	7	8	5	2
75	71	9	6	74	17	8	6	55	7	42	8	11	15	57	0	47	8	48	10	128	0	53	38	52	57	5	28	43	64	3	1	4	4	9	5	11	3	11	9	3	71	46	2	2	10	5	14	5	1
85	48	14	12	60	14	9	15	54	11	35	7	13	9	41	3	59	3	40	8	105	0	54	19	53	77	2	33	56	62	2	4	13	10	6	2	9	3	10	16	0	68	54	2	1	4	1	5	13	3
68	75	17	13	59	19	12	9	46	14	37	12	12	10	38	0	61	10	34	17	104	0	51	46	62	49	6	33	53	70	3	1	6	9	7	7	12	4	16	18	1	70	70	3	2	5	4	8	5	1
65	75	11	10	66	18	11	10	47	3	47	14	12	13	43	1	43	5	38	14	127	1	46	40	66	60	6	34	56	62	3	0	7	3	10	1	9	3	20	15	2	69	50	0	2	8	1	9	11	2
83	65	15	13	73	17	11	9	45	11	31	12	18	14	40	1	63	5	29	15	114	1	56	47	45	68	5	20	64	65	3	2	12	5	5	4	9	2	7	15	1	62	64	1	1	3	3	5	8	8
73	63	14	9	81	28	12	9	57	5	37	12	19	8	47	1	70	6	35	11	101	0	50	35	44	58	7	44	60	65	4	1	5	6	4	6	12	2	21	13	3	54	63	3	1	5	3	14	4	2
74	70	18	10	65	15	8	8	51	10	43	8	17	12	33	2	60	6	40	19	91	0	69	44	58	47	5	39	55	63	9	3	11	3	7	3	13	1	13	10	0	56	61	2	2	6	2	13	1	5
84	68	10	11	72	27	18	7	54	10	32	9	11	12	44	0	56	4	43	11	126	0	35	39	56	63	3	36	50	69	4	5	11	3	10	1	9	1	11	18	0	71	58	4	1	2	3	13	14	3
80	73	13	7	63	27	9	13	49	12	33	12	12	15	36	0	52	7	53	13	100	2	57	40	46	43	6	46	55	56	1	4	7	10	12	1	11	0	11	13	0	46	55	3	2	6	1	9	7	3
69	58	14	8	74	19	9	6	55	14	34	8	10	8	45	1	53	8	49	10	121	0	57	34	74	66	4	35	51	46	4	1	12	2	9	3	15	3	15	14	1	61	64	4	4	6	4	5	3	3
76	72	14	8	65	25	12	6	54	8	48	6	22	13	45	0	47	5	43	10	100	1	42	29	49	58	6	40	67	59	10	6	7	7	7	5	20	0	13	18	1	63	65	4	1	12	2	9	9	3
64	60	19	10	60	17	9	6	45	11	31	12	14	11	35	0	58	7	38	15	126	0	50	39	57	40	2	46	63	70	1	1	7	7	13	3	14	2	20	18	1	63	54	4	2	3	5	11	4	3
79	69	13	18	67	15	12	6	53	11	40	4	16	9	47	0	68	7	39	11	119	1	47	36	47	49	7	42	56	62	4	1	10	2	8	1	7	4	11	12	3	54	51	3	1	5	2	6	4	2
76	59	15	15	71	21	7	11	52	10	39	7	15	16	49	0	53	3	38	9	121	0	46	40	46	47	9	28	71	59	8	1	12	5	7	3	11	1	14	12	1	75	62	2	1	12	3	9	6	2
61	81	15	7	76	30	5	8	49	11	43	8	18	13	40	2	51	4	32	19	115	0	46	38	52	53	7	46	66	70	4	2	10	6	6	3	15	3	17	11	4	49	53	2	6	6	2	11	6	9
59	67	16	8	73	18	8	8	49	16	38	10	17	8	37	0	44	2	34	18	120	0	41	39	54	59	5	43	63	71	4	2	12	8	12	6	12	1	20	14	1	59	53	4	1	10	1	13	5	3
83	75	13	8	66	22	9	12	43	9	41	5	16	5	43	2	54	2	32	10	106	2	42	33	46	66	7	36	62	53	3	2	15	9	9	3	8	8	18	14	1	50	56	4	1	5	2	8	5	4
74	78	14	9	61	10	13	7	59	8	35	11	21	8	41	2	50	4	33	14	124	0	48	35	46	41	6	44	52	57	4	2	9	7	9	0	17	0	15	16	2	60	66	5	1	2	2	5	12	4
65	75	14	5	73	22	9	9	49	7	42	14	17	6	31	0	56	7	37	18	109	0	59	31	66	64	8	44	46	65	6	4	8	3	10	3	12	4	15	21	0	63	68	4	0	7	6	12	6	2
78	65	13	13	69	19	11	4	55	7	45	9	6	9	37	2	53	6	31	14	124	1	44	33	52	58	10	23	57	65	4	4	14	7	7	2	12	2	14	13	2	52	54	2	2	2	3	9	4	3
59	65	13	14	72	22	10	10	49	13	40	7	16	11	43	0	60	5	30	10	109	0	50	42	43	48	4	36	54	52	9	4	10	7	12	3	13	7	15	10	2	65	64	4	1	6	3	9	9	2
78	85	10	10	54	16	10	8	46	10	27	4	23	18	41	1	52	8	31	14	107	2	47	37	50	64	5	33	60	63	6	2	12	5	8	2	10	3	21	13	2	60	54	1	4	5	3	9	4	2
67	79	12	11	63	17	11	12	55	8	32	12	10	10	46	1	53	1	41	13	119	0	61	46	56	52	5	45	47	61	4	3	7	3	5	0	13	4	24	11	2	54	68	3	1	9	1	8	7	2
69	71	11	16	66	25	9	9	59	10	36	12	16	8	38	0	46	9	43	14	115	0	53	36	58	56	7	35	56	59	5	4	10	7	9	1	18	4	14	17	4	58	62	1	3	8	1	8	2	5
62	81	13	14	80	14	9	8	64	12	37	14	13	14	34	1	64	3	43	14	95	0	65	35	61	49	11	34	53	71	8	3	13	3	8	2	12	1	10	12	2	71	66	2	1	6	1	11	4	5
72	75	23	10	67	19	9	9	44	12	44	18	18	17	46	2	68	3	39	14	112	0	53	30	58	51	9	28	48	67	3	2	14	6	8	2	6	5	21	20	3	65	56	5	2	7	0	9	6	5
68	71	10	15	77	23	8	13	54	9	41	12	20	15	36	0	51	5	44	14	93	0	62	42	52	56	10	24	68	70	6	2	6	5	5	3	12	3	9	11	1	59	55	2	2	8	5	12	9	0
84	71	15	7	48	19	11	9	53	4	36	15	12	19	43	2	56	12	34	11	121	0	53	25	53	53	3	39	47	68	5	4	9	7	14	6	13	5	14	15	2	62	61	4	2	5	1	11	7	3
85	73	15	17	78	19	11	4	54	14	46	14	16	10	41	2	61	6	31	11	97	1	60	29	49	53	6	24	68	65	3	1	11	10	10	3	9	5	12	15	2	53	52	4	3	8	0	8	7	3
64	54	7	12	66	25	9	9	56	5	38	8	19	10	43	2	65	5	42	20	109	0	49	31	55	55	7	36	70	66	3	3	9	2	9	1	9	1	17	19	2	68	53	1	0	6	3	8	7	4
62	79	10	11	72	19	10	11	55	4	35	5	21	11	49	0	58	6	38	11	125	1	41	45	47	51	6	40	66	54	2	2	12	8	9	3	12	1	15	22	2	51	50	3	2	8	2	6	6	7
61	84	16	11	55	19	15	13	49	6	26	12	10	15	43	2	56	5	37	10	117	0	42	38	49	56	5	36	59	60	2	2	9	10	8	1	12	2	21	17	2	53	71	3	1	3	7	7	6	2
71	74	18	10	66	18	7	10	55	5	48	10	16	12	32	2	50	7	38	7	118	0	43	42	58	65	5	30	55	60	3	5	14	7	9	2	9	3	15	15	0	65	70	4	2	3	2	7	7	1
73	63	13	14	65	17	9	4	62	14	42	5	20	19	28	2	76	7	38	6	111	0	57	50	43	50	5	28	62	75	0	3	6	9	9	4	20	1	17	12	3	56	57	4	0	7	1	8	5	0
73	59	22	11	61	19	18	7	56	2	41	6	14	17	30	3	46	5	36	16	119	0	57	30	58	58	6	31	66	55	5	2	15	3	6	1	18	4	14	11	0	61	57	3	2	5	4	8	7	5
67	80	17	12	63	19	7	9	49	11	37	10	14	9	32	0	61	5	34	3	116	0	53	35	50	62	4	41	56	55	3	4	11	2	9	3	8	1	14	7	3	60	51	7	2	9	2	5	5	5
55	64	21	16	60	18	10	7	33	7	33	13	8	10	30	0	59	4	36	14	120	1	59	37	64	61	7	36	81	44	1	1	12	7	13	2	14	1	18	7	0	62	53	4	3	3	4	8	8	4
61	68	18	6	72	29	11	4	60	6	31	8	20	16	43	0	56	4	51	14	135	1	44	39	50	54	1	33	53	65	4	3	12	5	12	2	18	0	11	19	2	54	58	3	2	8	3	6	5	8
59	70	10	8	70	19	14	13	47	9	50	7	17	7	40	1	57	2	36	11	114	0	53	29	51	51	4	35	56	57	5	2	10	4	8	2	13	4	22	17	1	60	64	2	2	11	4	8	5	1
62	66	15	17	61	19	8	10	52	8	44	10	17	14	47	1	61	9	47	15	122	1	51	30	52	58	4	29	60	70	4	2	10	5	5	2	11	4	15	15	1	62	73	4	2	4	3	7	3	4
66	73	17	17	71	17	14	11	53	10	41	9	18	14	47	1	68	4	35	18	120	0	54	37	55	58	5	29	57	65	3	1	12	1	7	3	10	3	11	14	3	50	54	4	3	10	2	5	6	5
69	80	7	12	81	12	10	8	53	9	43	7	18	8	47	3	60	5	38	14	114	0	57	31	53	64	4	27	52	65	6	2	10	6	8	1	15	3	9	11	3	48	58	4	2	6	0	9	7	3
66	74	14	12	69	21	5	6	46	8	39	11	14	15	51	2	50	5	32	17	109	0	68	40	65	51	5	27	70	56	3	3	9	10	3	0	9	8	12	19	2	64	63	2	5	11	2	7	5	3
80	85	24	4	57	15	13	8	48	8	41	7	18	12	50	0	55	3	32	11	102	0	37	38	45	64	8	35	51	59	4	1	4	7	12	7	12	4	7	10	3	76	65	2	1	4	2	8	6	3
64	62	18	12	65	19	8	5	50	13	33	8	18	9	35	1	48	5	42	12	131	0	41	43	51	57	5	32	76	73	2	4	9	4	7	1	8	1	14	18	2	58	71	2	2	3	0	7	7	4
58	59	10	14	73	15	8	8	58	8	33	9	13	10	38	1	60	4	37	13	139	0	52	43	50	66	10	30	75	80	3	2	7	4	8	2	19	3	19	16	1	57	70	3	1	11	2	12	5	6
67	65	7	8	67	25	12	13	57	6	30	8	16	11	51	1	66	7	33	13	134	1	57	29	53	48	4	39	67	73	4	2	8	3	9	2	11	3	12	17	1	61	53	1	3	5	1	4	6	1
59	63	12	12	52	18	11	7	53	12	48	8	20	22	41	2	50	6	32	13	126	1	63	36	53	46	3	30	66	75	5	1	7	9	13	4	11	1	6	13	2	67	65	3	5	8	1	6	4	4
64	65	12	6	66	16	8	4	46	9	45	11	14	14	51	2	58	1	40	11	109	0	42	44	54	54	4	34	58	60	3	2	11	7	1	3	11	3	12	17	4	60	65	0	1	3	1	11	9	3
71	68	11	10	69	20	10	8	66	8	40	11	10	15	41	1	48	4	22	17	127	0	47	26	56	66	4	31	57	71	3	2	3	1	7	3	9	6	11	15	1	63	73	2	1	2	4	7	5	4
73	72	8	17	78	28	6	9	58	4	32	6	14	15	41	2	50	1	47	8	93	1	41	39	52	56	7	39	73	76	3	1	7	8	11	5	11	0	13	21	2	55	53	2	3	8	2	9	5	4
73	80	19	13	65	21	10	7	65	9	33	5	20	9	44	0	56	5	35	12	108	0	54	43	65	62	8	28	64	63	3	2	6	6	11	4	21	3	10	10	1	60	56	2	2	7	1	8	5	2
40	81	16	20	61	15	17	7	42	12	32	5	17	11	34	0	55	8	52	20	123	0	43	35	49	52	9	31	51	68	4	1	16	7	9	0	9	7	21	20	1	63	60	2	2	8	3	8	5	1
92	72	13	15	66	15	14	8	40	12	33	14	26	15	38	0	49	6	32	9	115	1	57	33	56	55	3	28	50	61	2	3	7	5	9	2	19	3	17	15	0	63	69	2	2	5	5	12	10	2
71	71	20	13	64	22	10	4	54	8	35	11	15	15	47	2	50	7	30	11	119	0	54	47	58	58	7	35	65	57	4	4	7	9	7	1	10	1	12	14	2	50	69	0	2	6	2	7	7	1
62	72	22	7	58	21	5	11	67	11	42	9	9	11	34	1	57	3	32	17	110	1	48	37	56	64	10	28	60	57	3	4	7	2	7	1	14	3	11	15	2	65	48	4	1	4	1	16	11	5
61	74	10	7	51	19	9	8	47	11	35	9	26	11	34	2	51	6	45	8	116	1	54	30	56	63	6	35	41	56	5	7	10	2	11	0	12	3	10	13	2	50	61	5	1	7	5	7	4	3
72	73	13	6	68	20	7	11	51	8	41	12	20	9	40	2	58	9	31	9	110	1	38	33	52	65	8	29	55	73	5	3	13	11	2	6	16	4	17	18	0	71	45	0	2	5	2	12	5	3
63	71	13	14	66	21	10	5	62	10	38	14	17	7	49	0	56	5	30	14	119	0	47	49	58	54	5	35	51	61	3	3	13	10	7	3	15	3	9	17	1	57	72	1	1	6	2	11	5	4
52	64	17	11	65	22	14	11	48	10	32	5	11	14	43	1	52	3	39	10	115	0	52	41	50	60	2	36	60	87	4	3	16	7	4	4	7	3	12	18	1	57	68	3	3	10	3	10	8	2
74	70	11	13	50	16	7	13	51	7	31	14	15	17	48	2	41	3	29	9	114	1	58	36	63	56	4	37	42	73	7	3	8	11	8	8	10	3	16	14	1	58	66	0	1	2	2	5	4	1
57	61	22	14	57	17	14	4	49	11	24	12	11	13	28	2	52	3	29	12	124	0	59	42	49	59	8	30	55	60	5	3	9	7	7	0	10	3	11	12	1	57	59	1	1	5	4	6	8	3
68	81	20	11	54	17	9	6	60	15	43	9	13	12	35	0	66	8	33	8	100	0	54	33	48	50	5	39	57	63	3	3	9	10	14	1	8	4	17	10	0	63	59	1	0	6	3	14	3	4
74	59	14	5	76	27	9	6	57	8	27	14	14	15	52	0	53	3	27	14	115	1	51	24	51	48	5	30	61	67	3	1	4	8	13	1	9	0	13	15	2	49	61	2	0	11	0	12	5	4
60	66	12	9	70	25	8	5	62	6	31	11	29	9	37	0	47	6	43	18	117	0	61	36	58	66	7	26	58	48	5	6	5	4	9	3	12	2	19	9	0	56	63	8	1	9	1	7	6	0
60	87	18	10	47	20	8	12	59	6	34	16	15	13	44	0	51	7	44	14	108	0	58	36	69	64	4	29	63	70	2	3	9	5	7	1	11	2	16	19	1	47	55	1	1	10	1	5	3	3
76	58	11	12	66	16	14	14	47	11	37	11	17	12	42	3	64	5	29	9	115	1	62	41	52	64	3	30	56	54	4	3	10	8	3	0	10	3	15	16	3	64	70	0	1	11	5	7	12	3
70	73	19	11	65	21	14	14	44	4	35	6	12	18	39	0	61	5	45	12	115	2	53	39	45	52	10	42	49	75	3	2	8	5	14	2	12	1	15	11	2	57	51	2	2	5	1	12	4	7
69	71	17	16	79	22	11	11	55	3	34	9	19	14	41	1	55	3	51	6	125	0	56	35	41	59	4	43	55	54	4	5	11	5	11	2	8	2	16	18	1	53	66	1	3	4	3	10	9	1
75	64	16	17	55	20	11	10	56	5	40	10	12	17	43	0	57	5	37	14	126	0	58	36	66	60	9	38	71	58	6	2	4	9	6	4	8	3	12	16	2	60	49	5	2	3	1	9	11	5
75	78	16	15	53	12	11	15	54	8	33	10	16	10	41	0	58	2	40	8	110	0	59	28	49	60	7	33	49	65	3	1	12	4	6	1	16	3	13	20	1	66	56	3	1	11	2	11	7	3
81	64	15	14	64	23	8	8	59	5	44	10	19	11	42	1	56	5	47	15	111	1	47	31	46	64	5	44	52	49	4	3	5	4	10	6	11	1	14	16	1	71	57	2	0	4	0	9	9	0
62	72	9	11	74	15	15	10	57	9	41	12	16	14	40	1	64	3	44	15	121	2	54	36	56	66	8	29	56	50	5	2	12	3	7	2	14	1	18	10	0	75	68	2	1	3	0	13	6	3
68	73	13	14	80	16	4	8	50	11	33	9	13	7	47	0	62	5	33	13	128	3	52	30	64	51	7	36	57	60	2	4	2	10	6	3	9	1	13	17	0	63	58	5	0	11	2	12	5	3
80	74	9	7	69	27	14	9	49	17	37	11	13	19	40	3	55	3	44	7	111	0	60	34	49	66	7	37	56	67	7	1	12	7	10	2	15	4	14	17	1	56	59	1	0	4	6	5	4	6
60	75	15	18	62	19	14	9	56	10	32	7	14	8	44	5	47	3	37	19	119	0	50	43	58	50	8	43	50	66	4	3	16	2	9	1	20	4	10	12	2	59	69	3	3	5	1	9	9	0
74	91	7	11	65	15	10	8	47	6	34	13	11	14	36	1	52	8	44	11	128	0	57	34	55	53	2	38	62	62	5	1	9	9	6	5	10	3	15	12	0	62	60	3	3	11	3	15	6	6
59	74	8	17	73	25	5	6	52	8	41	13	14	7	34	0	48	7	44	9	124	0	55	31	61	61	5	31	56	59	4	1	11	3	8	1	11	2	12	17	2	64	58	5	3	9	5	15	8	5
79	69	12	8	73	20	12	7	48	11	40	13	17	17	37	1	44	5	45	16	134	0	47	38	45	65	8	36	54	55	1	5	10	2	6	1	13	1	19	21	0	58	62	2	0	5	2	14	6	3
77	70	11	20	64	24	9	8	75	10	30	14	22	8	47	2	57	7	39	16	107	0	48	35	63	78	9	28	54	58	4	1	7	3	6	5	12	2	14	14	1	59	58	2	1	7	4	12	6	3
84	63	14	12	56	27	14	7	59	10	32	7	19	16	45	0	61	6	47	11	115	1	40	35	44	51	6	27	56	66	4	2	10	5	12	1	21	3	16	18	1	63	65	0	1	6	3	7	4	3
82	63	8	7	73	19	5	7	52	7	34	10	17	10	41	0	68	7	36	14	122	0	59	33	47	59	5	31	56	67	1	2	13	5	9	4	10	2	12	15	2	68	66	0	0	3	3	5	4	3
80	76	10	11	75	20	17	10	50	6	29	9	23	17	31	2	79	10	50	12	123	0	61	38	61	58	4	42	73	52	8	1	13	4	7	1	11	2	14	13	5	65	61	5	3	11	2	13	5	3
67	82	13	8	60	18	16	9	55	9	28	5	13	12	45	0	72	4	49	14	119	0	50	35	56	61	7	38	49	59	3	2	9	5	5	3	16	2	15	10	2	82	63	2	0	4	3	19	9	4
88	68	13	13	69	19	13	8	50	12	32	10	18	14	44	2	56	9	34	12	130	0	45	37	42	56	6	32	59	54	4	3	10	2	8	5	10	1	15	19	1	56	75	3	2	8	3	13	6	6
81	76	17	16	61	26	12	10	48	16	45	12	16	17	35	1	51	4	32	12	102	1	37	34	42	45	9	37	62	68	2	1	9	4	7	1	11	3	20	22	0	71	64	5	0	5	3	13	10	3
66	78	24	11	58	30	7	7	42	14	33	4	21	14	44	1	70	5	39	15	122	1	57	38	57	59	2	50	65	55	2	4	18	1	7	1	14	2	18	18	4	59	57	4	1	7	3	7	4	2
69	80	16	12	61	27	6	11	54	19	40	6	19	18	30	0	57	11	50	13	106	1	41	42	44	54	5	40	73	54	3	3	11	10	9	2	17	2	16	18	1	74	59	3	1	7	2	8	5	7
67	73	12	10	58	25	16	10	59	6	23	6	15	12	42	2	53	5	34	12	145	1	44	36	51	67	4	29	53	59	5	2	15	6	9	3	12	1	8	18	2	46	49	7	1	7	2	11	9	3
70	55	11	19	65	26	11	6	48	16	30	9	22	12	35	0	42	5	40	13	118	1	53	36	66	60	4	30	48	57	2	5	8	13	11	3	14	2	18	21	1	68	72	2	1	4	2	8	6	3
71	84	11	9	66	20	14	12	64	13	39	9	18	14	32	0	54	5	31	22	135	3	54	33	65	65	6	30	52	69	6	1	10	7	7	1	14	1	13	14	0	55	54	4	1	7	1	12	6	3
64	72	11	10	69	20	10	10	58	9	36	11	15	7	45	2	59	1	35	10	119	0	44	23	53	56	3	27	55	65	4	1	11	7	8	3	16	2	8	16	0	69	69	2	1	3	2	10	6	3
68	58	14	15	73	22	8	13	56	11	39	11	9	15	47	1	56	7	38	13	110	1	51	29	59	61	6	34	47	67	2	2	9	9	6	1	12	2	15	15	2	62	75	0	0	4	1	5	6	4
61	77	11	8	66	17	13	6	49	7	30	9	14	10	34	3	54	3	41	6	92	2	57	31	51	75	9	35	69	72	2	4	9	7	6	1	16	5	15	21	2	61	51	3	2	5	5	9	9	1
55	77	16	14	70	21	11	10	48	13	38	2	19	10	42	2	63	11	38	13	124	0	50	35	53	58	9	40	60	54	2	2	11	4	6	1	16	2	13	19	0	71	63	3	2	1	1	8	5	3
54	80	11	15	63	25	8	8	62	5	30	13	15	12	47	1	53	5	51	13	105	0	49	31	65	58	8	30	50	66	6	2	5	8	5	2	16	1	12	15	2	60	67	3	1	10	2	9	10	4
62	73	13	16	87	19	19	11	53	6	42	13	15	11	44	2	56	5	39	13	106	1	49	33	59	44	7	31	54	76	4	3	11	3	8	2	12	2	13	11	2	69	56	1	4	4	2	9	7	1
77	82	22	11	77	19	12	4	51	12	40	14	17	12	34	0	62	7	40	16	113	0	52	44	59	55	11	40	62	76	5	2	7	7	9	0	9	2	16	22	3	64	50	5	2	7	1	7	5	5
60	58	15	12	76	14	9	6	57	9	29	7	16	10	34	0	53	3	31	15	110	1	56	39	42	68	4	32	47	55	1	3	11	10	6	5	10	3	12	17	0	73	78	4	3	1	1	7	6	3
58	73	11	9	80	21	6	11	52	9	37	11	7	13	47	0	59	6	42	8	106	0	52	34	67	57	7	30	51	52	6	1	12	7	11	4	13	1	11	13	2	48	63	1	2	5	2	11	7	3
69	70	15	7	68	20	15	7	51	10	33	9	23	10	40	1	58	4	49	8	105	1	61	40	56	63	4	34	59	61	3	2	6	5	6	2	11	2	16	19	4	58	56	7	3	4	3	13	6	0
64	70	12	8	69	14	11	6	43	6	33	6	13	9	43	0	52	7	41	15	110	0	50	35	54	66	4	35	57	48	2	3	13	3	9	5	10	4	12	17	3	81	59	3	0	10	7	5	5	4
69	56	14	12	59	19	5	9	53	12	34	11	16	10	42	0	59	3	33	13	137	1	54	28	45	54	4	36	55	64	6	2	13	3	12	2	9	1	10	12	3	53	59	2	2	8	2	7	9	2
66	71	12	16	81	18	9	8	48	7	28	9	14	12	37	2	54	13	37	6	114	1	49	39	60	57	3	30	50	62	5	3	12	6	6	2	13	2	13	10	1	65	61	2	4	6	6	13	10	1
58	76	10	14	56	29	11	8	55	11	41	12	19	13	44	1	48	8	39	16	103	1	52	37	45	48	8	35	64	49	2	2	12	7	11	2	14	3	18	19	0	59	55	2	3	7	5	5	9	3
63	61	18	22	72	24	13	12	71	7	31	6	14	14	56	1	57	9	50	16	115	1	45	26	36	47	3	32	49	68	3	2	9	6	8	2	12	2	12	10	3	64	77	4	1	6	3	9	4	0
66	76	16	9	76	13	15	8	46	9	37	8	17	12	42	1	62	9	39	11	106	1	55	40	37	52	15	32	64	80	3	2	11	3	9	4	17	0	10	15	4	58	68	3	0	7	2	12	6	3
68	68	13	14	63	19	8	11	42	13	36	15	15	13	40	1	63	2	45	10	123	1	56	34	43	51	4	39	55	53	2	1	12	6	6	4	5	2	14	19	2	79	63	1	2	10	2	5	6	2
82	58	21	19	57	20	11	3	47	8	41	7	13	15	47	1	57	6	32	10	119	1	55	32	66	55	8	34	66	66	5	4	9	9	6	3	9	4	9	14	2	66	56	3	0	6	3	11	9	6
62	81	16	15	55	17	8	15	46	10	21	11	18	11	38	0	59	1	38	10	106	1	62	31	52	47	6	33	37	67	8	3	14	7	8	2	13	1	14	11	2	64	69	4	0	6	3	13	6	0
82	80	14	11	63	21	9	8	44	10	36	10	8	8	35	1	50	5	33	18	124	0	54	33	53	69	10	30	57	60	0	3	8	6	12	7	10	0	15	16	3	49	75	4	2	4	3	11	6	0
74	68	9	10	70	22	19	8	64	11	45	8	16	12	42	1	46	10	34	19	120	2	44	32	56	52	7	40	69	48	7	0	16	6	6	1	19	2	13	10	1	66	49	3	0	2	2	8	7	1
65	51	16	13	77	21	10	7	63	7	31	5	18	17	51	1	61	6	36	13	119	1	49	31	50	59	5	31	56	57	5	2	14	8	9	0	12	3	18	16	1	78	58	3	3	8	2	8	4	2
67	67	13	15	65	20	7	7	46	9	36	11	12	23	27	2	48	4	34	15	106	0	59	36	69	50	6	32	45	74	3	3	5	11	7	2	12	4	14	14	0	75	50	3	0	5	4	10	3	3
73	53	8	10	71	14	10	10	46	8	42	11	10	10	48	0	55	7	32	16	112	1	55	40	62	53	5	37	73	65	8	1	11	6	8	1	12	4	10	16	1	62	50	3	2	7	0	4	5	2
69	66	18	16	75	16	12	6	47	14	34	8	15	14	34	0	65	1	50	13	111	0	48	32	60	62	11	28	46	66	5	2	10	9	6	2	14	2	11	15	2	64	69	5	2	6	1	10	6	0
69	62	13	11	64	18	7	11	45	7	37	10	19	13	46	0	55	5	38	11	94	0	38	49	70	45	11	28	58	64	1	0	14	8	9	1	13	1	19	10	2	57	58	5	0	5	0	11	5	5
76	69	19	10	74	12	11	7	44	8	37	6	15	12	47	2	53	6	41	15	113	0	56	40	60	54	6	36	64	57	4	4	13	7	12	2	13	0	12	14	1	62	54	5	0	4	5	8	7	1
61	84	14	10	56	21	11	7	44	9	23	12	7	8	40	0	59	3	30	14	114	0	57	32	67	63	3	41	58	72	8	4	8	5	8	0	7	2	19	17	1	50	58	1	5	6	3	5	5	3
78	58	9	15	79	22	8	9	58	9	42	8	8	15	45	1	63	5	41	13	106	0	56	28	44	47	6	29	58	55	8	4	10	8	7	2	5	3	20	22	1	63	72	5	2	5	1	10	6	4
73	72	6	14	81	18	6	12	48	8	42	10	12	15	51	2	56	3	42	10	118	1	53	33	46	69	10	28	62	50	2	3	5	3	7	4	17	1	16	13	1	52	60	3	0	8	5	8	5	2
52	68	10	11	75	16	8	8	63	9	30	10	11	15	44	1	58	5	43	6	140	0	39	37	43	51	10	26	64	60	3	2	8	5	10	3	9	3	21	12	2	65	50	2	2	7	7	9	7	4
69	78	10	11	69	16	10	10	56	5	29	11	18	16	42	2	52	3	38	16	99	0	52	36	53	52	8	43	42	58	6	1	8	6	10	6	12	3	12	23	2	56	68	2	2	5	1	14	6	2
81	64	12	15	73	18	9	10	50	9	41	15	17	13	39	1	57	2	38	12	116	0	50	47	47	57	4	30	48	56	5	5	6	7	11	0	10	3	10	17	1	49	64	2	0	12	3	11	9	2
72	77	8	13	69	18	9	11	48	9	27	10	14	9	32	1	52	2	45	9	126	0	48	34	47	44	7	30	61	51	4	1	9	7	8	6	16	1	17	12	2	58	53	3	0	9	1	14	4	2
75	80	16	11	73	18	17	6	43	7	40	3	9	16	51	1	56	7	29	14	106	1	48	36	39	57	3	26	65	74	3	3	4	4	7	1	7	3	14	19	1	61	58	4	1	5	1	4	6	4
59	65	18	14	60	15	8	9	60	13	34	6	12	12	46	1	59	4	30	18	113	2	58	29	66	56	4	39	55	51	4	3	8	3	3	1	11	1	14	18	0	59	63	3	2	4	3	14	5	2
62	72	15	14	72	15	13	12	58	13	37	9	14	7	44	1	66	5	43	9	101	0	51	51	63	63	10	39	60	76	4	2	6	10	10	4	12	5	16	15	1	70	51	5	2	5	1	7	6	4
57	79	12	18	68	19	18	8	47	14	32	13	14	13	40	2	55	7	41	20	103	2	56	27	53	61	8	38	50	63	5	1	9	10	10	0	12	2	13	12	0	60	72	3	5	2	3	16	4	6
60	69	11	16	82	19	13	7	61	8	26	13	13	11	35	1	52	9	41	9	138	2	59	35	66	57	3	32	59	72	5	2	5	5	6	3	11	0	13	19	3	54	64	5	1	8	1	6	8	5
75	66	15	9	54	18	17	4	42	10	36	11	15	7	29	2	51	9	38	10	120	1	54	31	48	59	7	33	59	66	9	0	6	9	7	1	13	3	11	12	0	62	56	4	0	8	1	15	7	2
66	74	11	8	68	26	8	17	54	7	32	8	21	11	52	1	49	1	39	18	110	0	51	39	51	57	9	30	67	58	8	3	6	6	8	2	12	2	16	14	2	55	80	4	0	6	3	9	6	3
71	67	8	12	83	22	8	7	47	7	40	10	15	12	43	1	40	5	42	10	129	0	46	38	72	61	3	37	64	53	7	4	13	7	15	5	18	3	22	6	2	69	59	2	1	9	1	10	4	3
64	75	13	8	56	18	12	11	50	9	32	8	15	10	41	2	65	9	37	17	115	0	55	32	46	51	5	26	53	75	4	2	10	3	6	3	16	2	14	19	0	64	57	7	1	5	4	11	5	2
68	73	12	10	60	22	9	11	46	14	40	8	14	10	57	3	57	9	40	9	129	0	48	41	45	59	8	29	40	62	8	5	16	2	10	3	11	1	16	17	2	54	65	2	2	4	4	12	5	1
70	87	12	11	71	23	8	7	62	6	41	6	17	10	45	2	61	8	37	10	106	0	49	27	64	71	3	33	45	48	5	3	19	6	10	1	6	3	11	16	2	78	64	1	3	8	4	6	5	4
67	77	18	10	71	22	9	15	46	14	28	12	22	14	39	2	78	3	41	13	108	1	39	28	69	48	9	41	55	62	1	2	10	4	6	4	10	1	13	19	3	65	61	3	3	4	3	11	6	5
66	69	12	14	70	18	9	5	41	9	33	9	13	12	47	1	48	5	37	17	105	1	49	41	56	63	8	36	58	58	5	3	9	4	5	2	16	1	28	22	2	63	60	2	2	4	1	7	9	1
67	62	12	17	70	12	11	12	49	5	45	8	20	10	45	1	47	4	30	12	113	0	51	36	65	57	7	36	58	74	3	4	8	5	9	5	8	5	25	16	0	52	64	3	1	3	2	9	11	5
75	73	14	14	87	21	15	7	44	5	38	12	15	10	49	1	49	5	42	17	122	1	55	34	56	52	10	47	59	53	3	0	9	14	8	1	15	7	26	18	0	54	60	6	0	8	3	5	8	1
80	71	19	7	81	15	10	9	61	6	36	8	8	14	37	0	62	1	35	9	106	1	59	35	51	61	6	30	60	68	4	5	12	8	6	1	12	3	16	15	2	63	59	3	0	4	2	11	10	1
81	72	14	13	68	22	5	10	51	5	33	11	15	8	37	1	45	3	33	21	107	1	31	46	51	66	4	44	63	70	2	2	10	6	9	2	24	2	18	18	3	73	63	3	3	6	0	14	4	3
46	69	10	13	73	13	6	11	40	9	27	10	19	15	37	2	60	3	50	13	118	0	43	29	57	57	6	31	61	50	3	4	10	6	7	1	15	5	12	18	2	58	54	2	7	13	3	13	7	6
49	59	5	16	63	19	9	4	39	6	48	9	22	13	40	2	56	5	26	20	109	0	53	41	52	74	3	36	59	65	6	3	4	10	5	3	11	2	18	13	1	64	65	0	1	8	1	14	8	4
75	74	16	9	69	18	9	11	50	5	46	11	12	9	41	0	56	4	36	11	110	3	51	35	53	63	7	41	55	55	2	0	12	10	11	1	13	1	19	14	2	51	53	1	1	6	5	14	7	5
81	67	15	9	59	15	3	8	43	5	40	15	15	10	41	1	55	3	38	14	114	0	63	38	62	65	6	40	64	43	2	1	6	8	12	2	8	5	10	16	2	61	66	3	3	10	1	7	5	3
73	71	17	7	70	20	6	11	55	12	40	7	22	7	44	0	63	3	39	8	119	1	53	33	57	58	7	43	59	70	5	2	13	13	5	2	14	0	11	16	0	53	58	4	0	2	4	6	9	6
77	73	21	10	63	18	12	7	56	13	35	6	15	13	41	1	56	7	40	15	99	0	38	36	48	62	8	26	48	60	4	6	10	7	9	0	13	4	20	15	1	57	55	4	2	6	0	3	3	4
75	78	16	10	54	12	18	6	58	5	35	13	19	21	39	0	77	5	40	10	119	1	48	41	56	50	7	45	57	63	5	3	14	3	8	2	16	3	12	14	1	48	79	4	1	1	5	8	8	1
59	69	12	6	67	26	13	8	61	5	27	11	19	14	53	1	65	6	29	9	105	2	54	36	60	53	5	37	48	64	3	3	7	5	6	4	15	2	19	14	2	70	66	4	0	3	2	10	3	2
60	78	10	10	72	22	14	9	41	12	45	10	13	19	44	1	44	8	25	11	130	1	57	48	52	55	4	26	64	67	4	0	10	5	7	2	9	1	13	16	2	65	66	7	2	8	6	9	7	3
69	72	14	15	67	18	10	12	53	10	39	16	11	8	25	1	54	9	51	17	123	0	45	38	56	57	9	25	50	52	5	6	10	8	7	2	18	2	15	7	0	63	64	1	4	4	2	13	6	4
59	55	13	10	61	18	7	5	47	14	32	6	23	15	42	1	65	4	49	10	109	0	52	37	45	51	3	30	54	63	1	0	8	11	11	2	11	5	10	23	1	57	64	4	2	5	2	5	3	5
62	73	15	13	66	23	8	8	59	9	35	8	23	8	49	0	60	4	41	4	129	0	46	32	45	67	5	28	54	48	4	3	7	2	6	4	17	4	12	15	3	76	54	1	1	6	2	12	5	2
74	78	12	20	69	26	11	7	47	8	35	5	12	10	38	1	58	3	40	17	120	0	46	31	55	68	5	45	59	71	3	5	13	5	11	0	11	6	14	10	1	56	53	3	1	6	0	11	4	3
69	75	9	11	55	19	7	9	52	6	34	8	17	11	44	0	34	9	40	9	112	0	43	40	58	70	6	45	47	66	6	0	15	5	18	4	10	1	22	16	2	57	60	5	0	3	4	8	6	6
59	77	14	15	61	22	19	6	50	12	34	11	13	9	35	0	68	4	39	9	109	1	52	32	55	51	5	29	61	57	4	2	10	4	8	1	11	1	12	20	1	77	51	2	1	6	2	13	11	1
62	69	15	12	71	13	5	4	55	9	36	13	14	12	39	2	53	5	33	15	114	0	58	34	55	59	8	38	53	61	6	1	6	3	5	3	19	0	10	17	0	63	66	1	2	4	3	15	5	3
79	58	15	12	71	30	13	11	46	5	27	11	17	16	45	1	56	4	34	22	126	0	52	34	59	55	3	34	51	61	7	5	13	11	10	1	14	1	11	12	0	62	56	3	2	10	2	7	4	2
76	68	12	14	50	25	9	4	49	17	38	16	19	21	39	0	66	7	35	5	123	0	48	31	41	44	5	36	63	69	3	2	13	6	8	3	15	0	20	11	2	67	58	4	1	4	2	5	4	2
72	69	14	13	61	14	13	5	49	7	44	10	19	8	41	0	36	9	42	14	117	0	37	34	61	48	10	31	60	76	5	0	8	2	10	3	10	2	17	15	3	60	55	3	4	7	5	9	9	2
80	69	14	18	68	18	4	15	54	10	46	11	8	9	36	0	46	5	27	6	99	0	49	32	65	66	3	32	63	63	4	2	13	5	4	2	13	1	11	5	1	64	66	6	0	6	1	8	7	0
74	88	11	13	65	13	12	8	57	6	32	13	14	12	44	1	64	5	39	9	94	0	58	32	54	62	8	23	56	66	0	2	12	5	11	1	6	2	14	16	3	63	50	3	1	3	2	9	1	2
92	65	17	10	73	17	10	7	53	13	32	6	15	13	50	1	61	2	36	8	100	0	56	49	49	57	5	40	64	53	5	3	8	6	6	2	11	4	13	13	0	73	50	3	1	7	0	13	7	4
69	56	16	15	63	23	10	8	40	7	40	7	15	16	37	0	50	13	49	15	126	2	54	33	49	63	2	44	51	57	4	7	12	3	11	1	12	2	17	5	1	57	60	5	1	6	2	13	3	7
71	70	10	12	64	19	12	9	63	5	35	11	14	13	53	0	62	3	47	8	104	0	51	35	50	41	5	40	62	70	4	5	9	9	8	1	16	1	14	12	0	57	55	3	0	5	4	13	3	4
74	67	13	13	58	21	8	5	44	9	46	9	14	15	43	0	56	6	46	10	106	1	54	39	48	60	7	38	70	73	3	2	9	5	8	4	7	1	13	18	3	68	54	1	0	3	3	10	4	2
89	72	20	14	71	20	12	12	56	13	33	9	15	11	35	1	51	9	39	15	114	1	59	40	55	56	9	33	55	59	4	2	5	4	10	0	15	4	11	11	1	58	48	3	1	5	3	9	3	4
72	78	16	10	65	25	9	4	58	8	46	5	20	8	41	0	39	5	40	12	103	0	50	40	60	48	7	28	44	69	2	3	13	8	9	4	9	1	19	23	0	62	74	2	1	7	3	10	9	2
73	59	13	15	69	22	13	10	52	10	42	11	16	6	40	0	52	4	33	12	112	0	45	34	57	49	13	35	49	55	0	2	14	3	4	1	11	3	17	19	1	71	55	3	2	7	0	11	3	3
77	60	14	7	73	18	7	12	51	8	39	7	17	8	37	2	53	7	33	9	132	1	57	35	49	72	9	32	49	54	10	3	10	7	9	2	10	1	19	14	2	66	55	3	5	4	2	14	3	1
67	82	16	11	60	19	14	4	52	8	31	10	20	14	48	2	57	4	41	11	109	0	56	45	53	49	4	31	58	63	4	3	13	9	8	1	12	3	16	10	2	61	60	2	2	9	1	5	5	2
63	58	13	7	78	18	15	4	57	8	29	10	14	12	44	1	65	4	26	13	100	0	52	33	44	58	6	47	53	79	4	2	15	5	3	2	10	2	11	14	2	54	60	2	1	5	5	15	4	1
70	74	14	9	82	18	13	7	56	5	35	12	21	12	48	2	56	10	39	17	129	2	51	38	55	54	4	35	53	58	4	3	18	5	7	1	11	5	18	15	1	67	62	0	0	1	3	10	10	1
59	72	12	16	74	14	11	5	58	9	36	12	12	7	48	0	47	3	40	13	110	0	49	28	59	53	7	38	69	72	2	5	12	8	6	2	14	0	8	16	2	64	56	3	2	6	1	13	7	1
64	66	18	16	61	21	11	6	51	10	25	14	12	11	54	0	44	5	49	13	117	0	51	32	62	58	3	34	72	55	5	0	12	9	11	3	15	2	10	14	2	62	63	0	1	3	2	7	11	3
75	72	9	14	45	26	12	8	61	9	32	6	22	7	38	5	61	1	39	5	117	0	41	43	53	63	5	22	67	59	3	3	13	8	7	0	14	2	15	22	0	64	64	0	1	6	2	12	5	1
65	61	17	13	71	13	8	2	48	7	31	14	10	14	48	2	59	5	32	11	122	0	52	31	49	57	11	35	59	68	5	3	20	4	3	2	16	0	17	14	1	74	45	5	3	1	1	12	11	2
72	87	16	10	74	25	10	9	54	7	45	7	19	15	52	2	53	8	32	12	126	2	52	38	69	69	3	35	58	49	6	1	9	4	7	4	12	1	12	19	1	60	61	2	3	7	3	14	4	3
67	63	17	13	68	12	13	8	58	8	36	8	11	13	27	1	50	5	43	10	107	0	49	42	61	51	7	36	69	71	4	0	7	5	8	2	15	1	13	18	2	65	69	5	4	6	3	7	7	5
64	75	17	14	79	21	7	12	52	12	38	11	23	9	49	0	48	4	55	11	120	0	67	40	59	53	9	40	70	57	3	2	9	6	9	2	8	2	19	15	3	58	57	1	1	7	5	15	3	0
71	63	13	13	62	24	6	10	48	9	35	10	18	5	57	2	37	0	37	15	115	0	55	32	62	47	5	28	51	55	4	2	6	2	10	1	12	3	18	15	2	73	54	1	1	6	0	13	3	2
64	62	13	11	58	15	14	7	56	6	38	9	13	6	37	0	56	4	40	16	95	0	54	40	61	56	4	36	66	81	3	1	4	6	4	2	18	7	8	14	1	64	68	3	5	5	3	13	1	5
67	64	14	10	70	20	15	7	50	10	34	6	17	10	43	0	51	3	37	9	124	1	59	42	52	64	7	40	42	69	1	3	7	10	5	4	15	2	9	22	5	58	50	4	4	8	4	11	7	3
81	75	12	11	75	14	7	5	59	11	31	8	17	14	39	1	65	5	48	9	128	0	65	30	56	65	10	32	61	66	2	3	5	2	2	1	14	1	11	11	0	68	66	5	1	3	1	13	5	4
73	65	13	7	74	27	12	8	60	10	27	9	13	15	37	0	49	9	27	10	116	0	65	25	55	69	1	35	56	72	5	1	9	5	11	1	8	1	16	18	0	74	61	5	2	6	2	5	5	2
59	72	11	9	63	26	13	10	54	4	43	10	10	4	41	0	53	3	45	15	118	0	42	37	58	52	12	30	57	50	4	1	9	10	10	4	11	3	18	13	0	64	57	5	2	3	4	11	7	3
68	46	21	6	57	21	13	6	58	13	39	13	17	11	43	1	50	5	32	14	110	0	52	43	55	65	13	22	60	58	3	2	6	7	8	1	12	2	9	15	1	56	71	2	1	6	3	9	9	5
67	68	18	18	67	19	14	10	41	8	45	10	15	20	30	1	47	6	52	16	140	2	59	31	61	62	10	33	61	60	3	1	16	7	8	3	12	2	17	17	0	63	56	5	3	9	4	10	6	1
78	65	12	14	73	27	8	8	48	9	35	10	16	10	43	0	50	6	38	12	116	0	52	47	71	64	3	36	64	55	4	1	11	4	6	2	12	1	12	22	0	79	54	3	1	5	6	6	7	3
50	74	9	10	76	20	9	3	54	11	39	13	8	14	42	1	58	6	38	12	106	0	57	40	52	58	8	33	56	65	1	3	14	6	6	1	4	2	15	14	1	66	64	2	1	7	6	12	4	4
70	68	11	9	53	18	7	2	51	11	38	16	10	7	50	0	59	7	54	8	113	1	52	31	53	50	6	40	58	60	4	1	10	5	8	2	11	2	21	17	3	64	56	2	6	11	0	7	3	4
64	53	18	12	61	22	14	11	55	9	44	10	21	15	36	1	52	2	45	9	100	0	50	30	46	47	10	33	57	69	3	4	9	4	8	1	15	2	16	10	0	61	61	1	0	9	3	10	10	2
77	74	15	14	54	21	14	9	60	7	35	7	14	21	40	1	55	6	39	16	111	2	38	27	49	57	8	33	51	72	2	1	9	6	8	4	11	4	16	12	1	68	59	2	1	4	1	8	3	3
60	74	10	11	66	15	16	9	48	4	32	8	17	10	49	1	69	4	43	13	137	1	55	28	35	62	4	37	62	83	4	1	7	6	4	2	17	4	17	16	0	57	62	2	2	0	1	11	8	3
57	69	14	11	63	10	8	7	55	3	33	9	21	10	30	0	50	4	34	12	103	0	49	36	46	59	7	38	65	64	5	3	16	4	7	2	14	1	18	7	1	53	51	2	2	6	4	10	10	4
62	71	8	13	65	17	11	11	44	13	42	10	17	16	34	0	59	2	39	18	109	1	50	30	40	56	8	27	56	57	3	1	13	2	9	2	14	0	10	21	3	64	70	3	2	12	1	8	6	5
61	70	13	10	63	11	9	4	45	8	43	10	12	11	43	1	41	5	24	16	120	0	46	34	48	53	0	29	45	66	5	3	6	5	16	5	13	1	14	17	0	61	69	2	6	4	3	9	11	5
70	80	14	7	60	16	9	8	55	7	32	4	12	12	44	1	54	6	31	10	102	0	49	43	55	67	8	33	63	55	3	3	13	4	4	4	16	3	18	20	1	71	58	5	3	4	6	11	5	4
81	72	19	16	71	22	9	13	52	7	34	14	12	13	41	0	51	3	43	12	99	1	50	30	49	50	6	35	61	54	3	1	6	4	7	2	9	1	17	18	0	75	51	3	1	8	2	11	7	1
66	91	11	15	59	14	11	6	50	10	32	10	15	11	41	0	49	5	32	9	123	1	53	30	51	74	7	30	48	76	7	2	11	6	4	4	7	1	17	11	1	59	62	4	0	3	3	9	10	2
64	86	15	9	66	20	8	9	52	12	43	14	13	16	37	1	55	4	49	11	123	0	56	36	66	55	8	32	63	78	0	0	14	2	14	2	9	2	14	15	1	66	53	1	2	4	3	10	3	3
69	56	14	6	69	17	8	4	48	10	31	10	17	11	43	0	63	2	41	16	113	0	52	27	45	61	8	30	68	63	4	2	11	7	3	2	10	2	16	12	2	73	57	5	0	5	3	3	9	2
73	80	16	17	82	31	3	5	45	8	37	13	11	5	41	2	48	6	45	13	107	0	52	32	54	69	5	31	64	56	4	0	11	4	10	1	8	0	11	22	1	51	58	6	0	3	2	11	7	3
59	73	11	11	64	19	9	6	45	6	31	9	21	11	40	1	61	6	30	19	129	0	54	45	68	40	8	33	59	66	1	3	10	8	12	0	9	3	12	18	0	68	53	3	2	6	3	9	5	3
63	63	8	12	65	19	7	8	59	6	42	12	18	18	32	4	63	8	33	21	130	0	49	32	62	65	4	39	57	72	9	2	11	3	10	2	6	3	11	19	1	69	48	3	2	7	2	9	2	1
80	64	18	9	66	14	7	7	46	6	28	8	18	9	45	1	56	3	47	9	105	0	59	38	73	64	4	42	59	53	5	1	10	5	7	3	22	2	11	17	4	68	61	2	1	10	1	4	4	4
68	74	20	10	57	15	8	1	50	4	39	10	17	13	38	2	53	5	31	7	107	1	51	43	46	72	8	42	49	62	7	2	10	3	9	1	13	3	10	14	3	77	51	4	2	7	4	9	6	4
71	69	15	15	54	12	12	10	51	10	32	10	11	8	49	2	54	8	43	21	106	0	64	24	50	59	5	34	63	55	4	0	15	5	9	3	17	1	14	10	3	66	70	3	1	6	4	12	8	1
72	81	17	18	73	25	11	12	58	12	33	15	18	16	51	2	59	6	39	10	114	0	49	38	61	52	5	23	44	64	4	0	11	4	6	2	10	2	20	21	2	61	49	1	1	3	1	8	5	4
61	83	14	8	61	25	6	8	47	10	35	7	16	9	40	1	55	12	37	8	94	0	51	35	56	49	5	22	53	54	2	3	8	3	9	2	11	2	17	12	0	70	62	1	2	7	3	10	10	3
75	76	19	16	63	26	13	11	51	7	39	10	13	13	40	1	45	5	26	13	117	2	34	34	45	61	8	30	58	54	5	2	16	5	10	3	18	3	16	18	2	58	50	1	3	10	4	16	6	3
60	84	15	14	67	16	8	4	46	5	40	10	15	13	44	3	56	4	47	8	126	0	56	38	57	49	4	34	67	56	8	2	11	8	8	3	12	0	16	12	0	74	54	0	1	5	3	14	11	0
72	71	14	12	76	25	10	9	55	11	32	8	18	13	36	0	43	7	41	16	109	0	53	33	47	54	7	36	62	57	5	1	11	5	4	1	13	2	15	20	0	57	62	1	1	6	1	13	6	0
65	82	6	9	56	14	8	10	50	11	43	14	20	6	51	1	59	7	39	18	96	1	58	34	54	60	4	32	45	63	1	3	13	5	3	3	12	1	12	14	1	75	51	3	0	9	1	11	5	3
65	79	12	14	62	18	13	13	48	12	42	8	18	11	42	1	49	7	39	10	116	0	52	28	44	69	10	33	57	38	6	1	10	2	6	0	9	1	17	16	0	74	65	4	1	9	1	11	8	5
64	62	14	13	63	22	13	16	62	10	29	3	9	10	42	1	52	3	43	9	127	2	57	37	62	67	8	36	57	70	2	2	16	4	17	1	17	4	20	17	0	66	67	3	4	8	3	9	3	0
67	67	15	14	68	18	11	13	65	9	49	4	17	9	44	0	57	7	42	7	110	0	42	33	52	67	6	40	60	47	5	4	9	7	9	5	8	2	15	15	1	69	59	2	1	6	5	9	9	0
71	81	13	9	80	24	11	9	51	9	41	6	16	12	32	2	61	5	41	10	115	0	51	35	45	62	9	31	51	70	1	1	9	15	8	2	18	3	14	14	1	92	64	3	1	5	2	16	8	3
60	74	14	15	74	28	10	6	52	4	40	12	15	11	41	1	56	5	34	6	106	0	62	52	69	66	5	39	68	62	6	1	9	6	8	2	11	0	19	13	0	51	65	2	3	5	1	12	7	2
58	59	16	11	56	24	6	7	55	5	38	14	17	14	38	0	51	9	42	20	116	0	43	34	50	52	8	22	58	61	7	5	13	5	5	2	21	0	15	13	1	66	67	5	0	5	7	19	7	2
60	74	15	12	63	14	4	8	57	12	43	13	21	14	41	0	66	5	42	6	131	0	44	35	51	50	7	28	59	47	3	1	17	5	6	2	11	1	16	19	0	62	80	4	4	4	2	8	5	3
78	74	16	14	67	12	16	10	49	6	35	5	21	10	46	0	70	5	34	9	111	1	54	30	50	34	13	28	69	74	5	3	18	7	11	2	18	1	11	18	2	61	59	2	2	1	2	15	5	5
63	66	13	9	72	20	14	6	54	6	39	12	12	12	34	0	49	7	31	9	127	0	52	36	45	65	10	29	50	80	3	1	15	4	13	1	7	2	10	12	3	65	51	2	3	0	2	10	7	2
67	74	12	12	52	22	17	10	45	12	36	11	14	10	53	2	55	8	44	21	112	1	51	28	51	52	6	31	46	59	4	2	10	2	8	1	13	4	10	19	3	79	63	2	0	10	2	9	6	4
69	64	12	12	56	16	6	10	50	8	39	6	20	12	39	0	56	8	33	14	131	0	59	26	67	81	3	37	58	62	8	3	7	3	8	1	13	1	16	12	1	64	51	3	1	4	4	7	4	3
67	67	14	12	54	25	9	5	58	7	40	10	8	11	37	0	54	6	38	12	112	0	47	35	63	56	5	33	49	59	0	2	11	3	10	3	15	3	18	26	0	70	52	3	3	7	4	12	4	2
70	82	15	11	66	19	8	8	61	7	33	11	13	13	37	1	59	6	48	12	109	2	67	35	52	67	8	33	53	81	3	1	9	7	9	4	12	1	15	14	3	55	59	4	3	4	2	10	7	2
57	64	8	11	51	15	9	16	54	9	32	11	23	3	34	0	47	4	46	18	112	0	50	54	61	64	5	31	71	65	3	2	8	3	9	2	11	2	18	25	1	50	54	0	4	4	3	8	3	3
81	51	10	14	64	25	9	8	54	7	24	9	21	13	34	1	57	8	36	11	118	1	46	37	50	52	7	51	60	63	6	1	10	9	8	1	17	1	16	13	2	74	66	1	2	9	2	12	9	4
67	93	13	13	61	15	8	10	42	10	32	9	17	14	38	0	62	4	56	13	120	0	57	32	48	54	6	27	48	56	2	0	14	9	10	2	12	4	12	17	1	63	54	2	2	8	1	11	10	1
94	75	14	9	59	25	7	9	49	13	34	9	8	14	51	0	68	6	38	14	118	0	42	29	52	51	2	39	43	58	7	0	10	3	12	4	14	3	10	14	1	52	73	2	2	11	3	8	8	1
55	64	22	9	54	19	12	10	62	11	48	9	14	12	36	0	53	7	44	14	91	2	52	32	55	65	4	34	62	70	7	4	7	1	8	0	15	0	11	14	0	64	50	2	2	2	2	9	6	2
66	78	12	14	67	25	7	9	57	10	42	11	19	11	50	1	59	7	31	10	115	1	53	29	40	69	11	36	59	59	7	5	14	5	8	4	12	3	14	17	1	71	61	2	2	7	2	6	5	2
67	75	16	13	64	17	8	13	50	6	40	8	13	14	47	2	65	6	45	14	132	2	66	31	58	61	8	39	69	67	5	2	11	6	9	4	11	4	12	20	1	71	66	1	2	2	1	4	5	0
59	66	13	15	60	9	9	5	48	15	40	10	12	10	34	0	53	8	38	11	120	0	49	32	31	56	8	34	57	63	4	1	10	1	4	1	18	0	9	14	0	59	62	5	3	11	2	8	5	0
64	61	14	14	63	22	10	5	49	9	32	8	16	10	41	3	44	4	47	14	123	0	48	30	61	54	9	38	66	68	8	6	9	4	9	4	10	2	17	13	4	64	66	4	4	11	3	15	3	3
78	67	12	13	81	23	7	10	53	6	39	13	19	11	45	2	55	5	30	10	101	0	46	32	46	56	2	29	62	59	4	3	11	3	6	2	18	0	15	16	2	67	77	2	0	5	1	15	6	2
52	78	23	9	77	15	12	15	60	8	38	9	10	10	36	0	60	2	34	14	122	0	65	31	51	57	8	37	60	66	8	4	10	4	12	6	20	3	17	8	2	72	67	3	5	3	5	8	3	0
63	64	18	6	66	26	12	9	48	13	42	12	14	15	44	0	52	9	36	15	114	0	64	27	52	60	7	26	65	72	4	1	10	5	13	2	25	0	12	14	4	64	67	2	2	6	2	9	3	5
68	74	18	13	69	26	20	10	44	10	43	6	17	15	48	0	57	6	31	16	120	0	49	47	65	58	6	33	60	56	4	0	8	7	8	2	20	2	11	21	0	70	46	5	1	8	1	10	9	3
60	87	17	12	64	20	8	12	44	8	33	9	15	19	40	1	53	5	31	8	132	0	53	37	37	73	5	39	72	54	5	2	10	10	5	6	11	2	19	22	0	58	54	5	2	6	3	9	2	3
60	71	14	15	63	16	5	11	43	16	52	7	18	17	44	2	55	5	48	11	113	0	52	38	50	58	5	31	58	73	2	3	8	7	8	1	15	2	20	14	4	63	69	7	2	3	2	14	3	0
62	74	13	11	73	18	15	5	49	11	31	21	12	12	35	0	51	4	45	14	108	1	58	44	43	61	6	40	52	59	3	4	7	8	7	1	7	2	14	23	3	59	66	0	0	6	4	12	2	2
71	76	11	17	76	20	13	9	58	14	36	6	12	16	35	0	53	7	29	9	86	0	50	32	62	61	6	50	67	63	0	4	10	10	9	2	15	3	10	14	1	69	57	4	1	3	2	7	8	4
75	65	14	9	67	19	5	11	51	9	41	9	7	13	28	1	52	6	44	12	120	0	60	27	51	48	4	24	66	60	3	6	7	5	13	2	7	0	15	12	2	65	69	1	2	6	2	11	5	1
80	86	12	11	63	15	12	6	46	4	43	6	12	10	52	1	49	10	41	9	122	1	55	40	60	59	7	37	57	59	4	2	13	4	7	5	14	5	20	18	1	69	56	2	5	3	1	3	3	1
74	77	10	15	48	22	16	8	57	13	26	6	13	12	41	2	58	3	45	9	121	1	51	34	63	56	4	36	49	62	3	3	8	5	9	2	10	1	14	11	0	63	55	4	3	3	4	9	4	4
75	65	16	9	81	18	11	6	51	7	26	6	15	16	35	1	39	4	46	9	121	0	53	36	52	59	5	26	56	67	2	0	6	4	6	1	6	6	19	16	1	56	63	3	2	4	3	9	5	3
71	58	14	11	83	20	12	10	55	5	31	15	22	13	30	0	54	3	46	12	111	0	34	26	46	57	4	41	49	77	2	2	15	5	7	3	8	1	15	14	0	49	53	2	5	6	0	8	7	2
52	66	14	15	66	19	11	10	46	5	31	11	22	9	48	2	53	11	42	10	106	1	55	35	64	65	9	39	52	59	3	5	9	6	6	4	18	3	13	14	0	68	61	1	1	4	4	10	7	4
84	72	17	16	61	17	14	13	61	5	33	8	16	18	38	0	50	6	44	12	121	0	40	32	52	59	10	43	57	62	3	3	19	6	4	3	10	1	22	15	5	69	55	1	2	5	2	11	7	3
76	72	6	20	59	20	7	7	68	8	36	5	12	9	49	0	68	4	35	12	107	1	41	40	51	55	6	38	68	72	4	1	16	5	11	5	12	3	19	10	1	69	62	2	0	2	7	8	2	5
80	78	19	13	61	17	6	6	45	3	37	13	10	6	48	0	66	6	44	11	121	1	50	36	34	64	7	39	47	70	7	3	10	6	4	3	13	2	16	17	0	59	64	5	2	3	2	10	5	3
81	74	25	13	62	18	8	8	50	9	36	9	18	5	28	0	54	10	37	13	116	0	48	40	60	49	8	37	51	56	5	1	7	4	11	2	11	5	19	15	0	62	65	1	3	4	1	9	10	5
71	99	8	13	58	19	5	17	52	9	34	10	14	13	54	0	76	3	40	11	104	0	44	35	54	71	8	32	77	56	4	1	12	4	11	3	8	5	17	13	2	49	66	2	4	1	0	9	6	3
63	76	12	6	61	22	5	10	53	14	33	11	22	14	44	1	64	9	48	12	136	0	67	40	47	43	7	34	59	54	3	1	7	6	8	2	12	1	12	22	2	50	43	2	2	6	7	6	4	1
68	63	17	11	62	19	8	7	44	11	34	9	15	12	35	2	65	8	47	15	104	0	67	30	48	54	3	37	65	70	7	2	7	6	7	4	13	4	8	13	2	61	61	7	1	6	3	10	14	1
63	63	11	16	61	23	11	10	46	11	27	10	22	20	38	0	47	8	40	19	103	1	48	41	42	60	4	38	63	63	6	3	14	4	7	2	15	2	15	22	1	57	71	3	1	13	3	12	11	4
57	69	12	12	69	23	10	3	54	8	44	19	11	14	32	1	49	4	31	11	135	1	57	28	55	73	7	38	65	69	3	1	10	5	8	3	14	4	18	15	1	69	54	2	1	3	0	6	7	1
75	70	10	7	72	19	13	16	41	9	33	10	10	13	46	1	49	2	46	9	101	1	49	30	57	68	7	19	50	58	4	3	13	9	14	1	10	1	19	14	3	68	66	1	4	2	0	7	6	1
63	59	13	16	76	22	10	6	53	5	49	16	12	10	43	0	50	4	41	11	119	0	53	32	60	67	2	36	66	66	2	2	11	6	5	5	16	1	14	20	2	62	54	4	0	5	2	7	7	3
64	69	8	16	65	24	12	8	46	10	37	11	12	8	50	2	60	3	32	11	110	0	53	32	57	67	10	33	65	54	6	1	15	7	13	4	12	3	16	20	0	77	67	4	1	4	2	12	5	2
65	75	18	13	69	22	7	4	50	12	37	11	15	16	42	1	52	6	28	14	108	3	53	39	59	62	3	36	58	60	5	2	9	3	6	1	11	3	18	12	2	70	59	0	3	6	2	14	3	7
66	80	14	5	61	21	9	6	52	8	40	12	19	7	30	1	58	5	36	13	114	2	54	29	38	47	8	38	74	65	3	2	11	2	7	2	17	2	9	14	0	59	65	3	1	11	5	6	7	2
61	76	13	9	51	20	7	10	55	9	34	12	14	12	34	3	47	3	37	16	108	1	55	31	67	60	10	34	58	72	3	2	14	5	11	3	13	1	11	14	1	53	58	7	4	6	1	4	8	6
62	65	13	9	67	26	13	6	54	7	37	9	13	12	32	1	69	7	44	14	107	0	61	26	44	65	10	38	62	76	2	3	10	5	9	2	12	1	17	12	1	64	52	2	3	11	1	9	3	1
64	70	12	14	62	23	8	7	40	7	52	7	15	10	49	0	68	4	49	17	105	0	35	30	50	64	8	35	58	57	6	4	9	4	5	1	20	1	19	18	4	68	67	2	1	10	3	10	6	2
75	81	16	15	70	25	6	10	57	9	37	10	13	7	35	2	56	8	37	15	131	0	38	45	57	58	2	28	28	65	2	2	4	6	10	2	14	3	13	16	4	65	56	2	1	6	3	5	3	4
65	85	14	17	63	15	11	5	48	8	34	9	11	8	34	1	64	7	34	10	114	0	53	22	55	53	4	31	43	84	1	2	10	2	11	4	12	3	6	20	1	72	67	1	0	5	1	9	9	3
57	75	19	14	66	16	7	10	56	6	43	8	13	13	43	0	68	7	36	14	139	0	55	36	57	81	3	31	61	69	2	0	9	7	13	2	8	2	15	10	1	53	67	5	2	6	2	9	11	1
68	59	7	12	63	23	10	6	54	6	31	5	8	13	44	2	59	6	49	9	103	1	60	36	50	58	5	27	65	67	6	0	13	3	3	2	10	5	21	12	1	70	59	4	3	6	2	13	9	3
62	62	12	16	79	15	14	7	57	9	40	7	12	14	48	3	47	6	48	10	106	1	44	34	54	59	6	40	58	57	4	2	14	4	10	2	15	2	12	20	1	65	51	3	3	1	0	6	5	1
68	47	21	13	79	20	13	10	60	9	34	10	20	14	41	3	63	1	39	13	112	0	55	32	62	57	6	40	50	60	10	1	5	3	2	1	13	3	12	14	0	56	69	4	2	7	0	12	11	4
58	72	14	10	60	17	17	9	50	8	30	12	15	8	44	0	46	5	32	12	110	0	59	34	63	51	8	30	45	80	4	2	9	4	6	3	12	4	14	16	0	71	64	2	0	7	3	6	6	2
65	57	5	11	63	26	10	11	44	7	32	14	16	10	49	3	56	6	35	9	111	2	42	35	53	65	12	28	50	59	4	3	14	5	6	4	13	4	21	17	4	64	76	2	2	5	1	14	8	2
66	62	12	12	56	13	14	6	54	11	34	11	16	10	50	4	53	5	44	15	110	0	47	26	69	63	6	36	67	60	4	2	8	4	5	2	16	0	19	20	0	62	66	3	2	4	3	10	8	5
78	83	15	13	60	15	8	4	53	15	39	10	17	15	50	0	44	3	27	8	109	0	41	36	52	48	6	40	62	74	3	0	6	7	6	4	12	5	19	15	0	60	73	5	1	7	2	10	11	7
54	91	11	9	62	17	10	11	53	10	44	9	9	15	41	1	58	4	43	5	117	1	42	32	56	68	4	38	65	49	5	2	8	5	10	1	15	1	12	7	1	58	63	2	1	1	2	8	11	3
65	69	10	16	67	13	11	5	61	9	30	9	8	11	36	2	45	3	34	12	104	1	48	40	59	60	5	44	48	62	2	0	11	5	14	3	9	2	17	14	1	71	59	2	2	8	3	4	4	1
71	62	13	9	76	25	10	8	46	9	39	7	15	12	42	0	65	3	35	18	129	1	72	42	55	62	7	35	55	56	1	0	13	7	10	2	13	1	14	11	1	73	57	3	2	8	5	6	6	6
70	73	17	13	67	28	7	11	56	7	32	9	12	11	42	2	71	12	34	12	116	1	54	31	58	62	7	37	60	67	3	2	16	6	5	2	10	2	18	11	0	56	52	3	2	7	0	8	8	3
84	69	12	7	77	21	9	8	55	9	28	11	16	12	44	2	52	7	37	8	99	0	53	27	57	55	7	42	51	57	8	2	12	4	10	2	15	5	14	10	0	60	61	4	1	11	3	10	6	2
60	67	12	12	71	12	9	5	58	4	41	10	20	11	42	1	60	9	41	13	121	1	47	38	53	63	4	37	59	50	2	4	9	6	12	1	15	6	12	19	1	60	59	5	1	6	2	14	6	5
56	66	17	11	62	27	11	10	48	12	36	10	11	10	30	0	40	2	40	13	108	0	59	40	55	59	8	38	61	62	2	1	10	8	11	6	9	4	9	17	2	64	64	0	2	6	3	13	5	2
59	81	14	15	68	20	5	9	56	12	39	6	13	11	39	0	59	6	32	14	115	0	56	36	68	60	8	42	57	66	4	2	12	3	10	2	10	1	12	16	2	74	59	4	0	8	2	7	5	9
66	64	9	14	59	23	12	5	60	12	34	12	12	12	37	1	56	2	37	9	122	0	54	46	46	54	8	33	56	65	2	4	8	4	4	2	11	3	15	10	4	62	48	4	1	5	1	10	2	2
77	53	15	13	73	21	11	10	44	13	36	13	12	9	34	2	52	6	47	11	123	0	58	43	63	69	10	28	54	70	7	3	8	3	4	5	15	3	18	14	3	70	70	4	2	4	2	9	10	4
67	69	10	11	61	15	8	5	54	12	34	9	16	9	50	4	46	2	29	12	95	0	41	33	56	56	8	32	62	54	0	1	7	6	9	3	11	1	9	10	4	62	60	4	3	7	1	5	11	2
73	66	10	13	52	21	9	5	41	7	31	11	18	12	43	0	51	7	35	15	124	0	51	35	57	61	5	35	49	65	3	3	11	7	6	1	13	2	18	14	5	67	55	2	1	12	2	11	5	6
66	73	12	12	73	23	9	11	49	9	29	4	15	11	40	2	73	5	40	12	117	1	55	34	56	59	8	36	59	58	4	5	10	8	8	2	20	4	15	9	2	61	56	3	2	5	3	12	7	2
68	77	14	8	72	23	13	6	48	12	40	13	15	16	45	0	68	5	35	7	115	0	59	34	77	63	6	36	56	63	6	1	5	6	8	4	11	2	10	10	1	59	74	2	3	6	2	6	4	4
65	76	21	9	64	22	14	2	45	5	38	9	16	8	41	0	51	11	39	8	131	2	46	37	49	58	5	40	46	66	3	5	7	7	3	2	9	4	17	10	4	68	46	2	1	9	4	14	10	3
69	57	12	11	52	29	11	7	55	5	32	8	23	9	50	0	60	5	46	15	130	0	47	29	42	46	4	35	50	63	4	2	10	6	10	1	8	3	9	15	1	75	59	1	1	4	1	11	5	1
68	65	17	10	62	20	16	9	47	9	37	11	14	11	60	2	54	7	51	13	107	0	63	37	50	52	6	34	57	65	8	5	10	3	12	2	11	3	12	14	1	60	62	2	0	6	7	10	3	1
63	65	10	6	69	20	7	4	53	5	39	14	22	11	31	0	50	3	36	13	96	0	58	31	60	60	8	43	58	65	3	0	14	5	11	2	9	3	15	17	1	55	65	3	3	5	3	5	6	1
79	67	11	14	72	26	13	15	56	8	37	9	16	13	34	2	50	3	49	15	99	1	48	45	46	50	9	40	63	61	4	1	13	6	11	5	10	2	16	9	1	60	64	3	3	7	1	10	4	6
73	51	21	17	52	26	11	5	34	3	30	9	18	14	42	4	46	3	35	8	114	1	47	39	54	56	7	41	70	61	4	1	9	10	8	3	12	1	15	14	1	71	46	3	0	6	2	9	9	7
82	58	16	11	69	23	13	5	58	11	55	13	16	11	45	0	56	2	36	8	105	0	46	22	50	64	7	35	45	51	3	2	8	4	6	0	14	1	17	15	0	61	71	4	5	8	6	13	5	2
73	67	10	9	61	18	8	8	48	11	39	10	13	10	43	0	50	2	34	16	114	2	46	35	68	50	5	26	63	75	2	5	16	3	10	1	6	6	21	17	0	66	58	6	1	6	2	3	5	0
53	72	12	12	62	18	10	6	57	17	39	7	14	9	47	1	53	5	44	10	120	1	61	39	52	48	7	27	58	69	6	1	9	4	11	5	8	1	11	14	2	52	43	2	2	5	2	4	5	1
57	46	8	12	62	17	14	6	46	5	36	10	15	15	49	1	53	5	42	7	106	1	56	31	50	61	10	29	52	64	5	3	9	3	7	1	12	3	8	17	1	69	65	3	2	5	3	14	3	2
68	78	13	12	68	26	11	6	61	12	53	14	17	13	40	0	47	7	51	13	116	2	46	39	50	60	7	25	73	69	3	2	7	4	6	3	8	3	17	14	2	57	74	3	1	7	3	8	6	2
75	69	15	13	66	17	8	12	45	9	37	13	14	11	42	2	63	6	41	14	119	0	58	53	52	48	6	24	47	61	5	3	10	5	6	3	9	5	8	12	2	65	63	2	0	3	2	5	4	3
81	70	14	15	68	16	10	13	53	7	39	9	8	13	41	0	58	4	39	10	103	0	48	35	55	56	4	28	51	81	3	5	11	5	8	7	13	2	18	9	0	50	53	2	3	10	4	10	4	2
67	77	12	6	64	17	17	12	55	9	37	15	15	10	50	1	62	2	36	12	110	0	51	38	59	70	10	35	57	65	7	0	6	3	7	6	3	4	22	8	1	58	50	1	1	4	4	5	5	4
64	86	13	11	67	20	13	5	48	12	31	11	16	9	41	1	54	4	38	11	129	0	56	43	53	57	6	46	52	67	2	1	11	3	7	1	15	1	9	15	0	63	47	5	2	6	3	12	4	4
70	60	17	13	64	17	10	6	65	6	41	14	16	8	60	0	48	6	38	11	134	0	54	40	50	53	11	29	57	61	1	0	11	4	7	4	14	1	13	14	1	55	58	4	1	10	1	13	5	2
82	86	13	9	66	13	16	11	52	7	45	10	19	19	33	0	51	4	39	11	114	2	52	41	68	50	5	36	55	60	4	3	14	5	4	2	17	1	14	23	0	60	55	1	0	5	3	10	5	0
69	74	14	13	79	24	9	7	40	6	29	5	12	9	48	0	52	9	38	10	122	0	39	42	51	55	7	31	62	65	5	3	6	2	9	2	9	5	17	18	1	65	49	2	2	7	3	9	6	4
75	66	9	11	73	23	12	9	41	13	34	7	15	15	31	2	56	2	40	13	102	0	61	40	48	59	8	29	74	61	3	0	12	4	8	1	8	0	15	17	0	71	63	5	0	4	3	8	10	3
64	81	12	7	60	18	12	6	44	12	41	6	12	13	40	3	46	2	40	11	112	0	55	30	57	62	3	29	68	64	4	1	7	8	9	5	17	4	16	18	4	70	66	2	3	2	2	14	8	1
66	67	14	14	66	19	14	9	52	11	31	13	9	8	34	1	51	1	53	13	118	1	66	37	50	71	8	35	61	77	3	2	7	6	5	1	16	4	12	10	4	63	55	6	0	4	3	6	9	0
61	84	9	8	54	24	6	5	48	7	40	11	24	8	47	1	54	8	42	15	119	1	54	39	61	58	9	30	59	61	3	2	12	5	5	5	12	2	10	14	1	68	65	4	1	4	3	12	9	3
88	76	14	9	66	30	17	12	53	6	45	5	17	14	34	0	50	4	44	7	121	1	46	40	55	43	5	33	54	66	11	0	14	8	5	6	7	3	17	17	0	59	47	2	0	5	2	12	3	4
72	66	17	4	52	18	14	5	43	12	26	5	21	17	38	3	57	4	38	17	122	0	41	23	50	67	5	41	54	56	3	1	9	7	6	5	12	3	12	16	0	67	59	5	0	10	3	11	10	3
68	58	15	12	60	21	8	3	51	8	30	6	14	6	46	0	47	6	47	10	105	1	46	32	55	57	7	41	50	73	5	2	11	7	9	0	13	3	14	23	4	63	63	1	2	6	3	6	8	0
62	72	13	10	74	19	11	10	54	15	35	11	13	9	42	0	48	6	41	10	123	0	55	37	53	60	9	33	51	59	5	3	9	8	7	2	10	3	14	14	4	50	69	5	3	6	1	8	9	0
70	61	16	11	75	20	10	12	52	4	40	5	14	13	48	1	53	8	35	13	118	1	47	44	70	64	7	27	57	69	4	1	6	5	4	2	12	2	20	11	0	48	64	2	2	5	5	13	5	5
85	74	16	8	65	19	11	7	48	7	42	9	19	19	48	0	59	7	38	12	123	0	56	35	67	52	4	32	65	56	3	0	7	9	5	2	11	1	18	21	1	64	59	4	0	5	1	10	4	3
66	85	16	20	61	15	10	4	54	16	41	8	16	12	36	1	68	9	30	17	108	0	57	44	69	57	5	29	61	65	2	1	10	3	10	1	9	1	24	12	1	65	60	1	3	5	1	16	12	3
71	76	19	12	77	24	10	9	49	11	42	15	21	12	44	1	55	4	45	11	111	0	46	29	42	67	7	33	52	57	2	1	11	4	9	2	12	0	16	15	0	83	61	3	1	5	2	6	8	3
71	70	11	14	68	16	11	5	50	7	32	6	17	12	37	4	49	6	29	11	104	0	48	36	55	58	6	38	55	65	7	3	11	4	4	1	12	2	20	15	2	63	59	2	4	5	0	10	8	2
62	75	13	12	56	16	11	6	39	10	34	13	24	10	26	2	74	4	38	20	129	0	48	40	46	55	9	31	55	54	7	1	6	5	12	2	13	2	17	19	2	70	66	4	0	2	1	19	7	4
76	74	17	7	65	9	6	15	57	7	33	7	21	8	33	1	40	5	28	8	142	0	38	41	61	48	11	28	75	83	4	2	17	8	16	5	19	4	18	14	0	61	60	3	2	4	3	10	7	2
73	61	22	9	54	17	8	8	43	13	35	11	11	14	35	0	59	4	40	13	107	2	57	34	45	56	5	31	60	59	6	3	6	6	5	4	10	5	8	18	1	68	64	5	4	5	1	8	8	3
62	66	14	8	59	18	13	13	45	15	34	9	17	14	40	1	58	11	33	12	119	2	44	50	51	46	7	34	57	75	8	4	14	4	6	1	10	2	16	15	2	65	62	5	2	4	2	7	4	4
74	57	15	9	86	25	13	9	49	7	36	8	9	12	44	4	59	8	53	14	121	1	59	29	50	55	10	31	48	60	3	1	10	4	11	2	12	1	15	17	0	75	61	5	2	6	2	12	7	3
67	71	12	17	66	24	8	8	44	8	32	14	9	7	35	0	57	10	41	15	125	1	45	27	51	55	9	41	61	71	6	2	10	7	10	3	13	2	14	16	2	71	48	1	1	1	4	8	5	3
73	77	15	8	65	20	13	8	49	14	44	8	19	4	39	0	38	6	32	16	105	1	57	33	55	44	7	29	57	68	3	2	11	5	5	3	19	1	23	21	0	62	56	2	2	8	1	12	5	1
80	84	11	14	54	19	10	6	49	7	35	10	16	9	40	1	61	3	35	13	123	1	52	45	51	59	5	51	63	59	3	1	5	4	9	4	12	2	11	14	3	46	57	8	3	4	2	10	6	3
66	68	14	13	77	13	13	9	47	13	40	11	16	16	43	1	54	9	36	15	100	0	36	36	63	59	3	25	61	67	5	1	14	6	9	1	9	4	17	16	2	61	55	3	0	9	6	16	6	1
51	64	8	10	79	27	14	10	54	11	37	11	19	8	42	2	50	9	34	6	116	0	44	32	47	53	9	37	65	58	8	5	6	3	7	0	12	3	11	16	0	51	62	3	1	10	1	12	13	2
52	85	11	4	64	21	9	7	43	7	50	9	13	9	33	0	64	7	42	9	91	0	58	38	49	65	12	34	52	65	9	5	10	6	5	3	15	3	16	10	1	57	55	5	1	5	2	5	11	3
65	98	17	18	56	27	10	7	45	12	39	9	16	14	35	1	48	6	52	13	109	0	61	35	60	35	6	25	49	53	1	1	2	7	10	4	10	2	6	17	1	59	57	3	2	5	3	2	5	4
63	72	14	8	51	26	10	12	47	11	35	3	16	9	41	0	59	9	41	13	106	0	51	25	62	49	6	36	57	58	4	2	8	1	4	1	12	0	17	17	0	68	55	4	3	3	2	8	2	4
72	72	16	9	77	21	14	10	41	10	45	10	18	15	44	0	55	6	34	12	112	0	52	28	53	65	5	39	64	67	4	3	9	6	10	0	11	4	14	15	1	69	86	3	0	2	1	10	11	1
70	75	14	17	57	25	9	8	51	5	42	12	17	9	44	0	60	6	43	13	103	0	56	30	49	69	8	41	65	52	4	5	11	2	6	1	3	0	17	16	3	62	64	3	2	5	2	6	8	3
73	71	14	17	57	21	8	9	55	6	43	12	16	8	56	1	61	5	38	13	107	0	50	33	60	53	7	29	57	65	3	1	9	9	8	2	10	3	14	20	0	61	68	2	2	4	5	8	7	2
76	58	8	17	74	18	11	10	53	16	48	4	10	12	38	3	57	6	41	13	97	0	55	37	64	46	5	44	62	75	3	2	9	4	8	2	20	0	17	19	0	67	42	4	1	7	2	14	9	0
71	63	16	19	65	17	11	9	40	10	35	4	18	11	42	0	59	4	39	14	109	0	52	41	61	64	7	29	54	56	3	2	17	9	5	4	9	1	13	14	1	54	61	0	2	11	3	8	9	1
78	71	16	17	75	22	14	10	58	6	36	10	16	13	46	1	53	5	42	6	121	1	46	35	56	55	8	30	51	61	0	1	13	2	7	3	12	2	11	20	5	53	49	3	2	4	1	16	5	3
58	74	14	10	64	10	9	6	43	9	38	10	23	11	38	1	49	8	25	13	127	0	57	35	51	67	4	32	70	68	0	4	5	10	13	3	8	2	20	12	2	62	66	4	0	12	6	8	11	6
67	62	19	6	66	18	9	12	46	9	33	17	17	13	32	1	44	9	29	19	116	0	53	30	57	54	6	31	58	66	3	0	14	8	7	2	13	0	23	18	1	64	64	2	2	5	2	9	8	4
68	78	16	9	77	18	9	7	39	5	31	5	13	13	44	0	62	5	36	11	118	0	66	50	61	60	7	35	57	61	0	4	7	5	6	3	12	2	11	19	7	62	49	2	2	6	1	10	8	3
65	63	12	17	69	19	12	8	54	12	40	8	19	9	47	0	52	6	31	12	125	0	56	36	71	64	6	36	54	65	2	4	10	4	7	2	12	4	17	12	0	57	67	4	3	10	0	8	5	2
84	74	16	13	70	25	10	8	55	12	39	12	23	12	44	0	55	2	40	11	117	3	37	44	59	55	3	36	57	58	1	4	9	5	7	3	15	2	12	16	2	57	50	4	5	9	4	10	5	4
67	76	16	6	68	16	17	10	53	11	30	10	16	12	47	0	62	6	36	14	121	0	43	44	63	67	5	41	60	69	6	1	8	5	4	3	10	2	8	15	0	53	72	2	1	6	2	14	3	2
74	57	15	14	75	26	13	8	42	12	38	5	16	15	39	0	50	4	46	12	111	1	65	44	38	47	4	34	61	58	4	1	14	8	10	3	21	0	14	14	2	68	58	5	1	10	4	14	2	3
66	62	14	11	82	15	14	6	55	16	39	9	18	10	43	1	52	4	45	12	116	0	49	33	54	53	9	29	52	66	1	4	8	8	8	3	12	2	21	15	1	53	56	4	2	8	2	8	4	1
55	72	12	13	59	13	12	11	56	8	31	12	12	11	37	0	49	7	37	12	123	0	56	40	57	53	5	42	63	75	10	1	8	9	4	1	8	3	17	18	1	58	66	3	1	7	6	13	7	4
74	77	9	11	62	23	13	11	40	12	37	11	10	10	46	0	51	8	31	11	104	0	47	29	58	53	4	26	65	79	6	1	7	8	15	0	17	1	15	11	1	66	51	2	1	10	3	14	7	3
63	65	13	14	63	20	9	8	61	9	39	7	11	11	42	1	56	4	22	15	112	1	47	48	72	50	5	42	52	66	4	1	9	6	6	3	10	4	12	12	2	62	59	3	2	8	2	12	6	0
68	84	12	12	80	25	10	5	42	16	34	7	18	16	40	4	58	9	43	21	103	0	56	37	47	64	8	34	57	59	2	2	11	5	10	0	7	3	12	17	0	62	59	1	0	6	2	8	6	2
66	70	13	8	77	17	13	6	59	3	36	6	13	9	42	2	55	4	37	16	123	1	47	26	53	58	2	30	69	60	6	1	8	6	5	3	13	1	18	8	2	58	58	1	2	11	1	5	1	1
70	79	8	13	68	20	8	9	49	11	41	9	24	13	39	1	63	7	39	18	98	1	42	32	61	48	5	31	50	53	2	4	6	8	7	1	10	0	16	14	2	57	65	2	2	7	4	10	5	4
65	69	16	10	65	21	11	12	61	6	38	11	8	9	44	0	76	7	33	11	123	2	50	22	49	47	5	31	61	69	1	6	9	3	5	1	18	1	14	13	1	58	63	2	2	5	6	11	10	6
57	70	13	7	66	11	7	13	61	9	41	8	14	12	40	0	60	3	38	10	115	2	49	29	52	55	7	43	57	64	5	2	10	1	7	3	12	1	20	18	0	66	62	3	2	6	2	9	4	4
71	83	13	4	60	15	14	10	54	8	40	7	17	5	41	1	58	11	39	11	115	1	43	43	52	60	6	29	66	52	5	3	10	3	11	1	14	1	21	11	3	70	63	3	4	11	3	10	7	2
71	71	17	10	66	14	4	8	46	10	30	5	15	12	43	2	69	10	30	17	109	0	62	39	53	50	8	33	48	72	6	2	10	9	6	4	8	3	15	15	3	80	67	2	2	6	1	12	9	6
64	74	13	14	65	18	12	12	54	2	30	9	15	12	44	2	48	2	29	9	114	0	51	50	59	58	11	26	49	67	2	2	10	6	9	4	11	2	16	16	3	64	63	1	3	8	3	12	4	3
69	71	18	11	64	20	9	13	51	14	34	9	8	10	42	0	63	11	27	11	108	1	58	34	47	53	6	33	46	65	7	4	6	6	13	3	13	1	15	16	4	56	61	1	3	8	2	9	5	4
58	73	13	12	84	18	8	12	48	8	26	9	15	7	40	0	39	5	41	12	124	1	53	32	59	63	3	28	52	66	4	0	11	8	9	2	12	3	21	15	2	75	57	5	3	9	1	8	6	0
66	69	11	7	74	19	11	6	50	7	34	13	9	5	37	0	56	3	40	16	126	0	53	30	66	45	9	29	58	44	5	2	9	4	9	3	7	0	15	9	2	64	79	6	1	7	4	6	6	5
56	61	16	14	67	28	12	8	48	18	39	10	11	16	53	2	55	4	43	9	113	0	40	35	61	46	12	30	57	64	2	1	12	6	8	2	10	4	12	21	1	61	70	3	2	5	5	12	5	1
81	82	18	6	76	22	10	3	54	11	37	6	19	8	40	1	54	3	38	17	116	0	38	51	41	55	6	34	41	71	2	5	6	6	9	3	6	1	16	9	1	59	60	2	3	10	0	4	9	3
61	63	8	12	63	16	8	8	67	6	44	6	23	8	31	0	50	2	48	17	105	1	46	33	45	45	6	35	57	54	5	1	10	3	5	1	7	2	21	16	3	79	57	5	0	10	2	5	6	2
49	49	14	10	68	15	7	9	59	8	26	11	21	7	46	1	52	3	38	8	126	0	56	41	54	54	4	32	52	64	4	3	13	8	10	2	7	1	14	15	2	54	52	8	2	5	2	11	7	4
58	60	22	11	65	25	13	10	53	9	41	10	15	6	37	0	64	5	38	12	116	0	57	29	48	54	8	37	57	71	2	1	3	6	11	4	16	3	14	11	1	65	64	3	2	7	4	8	5	1
70	70	16	10	72	12	11	6	67	8	31	9	19	12	41	1	60	8	41	11	132	0	47	32	53	55	4	35	46	56	3	3	15	6	9	4	12	1	15	12	1	69	61	7	0	9	1	6	7	2
69	53	16	18	57	15	11	12	65	10	35	7	12	7	58	1	46	4	31	17	115	0	45	53	52	57	7	33	45	63	4	1	12	5	9	6	13	1	20	14	0	53	60	3	2	4	4	14	7	5
56	64	9	17	54	21	12	10	46	10	43	6	14	11	54	1	65	7	39	15	124	1	39	32	49	58	7	27	61	65	1	6	8	5	10	1	11	2	12	29	1	53	61	5	1	9	1	9	7	4
64	58	16	13	57	21	8	5	50	7	33	7	19	11	37	0	58	6	48	11	136	0	45	34	66	59	1	36	68	59	4	0	8	8	17	3	12	4	25	14	2	62	59	1	4	7	1	6	5	4
75	72	6	12	69	19	11	5	56	9	41	13	10	15	49	0	49	5	52	15	118	0	35	32	63	67	12	24	41	46	5	4	8	5	8	1	9	1	14	10	2	57	63	1	2	5	4	7	4	1
60	67	14	16	69	29	9	4	54	15	33	9	13	16	38	2	47	6	32	6	113	0	58	31	62	55	7	34	57	56	3	7	8	4	9	2	15	1	20	8	3	73	55	2	2	9	6	9	12	4
70	76	20	12	81	23	13	10	64	6	43	10	16	15	34	0	57	4	43	8	121	0	54	39	52	54	8	44	52	51	4	2	12	8	10	5	11	0	11	17	4	72	57	4	2	6	3	11	4	2
69	78	16	10	57	26	12	12	56	10	40	7	15	11	38	1	56	9	35	12	98	1	42	41	47	53	8	40	49	71	2	4	8	4	10	2	15	1	14	16	1	57	63	1	2	4	0	10	6	3
67	60	11	9	73	20	10	19	48	17	40	12	12	15	51	1	42	4	34	15	131	0	52	42	57	64	5	27	52	59	8	2	9	7	3	4	14	1	13	14	0	77	60	3	3	7	2	6	5	2
68	71	19	11	54	18	11	9	57	7	29	15	7	9	35	1	61	5	41	10	100	0	47	33	45	48	5	28	65	69	2	1	10	3	7	3	19	2	19	11	0	55	58	0	0	2	1	10	11	1
70	69	16	16	69	20	7	11	50	7	31	7	13	8	36	2	53	7	34	16	111	0	55	33	50	51	4	41	68	61	4	2	10	8	7	4	14	3	12	13	1	71	57	5	5	6	3	8	8	2
70	72	11	11	64	23	8	8	44	8	35	15	16	7	46	2	57	5	36	10	146	0	54	34	59	59	6	43	59	56	3	1	9	7	6	5	11	3	18	11	4	63	67	1	1	5	1	4	3	3
60	91	15	9	73	16	10	9	46	8	41	7	13	10	41	1	56	9	37	13	122	1	52	27	51	63	7	35	71	80	4	2	8	2	5	7	12	1	13	21	1	62	55	3	3	4	4	11	8	1
67	68	15	15	58	18	5	9	55	9	23	9	21	14	47	1	53	11	24	9	105	0	43	35	61	53	5	31	53	61	8	0	9	6	6	5	7	0	14	14	1	65	69	3	1	5	0	11	3	3
71	77	18	16	69	20	13	11	54	5	32	7	20	9	30	0	46	8	32	10	109	0	66	40	55	59	6	44	57	71	2	3	11	6	13	1	12	4	18	9	0	60	57	4	3	6	2	11	7	2
57	64	8	12	65	15	10	6	51	13	49	15	18	13	36	1	43	4	37	14	113	0	49	37	68	54	5	31	61	54	5	4	13	3	7	0	20	1	16	10	0	62	60	1	2	6	1	18	6	3
69	66	22	14	88	24	10	8	55	3	32	12	14	13	48	1	47	8	38	16	110	1	50	36	63	68	11	32	60	56	4	6	9	2	9	2	11	5	14	18	0	50	57	1	3	4	4	9	9	1
81	73	20	11	62	16	7	10	49	9	39	8	13	14	44	2	55	6	34	9	117	1	52	45	44	60	7	36	60	66	3	3	10	3	8	5	9	0	12	15	2	71	62	5	1	3	6	6	7	3
64	56	17	6	61	16	8	7	54	10	39	11	13	13	47	4	56	9	41	17	116	1	48	39	57	56	6	38	70	75	6	3	12	6	8	0	12	2	16	12	2	66	70	4	1	4	2	8	6	3
63	73	10	9	54	19	13	12	61	6	41	8	16	12	46	3	65	2	35	13	106	1	51	34	58	48	8	41	53	80	3	3	12	9	8	1	9	3	13	21	0	70	63	3	3	10	3	11	5	3
84	97	19	13	65	16	11	7	39	12	43	8	19	9	46	1	56	5	44	21	123	2	57	38	51	69	9	36	65	59	4	1	9	5	6	3	7	2	16	10	4	59	65	2	2	6	4	13	6	4
72	70	14	8	67	20	12	7	46	13	38	9	15	9	49	1	57	9	30	15	111	0	48	37	65	67	3	29	60	66	1	2	11	4	7	3	7	5	13	17	3	68	59	0	3	6	3	9	10	1
64	77	12	10	63	17	14	7	51	14	33	10	17	15	36	1	46	5	40	11	97	0	34	35	68	63	7	50	51	49	2	1	5	7	4	2	16	2	13	8	0	56	51	3	1	3	2	16	5	2
64	58	9	10	62	20	15	10	59	13	50	11	11	6	37	2	65	8	33	9	116	1	54	31	56	50	4	40	51	65	5	3	15	4	8	3	17	3	18	17	4	70	69	3	1	1	2	12	11	2
72	64	9	12	79	17	8	3	45	9	46	10	10	14	40	1	55	5	41	9	119	0	37	33	62	49	7	31	67	59	0	0	12	4	9	4	15	1	9	20	1	61	60	2	3	5	3	7	9	1
68	63	14	12	59	24	8	10	63	11	41	6	20	14	44	0	62	4	43	16	116	0	39	39	54	54	4	27	60	63	3	4	16	6	8	3	10	2	13	15	0	52	68	2	2	11	1	5	9	3
60	73	19	11	81	30	11	17	52	15	38	11	17	7	39	1	55	3	47	17	127	0	44	36	47	49	10	41	56	63	3	1	7	5	1	4	21	4	19	16	0	72	60	5	1	10	3	4	9	4
78	75	16	17	66	23	10	9	39	11	31	12	15	12	37	0	52	8	38	11	95	0	67	35	51	60	4	23	58	65	2	0	7	6	11	5	11	3	16	19	2	54	64	0	2	4	2	11	6	2
67	69	10	10	56	26	15	10	47	15	38	6	16	13	46	1	70	5	43	12	125	0	57	39	60	69	5	33	49	59	3	2	12	10	12	0	10	3	13	15	1	63	63	1	1	2	2	7	7	2
64	79	9	11	60	18	11	12	67	9	31	12	17	18	54	0	42	8	34	10	111	1	57	44	60	50	8	39	54	73	5	1	11	7	7	3	13	2	14	12	1	53	69	1	1	6	2	11	5	3
69	84	10	8	69	14	7	9	51	11	30	9	17	13	53	0	60	4	39	6	127	0	48	30	46	53	5	31	53	63	5	2	9	4	6	4	15	1	12	14	2	77	56	4	0	6	2	11	5	2
77	76	10	11	62	22	9	16	48	9	36	16	12	12	40	1	52	4	29	21	113	0	52	30	48	59	6	49	59	56	6	2	8	5	3	4	13	1	16	16	3	54	66	5	1	5	3	14	6	4
80	88	19	8	59	14	12	8	46	11	33	9	12	15	45	0	45	6	32	12	129	2	69	19	60	51	11	37	56	63	3	5	14	5	11	2	12	5	16	11	2	76	54	3	4	7	4	7	3	2
58	57	10	16	66	22	14	9	56	12	38	6	13	9	52	2	52	2	33	18	149	0	42	34	56	62	6	33	58	71	2	0	9	5	11	3	13	3	22	11	6	49	58	7	0	4	3	9	9	3
56	80	16	10	59	19	16	9	54	11	33	9	21	10	31	0	53	6	40	16	114	0	68	33	65	62	9	42	59	47	8	0	8	7	3	3	15	1	7	15	1	61	47	2	3	3	3	9	3	1
59	83	14	10	60	12	11	8	48	6	31	14	19	13	45	1	67	7	45	9	104	1	54	31	58	45	4	29	64	45	4	1	11	4	8	3	19	2	12	13	0	60	61	4	1	5	1	10	6	2
73	77	16	16	56	11	12	10	47	14	47	7	15	16	35	2	59	6	40	10	130	1	46	38	62	39	10	31	50	70	6	7	12	5	9	1	10	2	18	14	0	60	55	1	2	1	1	10	10	5
71	86	11	12	68	23	8	5	50	6	35	7	16	13	44	1	44	2	29	10	130	0	40	41	58	57	6	37	64	76	2	3	8	8	8	1	11	6	10	13	3	57	71	1	2	8	1	12	6	3
68	63	10	11	61	24	13	12	54	10	45	9	16	11	39	2	51	8	35	12	118	0	57	33	42	55	6	28	59	48	5	1	12	8	9	2	13	4	19	19	1	57	57	2	4	9	3	10	6	5
70	70	13	13	66	20	11	9	48	7	35	8	16	10	42	2	64	5	40	12	108	0	38	33	56	61	11	33	55	76	3	2	15	4	4	6	13	4	7	13	2	61	45	4	2	4	3	11	3	3
77	62	17	17	74	24	8	4	43	7	32	5	13	11	40	2	60	6	45	19	123	0	40	34	61	59	9	41	54	59	5	1	9	4	11	4	23	3	10	23	3	64	60	4	1	6	3	12	5	5
77	71	11	15	52	22	19	5	50	5	38	7	6	8	43	0	53	1	41	12	124	0	57	36	65	57	1	35	73	61	4	6	9	6	10	1	11	2	6	16	0	82	56	4	0	10	1	10	10	5
69	53	16	7	58	27	6	4	57	12	30	8	15	13	49	0	61	1	36	13	115	0	60	36	52	55	7	36	60	61	4	4	8	6	8	3	7	2	16	10	1	70	58	2	0	10	5	4	6	3
62	72	17	11	74	17	7	12	44	15	37	9	30	11	63	2	55	9	41	12	147	0	40	29	55	50	6	42	45	62	3	4	11	7	9	3	11	2	12	19	0	70	86	3	1	4	1	9	6	1
68	68	17	11	62	20	14	7	57	9	31	6	11	9	41	2	51	7	51	20	121	0	48	34	50	50	8	35	52	56	7	0	8	2	10	4	9	4	15	15	0	78	35	2	3	7	3	9	6	3
59	80	7	17	68	18	16	9	48	6	37	4	10	14	47	2	56	3	37	9	124	2	44	41	60	49	7	32	64	63	4	3	6	8	6	1	10	3	8	22	1	63	68	4	3	4	3	8	4	5
67	68	14	14	67	23	9	6	59	14	42	7	15	10	50	1	64	6	40	12	113	0	49	28	47	47	8	35	61	59	5	5	14	6	9	4	20	4	13	17	0	55	63	3	3	6	2	4	11	4
62	63	9	13	60	14	17	9	50	6	37	6	19	10	46	0	70	6	35	11	106	0	48	41	57	67	13	42	62	62	2	1	11	5	5	3	14	3	19	16	2	63	75	2	2	4	3	9	7	4
70	59	18	9	61	18	7	12	50	15	37	11	14	10	43	1	57	8	44	12	117	0	59	40	61	60	11	34	56	58	6	7	17	9	9	3	12	1	10	14	1	54	63	5	1	3	3	8	7	2
79	78	19	12	58	11	10	3	54	7	44	13	22	12	44	1	44	8	42	15	125	1	47	36	52	56	9	30	65	70	4	5	8	2	10	3	14	1	15	14	1	59	50	2	0	7	7	17	9	1
73	79	11	13	68	17	14	9	50	12	28	8	18	9	39	2	52	5	43	12	102	0	58	39	52	53	6	31	61	60	7	6	8	8	9	4	14	0	15	14	1	61	55	1	4	9	1	10	10	4
77	75	12	10	64	25	13	9	58	5	28	13	12	18	39	2	62	5	33	12	123	0	55	32	53	74	7	37	53	71	1	2	12	3	6	5	13	2	20	16	1	71	58	4	3	4	4	8	9	2
74	86	13	8	71	16	14	4	53	11	43	9	23	10	56	0	51	3	32	12	130	0	55	42	36	61	6	31	65	61	4	2	10	6	9	6	11	2	16	18	1	60	60	5	2	7	9	4	3	3
65	62	13	14	58	24	9	3	56	15	27	8	16	7	31	2	70	4	45	16	117	0	44	43	62	55	7	33	60	57	6	4	10	5	6	1	10	1	13	11	3	55	48	2	0	8	5	14	7	0
60	76	15	10	79	26	8	10	47	4	24	7	15	13	35	0	59	7	33	10	108	0	47	35	42	50	8	26	73	44	3	3	13	8	8	1	11	4	15	12	2	72	60	3	2	5	4	9	5	1
73	75	14	11	71	17	10	5	57	4	43	7	18	15	43	3	60	3	39	16	143	1	46	32	48	55	6	30	50	62	3	2	7	8	3	3	13	2	15	9	3	73	48	4	3	6	1	13	10	4
58	73	17	12	56	17	5	7	52	7	34	13	10	9	37	1	64	5	42	18	115	0	48	45	50	56	7	36	58	73	1	0	9	3	9	2	10	2	16	19	2	63	64	4	4	13	2	8	4	3
74	63	12	16	60	27	12	7	68	9	41	14	13	9	52	1	54	4	27	13	116	0	48	36	56	55	8	34	66	69	2	0	9	7	10	3	6	2	16	11	1	71	48	2	0	4	1	14	2	4
76	61	12	7	73	26	12	12	50	10	31	8	20	14	45	0	60	8	30	19	115	0	64	34	61	45	7	39	62	71	5	4	15	8	11	3	15	3	10	15	0	56	50	3	0	7	5	12	7	2
78	63	15	11	76	18	5	8	56	9	26	12	12	12	38	1	52	10	33	11	122	1	49	40	65	57	8	36	58	72	3	1	13	5	7	4	14	6	17	19	3	64	64	3	1	2	3	16	4	3
76	80	11	12	51	19	3	8	72	13	29	11	15	14	36	0	53	2	36	17	138	1	52	30	53	63	7	43	42	61	2	1	12	5	7	2	12	5	18	15	0	74	70	0	1	5	1	9	10	3
69	86	9	12	81	18	6	5	64	10	28	15	11	9	44	1	54	7	46	10	108	0	49	35	56	55	5	36	60	79	4	4	9	5	6	2	12	1	16	9	0	67	55	1	0	3	1	14	5	1
85	73	21	12	76	19	12	7	56	11	29	6	19	13	51	1	53	3	39	12	99	1	49	41	59	59	3	21	56	57	8	0	10	8	8	4	10	2	13	17	0	60	54	2	3	4	0	9	7	2
74	64	19	13	68	17	5	4	51	9	35	12	15	8	35	0	52	3	29	9	106	1	43	28	70	43	3	41	55	60	3	3	10	5	5	2	12	5	14	23	3	73	57	2	2	7	3	6	7	1
60	61	14	14	76	19	11	5	32	3	42	9	7	14	39	1	59	6	37	12	111	0	56	44	52	68	7	31	69	72	5	2	11	6	5	1	12	1	15	11	2	64	64	1	0	6	3	9	8	5
65	86	16	19	66	18	6	9	55	12	43	3	15	13	34	1	50	8	48	6	108	0	48	32	58	51	7	36	54	63	8	4	6	6	7	0	11	2	14	15	1	64	80	4	1	6	1	11	8	2
70	84	17	8	69	19	10	8	55	13	45	9	12	9	44	0	53	7	39	12	115	2	57	28	65	62	4	39	57	76	1	2	12	4	6	3	14	2	22	16	0	69	50	2	4	6	6	9	4	6
63	62	13	15	55	20	8	9	43	10	45	8	17	10	49	0	57	5	50	21	105	1	53	37	55	44	6	37	56	51	2	1	13	5	8	4	16	0	7	14	3	68	61	1	1	4	2	11	6	2
69	59	10	9	69	23	8	12	53	10	38	7	16	11	45	1	54	5	39	12	120	0	46	39	62	51	4	38	62	78	3	1	12	7	8	2	7	3	14	18	1	67	54	2	4	5	0	13	8	4
64	80	11	15	69	17	13	9	48	14	52	6	19	16	42	1	52	5	35	11	101	0	48	27	52	66	6	32	56	42	5	2	10	7	8	1	14	3	17	13	3	66	44	2	1	6	1	10	17	2
67	81	16	11	46	23	10	7	56	12	32	10	17	5	46	1	62	10	48	11	110	1	52	29	67	58	5	24	56	65	5	0	7	4	7	0	16	0	20	22	4	49	58	4	1	7	2	10	9	4
65	64	17	14	63	22	8	7	62	6	31	7	21	3	49	2	59	2	40	6	96	0	49	23	54	67	2	39	72	65	4	5	6	6	6	3	15	1	15	12	2	61	57	4	1	3	1	8	11	1
55	64	21	13	56	26	8	10	48	13	28	4	15	20	34	1	49	1	36	19	121	1	57	40	54	62	6	26	62	51	7	2	7	4	5	3	14	1	17	19	1	60	63	3	2	5	5	7	8	2
60	69	10	10	60	25	14	7	64	17	39	12	13	9	42	1	62	3	36	16	101	0	55	35	57	46	3	30	52	65	1	2	4	3	11	4	14	2	12	13	4	67	65	1	4	4	3	6	9	3
74	70	15	13	65	27	12	9	42	10	29	9	16	12	48	0	58	8	40	14	114	1	53	35	50	54	6	44	67	64	5	1	9	5	6	3	11	4	10	7	1	46	68	2	2	8	1	6	7	2
61	64	12	10	67	18	16	8	52	9	34	9	12	18	41	2	61	10	39	17	107	1	51	43	54	55	3	33	62	66	2	1	12	9	9	6	13	1	13	8	2	64	69	5	2	10	3	12	5	3
72	74	16	14	73	20	9	7	50	4	36	9	22	12	64	3	54	6	44	16	104	0	55	25	58	58	8	36	73	60	4	2	8	4	11	5	14	3	15	19	1	60	60	2	2	2	0	7	4	5
68	74	14	10	83	15	14	14	53	11	39	12	21	17	47	0	53	3	35	12	117	1	56	35	49	59	4	32	58	56	7	0	4	6	3	0	15	2	9	15	0	59	54	5	2	5	2	6	7	3
76	68	13	9	65	23	11	7	60	7	34	15	22	7	49	2	53	4	40	12	116	0	49	34	54	60	5	29	52	63	3	2	6	3	2	2	14	1	18	13	3	66	64	1	0	7	4	11	5	4
68	76	19	7	76	22	12	5	54	12	30	12	14	10	44	0	54	4	33	15	105	0	36	50	54	53	4	37	58	67	2	2	10	3	11	2	8	3	14	19	1	55	56	4	1	3	1	12	8	0
81	59	14	8	61	17	9	6	37	16	48	13	15	5	36	2	62	4	30	8	104	0	55	25	57	54	7	21	80	68	5	2	9	6	8	3	15	2	12	12	3	51	53	4	2	4	5	17	7	3
58	65	14	14	52	13	9	14	42	9	45	12	22	11	30	1	63	6	38	13	139	1	50	43	53	70	7	26	46	58	3	4	12	1	5	4	12	1	12	10	1	73	73	3	2	10	5	6	9	3
80	75	15	10	71	17	10	10	49	8	33	9	9	5	45	1	60	1	41	18	106	0	45	32	58	53	6	30	59	56	9	3	8	2	2	1	10	5	12	10	3	53	44	1	3	6	1	9	4	2
80	76	19	5	65	24	12	10	52	10	33	12	15	17	42	2	56	3	39	14	113	0	52	33	64	68	5	22	60	61	2	2	8	8	11	1	16	1	16	11	1	68	57	1	0	2	2	4	7	1
82	67	15	13	64	22	5	11	57	11	27	11	11	8	39	0	54	4	47	13	121	0	71	41	58	66	5	32	48	47	4	2	13	9	4	1	10	1	17	9	2	53	40	1	4	8	2	13	6	4
74	66	9	20	69	20	9	7	63	8	32	13	21	10	47	1	60	9	27	10	114	2	57	35	58	65	5	25	56	61	7	1	11	6	11	3	10	2	10	17	1	64	61	2	4	3	5	11	11	2
67	60	12	13	62	18	9	6	41	11	35	12	16	10	39	0	53	3	42	16	106	0	53	37	49	59	2	31	66	73	1	6	9	7	5	0	19	3	16	21	2	70	65	5	1	5	2	11	7	5
68	73	22	12	76	17	5	6	37	13	41	12	13	11	45	2	57	7	34	15	121	0	45	34	51	50	6	26	66	69	2	2	11	8	3	3	13	1	13	19	1	53	53	3	2	6	1	9	8	2
81	63	11	14	61	11	7	7	49	3	52	7	21	14	36	4	47	4	40	15	118	1	42	44	55	64	5	24	49	66	6	4	4	7	9	2	11	1	13	12	5	59	59	2	2	4	4	13	8	2
64	72	24	15	67	14	12	8	49	10	38	12	19	9	36	2	64	7	40	13	121	0	45	30	64	48	4	32	45	67	6	3	9	3	9	0	12	1	21	14	3	50	56	2	0	5	1	14	10	2
72	69	14	13	57	16	9	15	52	11	34	9	16	11	40	1	52	5	31	16	110	1	53	34	68	44	8	41	49	48	3	5	17	6	10	4	13	4	16	14	1	66	56	4	1	4	3	4	10	1
66	68	12	10	62	22	17	6	51	12	38	12	12	15	38	0	63	1	37	9	114	0	51	40	51	57	4	39	55	59	5	3	9	6	5	2	12	1	16	16	3	50	56	1	2	4	4	8	6	3
76	69	10	13	56	22	8	14	49	10	49	7	18	9	41	1	50	6	28	10	104	1	44	33	58	61	7	37	52	62	1	4	15	4	5	1	14	3	21	15	0	46	70	2	2	5	4	16	8	3
77	61	13	14	64	20	12	10	42	5	33	15	13	11	51	1	51	2	41	17	114	0	39	36	64	54	6	34	59	65	2	2	8	6	7	4	15	0	11	17	2	60	48	3	1	5	4	12	9	4
66	74	10	8	72	23	13	5	48	6	40	8	14	12	38	0	50	6	29	10	102	0	53	33	48	49	9	36	59	64	6	1	12	4	9	3	16	3	17	14	1	66	56	3	3	8	4	12	6	0
73	77	19	13	62	10	11	9	56	11	36	11	17	6	45	1	62	4	44	9	112	0	56	42	54	64	4	31	61	49	3	0	6	4	11	3	20	3	16	17	1	55	60	1	2	4	4	10	6	1
67	73	18	10	59	21	11	9	35	12	48	14	15	12	34	1	51	6	34	14	108	2	40	36	55	55	3	28	57	60	4	0	8	3	6	1	8	3	6	17	1	63	59	3	1	10	2	10	3	3
71	70	11	18	68	23	6	7	56	12	38	6	17	9	39	0	48	10	43	10	107	1	59	33	63	58	8	32	48	58	3	1	14	3	9	2	15	3	18	12	5	58	63	0	1	8	1	12	4	2
70	72	13	12	69	18	8	5	44	5	27	11	17	3	46	1	50	7	29	10	124	0	59	33	73	43	11	33	68	68	4	2	15	3	8	4	6	1	15	18	2	49	65	3	0	5	4	8	4	3
73	72	20	10	62	19	10	5	53	6	48	8	8	8	36	1	68	5	26	12	106	1	45	48	52	54	8	34	53	51	3	2	15	3	7	2	13	6	16	16	2	70	55	4	1	3	3	8	10	0
83	57	20	11	80	23	9	9	58	9	41	8	17	21	46	2	48	4	36	17	98	0	54	36	62	72	9	30	70	61	6	2	13	5	8	1	7	5	16	14	4	53	59	1	1	6	3	16	3	6
62	72	13	17	72	17	9	8	45	9	32	8	18	13	47	2	60	6	39	11	126	0	48	39	58	55	5	33	46	62	4	1	7	4	9	3	16	4	14	15	2	66	47	1	2	8	2	7	9	1
76	72	14	9	62	16	8	8	41	9	43	10	14	12	39	2	52	9	45	8	107	0	44	35	51	46	7	42	60	66	2	1	14	2	9	4	20	2	18	18	1	77	59	1	3	1	2	6	8	6
66	78	15	14	74	16	8	9	57	12	28	13	21	10	37	0	50	4	48	18	128	1	57	31	56	55	6	27	60	55	7	4	14	5	12	3	9	1	17	20	2	61	73	0	2	5	2	15	3	3
69	64	14	15	61	25	10	8	54	12	44	15	22	5	35	3	59	5	33	13	135	0	50	32	59	66	6	33	59	63	5	0	12	12	16	3	11	3	15	15	0	74	74	3	0	8	5	9	3	3
66	72	12	13	67	17	9	11	40	7	36	14	18	12	32	2	48	4	29	11	111	0	50	31	56	58	4	39	59	71	1	4	8	5	13	3	17	3	16	13	2	56	58	2	1	8	2	14	5	3
65	72	5	9	71	24	11	5	64	15	49	13	14	9	50	0	69	4	36	16	117	0	57	26	53	53	8	36	53	67	3	1	11	2	5	3	13	3	17	15	2	61	62	1	3	6	3	14	7	1
94	60	17	14	54	19	14	9	56	9	36	7	6	12	40	3	52	3	36	16	107	0	59	39	62	57	3	37	60	63	6	1	14	5	5	1	11	1	17	15	1	57	63	1	1	5	2	7	7	1
61	59	18	10	69	23	13	5	57	9	34	5	18	12	37	2	63	5	32	11	122	1	42	34	64	58	3	30	37	65	1	0	9	7	10	6	17	2	21	17	1	55	62	5	3	4	2	10	8	3
50	67	17	11	79	24	10	8	58	9	32	11	22	10	42	2	57	4	31	5	117	0	49	30	51	59	8	32	56	66	6	1	10	8	8	1	13	5	13	15	2	64	48	2	3	3	3	9	8	5
62	74	10	11	72	19	7	14	54	3	40	13	16	8	46	2	67	5	29	14	110	1	56	37	42	70	5	24	51	55	3	2	19	4	12	2	17	0	13	4	2	67	64	4	4	5	3	15	10	2
61	73	10	12	64	18	10	8	59	6	30	17	11	14	38	0	58	6	47	6	94	0	45	46	61	56	8	33	49	48	6	1	11	5	5	4	15	1	10	19	3	62	56	2	1	5	1	14	3	3
77	72	12	10	74	22	7	11	59	8	39	13	17	13	48	0	41	5	43	15	120	0	52	35	54	59	8	32	41	67	5	2	14	7	7	0	12	1	15	15	0	46	80	3	1	8	3	7	6	4
56	78	11	14	66	21	8	9	43	10	41	7	15	12	45	3	51	9	40	12	124	1	54	29	64	49	4	33	61	52	7	3	6	7	10	2	19	1	15	10	2	64	65	3	1	3	0	7	5	5
79	74	14	13	71	22	6	10	53	6	34	5	17	11	53	1	59	5	31	11	132	0	57	29	57	55	4	27	72	68	1	0	9	5	5	3	14	2	9	18	1	56	56	2	2	5	0	6	8	7
76	59	14	10	73	20	11	14	46	12	41	7	9	10	40	1	53	4	44	11	119	1	61	32	59	57	5	36	66	60	5	2	9	5	7	3	11	1	9	15	1	70	78	1	1	3	3	6	7	3
73	78	14	12	61	23	8	6	46	7	31	5	15	12	48	1	61	3	35	10	132	1	51	41	50	65	6	29	57	61	3	4	8	12	10	3	18	0	16	20	1	58	65	5	2	8	2	7	8	1
67	64	12	7	63	25	10	7	45	7	39	17	21	10	34	2	58	10	33	13	125	0	53	37	57	62	6	27	51	58	6	3	12	10	6	5	16	1	20	10	2	64	73	3	2	4	3	12	2	2
63	71	9	15	80	18	7	7	60	8	40	11	12	14	41	0	53	5	48	11	109	1	52	36	62	47	7	34	58	65	4	2	5	5	7	2	13	3	21	8	1	53	54	1	4	3	2	10	1	5
65	69	11	8	76	20	10	10	65	5	40	4	15	11	39	1	48	3	38	7	119	0	51	41	52	55	6	31	51	58	1	2	5	5	11	2	14	4	13	19	3	69	67	4	1	4	2	9	6	4
54	82	13	6	63	18	14	10	70	13	36	10	17	9	44	0	52	6	46	14	129	0	53	34	50	57	5	25	68	69	5	3	7	4	12	1	12	5	17	17	1	70	62	6	2	5	6	13	4	2
74	70	15	18	59	18	11	9	66	11	36	16	25	10	44	0	48	3	35	12	116	0	64	37	50	55	3	31	50	62	4	1	13	6	7	4	16	1	17	10	1	63	56	1	1	10	3	11	7	1
50	77	15	12	60	16	8	10	60	12	27	7	13	14	40	1	59	6	53	9	100	1	53	45	55	58	8	43	59	73	4	2	16	6	8	1	12	3	14	12	1	62	58	2	2	4	1	9	5	6
70	61	9	12	62	23	4	12	55	2	36	12	21	10	40	0	66	9	36	14	113	1	50	35	47	76	3	34	56	57	6	1	9	4	14	4	16	1	14	11	1	54	72	4	0	14	2	12	8	4
67	75	18	4	72	21	15	5	61	4	35	6	10	10	39	4	60	5	32	15	120	0	57	34	62	56	10	40	69	56	4	2	9	5	6	4	16	0	11	7	3	47	57	3	1	4	1	7	7	3
81	72	18	18	57	22	7	9	53	8	32	10	13	17	31	1	55	5	37	13	121	2	46	31	48	59	6	24	53	57	1	6	11	9	12	3	14	2	14	10	1	50	53	5	1	4	0	4	11	4
81	75	5	11	66	23	11	6	52	11	39	12	13	13	36	0	62	5	31	15	112	0	55	32	47	54	6	29	63	65	3	1	10	6	7	2	8	1	15	11	2	69	67	2	2	4	3	6	4	3
61	77	17	14	59	15	16	7	57	6	42	12	19	9	54	0	57	2	32	8	116	1	60	33	58	55	3	30	47	67	6	3	15	8	10	3	20	1	17	10	1	56	62	3	2	11	3	11	5	1
76	64	13	11	68	14	11	8	42	10	37	6	12	17	34	0	50	4	20	7	106	0	53	37	51	57	7	31	54	49	3	1	8	5	7	4	11	2	12	20	0	62	51	3	0	12	1	15	5	3
66	66	16	9	69	27	11	3	50	16	24	16	9	8	41	0	65	4	36	12	114	0	48	30	46	62	5	33	59	65	6	2	8	2	8	3	8	5	25	16	2	71	52	1	0	5	2	10	7	2
86	70	4	11	61	22	11	10	52	8	38	7	14	10	43	1	52	5	49	15	120	0	66	44	55	51	3	33	50	70	4	1	8	6	2	1	14	3	11	15	1	79	60	3	2	8	4	12	7	4
78	71	12	18	53	19	9	7	59	11	43	10	15	13	37	0	56	6	38	8	107	0	51	36	53	50	5	40	58	53	5	3	12	5	8	0	15	3	18	13	0	61	55	1	0	5	4	6	9	3
69	69	14	14	56	18	13	7	54	9	26	9	20	8	40	4	59	5	49	15	104	0	52	23	72	51	3	31	52	73	5	4	20	5	7	2	9	3	20	14	3	70	59	4	0	7	2	8	5	5
74	80	20	8	74	22	9	17	48	10	35	13	14	10	44	5	52	7	34	14	109	1	42	46	58	62	7	33	49	70	2	2	8	6	8	2	13	3	18	14	0	53	55	2	0	4	2	10	5	4
68	74	17	9	73	21	11	12	52	10	38	4	15	16	50	1	48	6	40	12	111	1	48	32	50	67	3	46	48	56	2	4	13	8	9	2	12	0	11	23	1	70	61	1	2	5	2	11	10	3
77	59	14	8	71	21	7	10	56	16	41	8	26	10	46	1	57	4	42	23	123	1	46	35	46	58	8	28	52	70	2	5	8	2	13	1	12	3	11	11	3	60	55	2	1	3	4	14	4	2
85	85	10	12	71	18	9	11	52	7	37	8	12	7	48	1	38	6	48	12	117	0	44	35	49	76	3	44	53	61	5	4	8	3	13	3	12	1	13	16	2	56	55	3	2	6	2	12	4	3
75	80	20	7	56	20	13	8	35	7	28	6	25	12	40	1	58	10	40	9	125	0	75	33	55	61	6	33	63	49	3	3	5	4	7	2	13	1	16	13	1	60	58	1	1	8	0	7	4	4
69	72	12	8	55	25	9	10	44	10	40	18	7	9	39	1	53	9	38	15	106	0	48	34	51	70	6	44	52	62	7	0	9	9	8	1	9	3	10	14	2	56	62	2	1	3	1	10	6	2
67	71	10	9	70	29	9	2	57	10	29	5	16	12	41	2	55	3	35	17	128	0	47	30	67	58	6	34	63	59	4	3	14	5	3	5	12	1	9	9	1	69	54	2	4	6	6	7	5	2
59	76	14	13	71	18	11	11	50	7	33	14	10	15	44	1	55	1	40	12	111	0	42	35	57	66	7	35	53	69	5	0	12	6	10	1	10	5	19	13	1	59	65	2	2	6	2	9	12	5
66	66	13	10	58	18	5	11	44	11	39	11	16	8	49	1	48	7	37	14	115	0	46	32	59	61	7	23	65	64	4	3	8	7	5	4	14	0	15	19	2	66	79	4	2	5	4	8	8	5
58	63	11	6	74	19	7	14	44	13	48	16	18	5	37	0	64	3	38	14	122	2	48	28	49	55	10	33	57	59	0	0	7	6	13	2	24	1	8	11	0	64	67	5	4	6	2	15	9	5
60	57	10	11	61	19	10	13	55	8	30	16	11	15	39	0	51	6	47	16	114	0	53	30	50	55	3	31	57	56	5	2	15	6	6	3	17	4	10	19	2	59	66	3	1	6	4	7	9	1
71	57	4	12	70	18	6	5	60	10	40	6	17	14	40	1	68	9	36	5	127	1	53	32	46	64	4	25	73	70	6	3	12	4	3	3	14	3	18	13	1	54	58	2	3	8	2	7	5	2
67	63	13	6	69	18	7	7	51	6	28	5	15	14	40	0	44	9	39	16	105	0	48	36	58	54	5	39	47	75	2	2	10	6	14	1	10	1	15	21	1	65	66	1	1	3	5	8	4	3
63	78	14	9	80	22	9	10	50	8	35	12	11	11	45	0	52	4	46	12	119	1	50	35	52	57	8	28	59	57	3	1	7	8	5	4	13	1	21	15	0	62	47	3	0	2	1	11	8	4
51	66	8	13	67	18	7	12	49	10	44	8	16	10	38	1	72	5	28	6	115	1	43	31	49	49	8	27	56	51	8	5	13	6	5	1	15	5	15	12	3	49	57	2	3	3	2	4	6	4
70	65	18	11	71	14	5	8	54	10	31	8	11	14	38	1	61	8	40	16	111	0	58	34	75	63	6	36	62	55	5	0	12	3	4	3	10	3	15	18	1	51	65	2	3	2	3	11	6	2
64	65	14	13	76	24	11	6	49	7	39	9	15	13	47	1	42	10	35	17	118	1	47	37	56	56	5	36	47	61	4	3	10	3	11	4	12	4	12	14	2	58	71	4	1	5	6	9	3	1
56	60	17	16	66	19	10	8	52	12	45	12	26	15	36	1	50	4	33	7	113	0	45	32	66	62	6	41	70	55	4	1	9	2	5	2	14	3	12	10	0	70	58	2	1	9	2	12	9	5
70	63	17	16	59	21	11	9	52	12	40	8	19	8	29	1	57	4	43	7	112	0	48	35	47	54	5	26	57	64	2	0	8	6	9	6	12	2	14	15	4	60	73	5	1	10	1	13	4	2
85	77	14	6	66	14	15	4	47	8	32	7	13	12	44	1	53	10	32	17	113	0	52	46	47	55	9	36	55	69	4	1	11	6	14	4	11	1	12	16	1	59	51	1	2	6	2	8	11	2
77	70	14	11	65	19	13	5	47	10	30	10	17	12	47	0	42	7	37	19	97	1	53	35	43	54	13	30	52	66	3	3	7	3	7	3	14	1	10	18	2	54	64	3	3	5	3	11	4	2
77	76	20	10	65	27	12	13	45	12	42	9	16	13	49	3	56	6	36	8	122	0	43	41	51	52	11	39	45	56	3	2	10	4	4	0	7	1	20	15	1	54	65	3	2	9	0	10	4	8
96	54	14	12	73	23	12	7	51	11	43	7	14	9	41	1	61	4	33	19	111	2	60	43	50	56	5	36	59	51	2	1	10	2	6	2	8	2	11	10	2	52	50	2	2	10	3	5	5	4
72	71	24	12	62	31	8	8	50	8	39	7	15	16	50	0	42	5	37	14	137	1	48	43	55	54	8	34	51	57	5	0	12	4	9	3	13	0	18	18	1	59	63	2	3	7	1	7	6	2
75	75	15	17	50	23	13	13	46	13	42	16	17	10	33	1	52	9	36	8	114	1	55	25	55	70	5	45	64	70	7	3	5	7	8	5	21	2	14	17	1	66	64	3	3	4	6	8	3	1
66	71	21	12	73	13	15	10	39	8	45	10	18	8	41	1	58	7	42	14	108	2	58	36	47	48	14	38	73	56	4	3	13	8	10	0	11	0	22	16	0	56	60	2	2	8	1	9	6	2
76	71	16	12	64	21	12	5	58	9	32	9	15	7	39	0	44	9	41	8	101	2	48	45	51	62	2	32	62	65	4	1	9	5	6	3	12	4	16	12	2	68	69	4	0	7	1	14	7	6
57	60	14	13	69	19	11	5	47	7	25	8	21	9	38	2	59	5	36	10	124	0	54	37	60	76	6	18	67	49	8	3	16	5	6	3	15	1	16	11	1	46	63	1	3	6	4	7	6	3
75	80	14	11	73	17	16	9	48	5	33	14	13	6	49	0	63	5	35	16	124	1	50	34	64	63	9	41	54	67	4	3	8	10	7	1	11	1	13	21	1	60	71	6	0	6	1	6	10	4
67	66	16	8	65	20	12	7	61	5	44	6	8	11	50	0	61	6	37	11	106	2	63	29	61	56	6	33	55	51	3	2	16	8	7	2	8	0	12	8	3	58	49	0	1	6	5	12	8	3
64	81	14	10	57	19	9	7	64	10	38	6	16	10	53	0	54	6	41	16	132	0	46	33	61	57	5	22	62	52	7	0	9	6	9	6	18	2	16	10	1	72	57	2	2	7	1	11	7	3
61	83	16	16	49	16	9	5	53	13	35	4	16	9	42	1	55	3	36	11	141	0	58	39	75	41	5	32	48	57	4	2	8	7	8	5	14	2	11	17	1	74	67	2	3	4	2	12	6	4
59	75	12	13	67	20	12	9	54	7	41	7	12	12	46	1	48	6	41	9	125	0	50	35	50	58	6	37	52	71	6	0	10	7	6	3	17	1	12	18	2	55	70	4	1	6	2	6	9	2
66	78	16	12	72	15	10	14	52	19	46	6	17	11	49	0	64	6	31	6	123	0	49	25	45	60	5	22	57	67	7	4	9	4	11	2	8	3	9	7	1	71	47	1	1	8	2	8	2	1
70	71	16	11	60	13	14	4	53	13	36	3	19	6	49	2	59	8	44	10	119	1	42	33	54	65	4	42	45	60	4	1	13	4	6	3	13	3	12	9	0	71	60	3	2	4	3	14	11	2
63	78	18	9	59	17	4	8	53	13	47	12	18	9	33	0	60	8	43	10	114	1	38	28	60	56	6	30	43	55	2	1	11	5	8	4	15	1	20	15	2	57	62	2	4	3	8	12	9	1
63	58	18	11	61	18	16	7	48	14	28	14	9	11	41	1	58	8	31	19	131	2	39	36	50	54	4	38	62	63	3	4	6	7	4	4	25	1	10	18	0	62	64	5	1	7	1	5	5	2
66	66	15	8	73	18	9	10	60	8	47	9	13	12	36	1	42	7	36	12	110	0	55	41	63	44	5	40	66	74	10	2	9	6	9	1	14	3	13	15	3	60	60	5	4	10	3	13	8	2
80	63	13	17	71	26	14	8	47	6	33	8	13	8	40	2	65	9	37	25	133	0	56	42	48	66	11	35	64	56	6	2	7	7	6	1	18	2	14	21	3	51	60	3	2	3	0	12	2	6
83	74	12	15	91	24	9	10	55	7	43	11	22	10	34	0	53	6	51	10	115	0	60	31	64	72	7	27	54	60	5	2	12	3	5	2	14	7	14	16	3	76	58	7	3	9	3	8	7	3
58	76	17	12	71	17	11	10	64	11	36	5	22	12	43	1	52	5	39	12	104	0	55	43	51	41	1	32	47	63	4	2	12	1	0	0	18	1	14	9	0	57	70	0	1	7	2	10	5	4
54	69	15	20	43	13	10	5	55	3	36	7	20	10	32	1	61	4	29	18	128	0	46	45	68	60	3	33	65	57	6	4	11	5	8	4	18	4	14	13	1	74	52	1	1	4	2	10	4	5
66	64	16	13	65	12	12	5	61	11	31	7	14	10	40	1	56	6	51	11	125	0	38	38	56	51	5	37	69	82	3	2	5	5	6	3	12	3	10	14	0	61	65	2	2	7	3	12	4	5
68	67	15	7	67	16	10	10	51	20	28	9	15	15	42	0	65	4	45	8	121	0	47	34	45	71	6	33	53	61	5	3	16	6	11	2	13	2	13	19	2	55	63	1	2	8	5	11	10	2
80	73	12	9	69	24	9	7	57	10	37	6	14	11	33	2	65	5	30	12	114	0	49	40	62	54	7	33	45	68	3	3	13	4	10	2	15	3	16	19	1	65	75	2	1	6	3	12	5	4
55	54	12	12	73	28	10	13	50	11	37	14	16	7	39	2	65	5	47	14	122	1	39	29	53	59	7	21	48	50	6	2	15	7	8	6	11	4	10	11	6	54	59	2	3	13	8	8	6	2
79	79	6	10	75	24	16	6	58	9	43	14	20	7	54	1	63	9	34	14	92	0	56	32	56	63	6	28	57	61	6	3	10	11	7	3	14	2	20	12	4	76	57	5	1	10	4	9	8	3
68	71	12	12	70	15	11	7	47	8	36	18	13	9	50	0	57	4	32	13	100	0	57	29	60	59	6	35	56	61	4	2	11	7	8	3	6	2	11	17	0	65	67	3	1	5	1	5	5	2
69	73	11	13	71	8	14	11	68	7	34	10	12	11	40	1	50	15	47	12	120	0	65	34	49	64	5	29	59	58	4	3	7	5	4	4	16	3	11	13	6	52	54	3	3	5	3	8	6	1
76	68	14	14	59	14	14	4	47	7	41	8	16	14	32	1	56	3	47	7	127	1	51	32	48	55	5	34	54	62	6	1	11	11	10	6	10	2	16	12	3	55	70	2	4	5	5	13	7	5
62	76	8	18	63	29	10	9	50	3	35	12	14	6	43	1	57	3	38	16	100	2	43	39	67	48	6	24	63	68	5	2	11	11	11	4	18	1	10	18	2	56	54	2	2	11	4	9	7	5
71	71	13	18	72	18	11	6	53	10	35	15	18	11	39	0	52	7	32	16	112	0	49	30	61	58	4	27	53	75	4	0	12	6	9	2	14	3	14	17	2	58	51	3	2	6	3	11	11	0
72	66	17	10	73	21	6	5	54	5	40	10	12	7	43	0	71	8	39	17	118	2	47	34	67	50	8	28	55	60	6	3	8	4	9	1	17	4	18	9	3	76	49	2	3	6	2	10	6	1
74	64	14	11	73	17	11	5	59	9	41	10	19	11	45	2	53	6	40	15	131	1	57	39	45	60	9	29	46	56	4	3	11	3	6	3	12	3	19	15	4	58	66	6	2	9	2	5	4	3
66	78	13	15	61	30	9	10	45	8	43	14	19	15	40	0	55	7	33	8	125	0	42	43	60	56	3	32	59	65	8	2	16	6	11	3	11	4	21	13	4	71	59	1	1	6	5	4	7	3
74	72	8	10	65	18	8	8	47	14	26	13	12	15	42	0	54	10	35	15	119	0	66	40	57	55	5	32	60	52	8	1	12	4	8	4	13	3	15	16	1	56	60	3	3	7	1	9	4	2
67	67	13	9	54	18	8	8	51	8	36	9	16	10	45	0	62	2	33	15	110	1	43	42	59	70	6	27	67	62	3	5	9	2	12	1	14	1	15	12	1	70	64	3	5	3	1	7	6	3
82	75	21	10	55	24	12	10	59	12	30	9	22	10	28	0	43	9	38	12	119	0	47	39	59	62	8	38	40	70	2	2	10	3	7	4	12	2	8	13	1	69	47	4	6	6	1	11	4	4
69	59	12	13	65	23	12	8	52	12	37	14	11	18	28	0	54	4	30	11	110	0	49	39	42	66	12	27	59	68	2	2	9	8	7	1	10	0	12	15	1	76	61	2	3	3	2	11	6	1
72	65	14	15	66	8	7	8	50	11	39	13	13	14	44	1	64	3	34	12	132	1	42	43	49	60	3	35	36	55	7	3	12	4	10	3	9	5	13	11	4	62	62	4	4	7	6	10	10	1
56	62	16	17	63	21	11	7	48	5	52	8	11	15	51	0	60	3	42	12	127	1	59	38	40	54	8	40	47	54	3	0	11	7	8	1	5	4	20	18	1	56	76	3	1	7	2	14	4	1
70	81	15	10	63	15	10	12	61	11	35	8	13	10	36	1	57	2	49	19	128	0	54	31	50	67	5	42	57	62	5	0	7	2	9	4	14	4	11	14	2	76	56	2	1	4	2	8	7	1
69	75	11	11	73	12	10	8	58	11	36	8	17	17	39	1	51	8	45	13	124	0	51	32	46	58	6	35	59	59	4	0	14	6	9	2	14	4	8	12	3	58	66	2	2	6	2	3	9	2
70	78	14	12	52	17	16	9	42	7	28	12	9	12	44	2	55	2	43	9	102	1	40	28	60	59	5	29	68	79	2	2	14	3	9	3	15	1	12	17	3	59	67	5	3	8	2	9	8	3
67	77	8	14	73	15	11	5	50	7	37	9	19	16	44	1	51	6	36	7	112	0	49	29	52	60	3	30	63	72	4	1	13	3	7	0	11	1	16	17	1	62	54	1	2	3	2	10	5	0
57	83	17	10	63	21	14	7	40	8	33	6	16	8	46	0	54	8	40	11	135	0	60	43	59	72	8	32	63	67	3	0	7	6	13	0	8	3	15	21	3	56	70	3	4	11	2	6	6	1
69	74	16	12	71	14	11	5	41	12	34	7	10	8	53	1	62	9	36	10	125	1	63	35	51	60	4	29	66	55	3	2	6	4	15	2	10	1	16	16	3	59	51	0	0	3	1	14	5	4
68	70	10	14	57	15	10	11	48	12	44	5	14	11	40	0	58	8	48	11	116	1	47	28	48	57	9	35	61	52	6	3	10	6	3	1	18	1	9	16	2	55	66	3	2	4	2	15	6	4
60	63	19	7	69	20	8	6	56	10	26	10	21	6	41	1	63	5	36	6	142	0	55	32	61	71	7	27	62	68	5	4	8	6	4	4	14	4	20	10	3	75	69	4	1	4	0	14	5	2
61	58	19	8	61	17	15	10	48	9	35	11	24	13	62	1	56	7	38	19	120	0	49	39	59	60	9	23	67	58	4	3	4	6	4	4	15	2	12	15	3	76	67	2	2	5	4	12	4	2
64	68	23	14	66	17	10	8	45	8	31	10	24	8	45	1	53	3	44	18	126	0	50	39	62	53	9	30	71	68	6	2	10	8	11	2	11	1	7	13	0	49	64	3	3	11	3	11	4	3
64	79	7	12	70	18	6	7	48	9	38	8	6	10	43	1	60	7	44	9	112	0	33	36	58	56	6	47	58	48	4	1	12	6	12	5	11	2	9	11	2	76	54	4	1	5	6	11	8	1
67	76	17	9	76	19	10	7	54	6	32	3	24	17	42	0	48	11	37	8	130	1	46	36	51	54	4	29	64	69	3	0	15	7	9	6	16	4	14	15	1	64	61	2	0	6	5	8	6	4
79	76	16	13	72	22	7	9	46	6	46	8	15	13	40	1	56	6	37	15	126	0	55	35	66	54	7	31	50	56	3	4	11	6	12	2	12	5	17	13	2	69	51	3	0	5	2	16	4	2
63	51	13	12	66	25	17	10	42	7	36	5	17	16	37	0	42	6	41	13	120	2	58	35	53	70	7	35	61	67	6	5	12	6	5	3	18	1	13	17	0	74	49	2	5	4	2	9	9	4
81	77	19	11	73	19	11	3	47	13	23	11	11	14	34	0	58	7	36	15	125	1	62	27	44	76	7	28	61	67	4	1	8	11	10	3	14	4	9	20	0	67	69	4	3	4	4	7	3	2
74	61	15	14	56	19	13	10	49	13	44	9	15	8	43	0	55	8	29	13	114	0	41	32	43	71	8	24	70	61	2	1	11	7	2	0	11	4	19	21	0	54	66	3	1	5	1	15	5	1
84	67	15	12	60	20	13	9	62	9	35	16	10	10	41	1	55	5	49	11	105	0	57	39	54	58	5	33	79	64	2	5	12	9	8	4	9	1	12	18	0	53	62	2	1	3	3	9	7	2
62	63	13	14	66	16	12	10	62	9	43	16	13	4	41	1	64	11	41	8	113	0	44	41	47	54	9	45	49	54	4	3	8	6	6	2	15	5	22	14	1	60	55	2	2	8	0	12	10	3
80	85	10	11	60	21	12	7	61	5	33	9	17	16	41	0	58	4	36	9	112	0	44	38	65	51	6	40	66	72	3	3	6	7	8	3	10	4	13	12	5	67	55	2	0	8	2	8	6	4
82	62	10	18	66	25	10	6	51	7	36	13	17	6	38	2	60	2	38	9	123	1	47	39	54	61	3	28	50	65	5	4	7	3	8	2	10	1	12	18	0	52	58	1	2	7	3	6	5	6
70	76	7	10	76	28	6	13	53	8	33	10	17	7	44	2	46	6	39	11	109	1	56	42	50	45	7	38	61	65	0	2	12	7	6	4	7	2	18	14	1	56	42	3	0	4	7	8	5	6
64	85	16	12	60	21	13	6	44	8	45	12	13	9	45	2	59	4	38	8	99	0	54	33	45	50	3	28	60	64	6	3	8	8	9	1	11	2	4	21	1	60	63	1	0	7	1	14	10	3
71	80	18	12	45	25	8	7	49	7	33	13	18	9	41	2	62	5	38	12	160	0	49	44	53	55	10	29	55	71	4	1	18	5	9	4	11	3	9	12	0	65	53	3	1	6	3	12	3	2
62	58	6	9	63	24	8	8	43	13	35	8	18	11	39	2	68	5	41	15	109	1	50	37	48	86	11	27	61	62	0	3	10	8	3	5	14	2	16	18	1	65	56	2	1	6	0	11	6	1
72	69	13	21	85	23	9	9	58	6	47	12	11	11	57	1	54	5	41	12	136	0	53	42	46	63	2	31	55	68	5	4	3	5	11	3	9	2	13	14	3	63	59	3	1	6	3	6	6	4
54	54	15	13	70	24	10	10	54	7	39	8	13	9	47	2	46	0	41	10	132	1	43	43	62	64	8	38	63	61	2	2	7	4	9	2	13	1	9	15	1	62	77	0	2	7	3	10	8	3
82	75	11	8	61	29	14	4	48	6	44	8	17	11	45	3	64	4	26	13	96	0	50	30	54	59	6	37	72	51	6	2	9	11	6	5	10	3	16	9	1	60	46	1	1	8	3	7	3	2
64	69	14	11	76	23	14	5	62	12	34	6	16	13	45	1	49	3	33	14	109	2	44	30	62	57	1	34	52	47	4	1	9	3	6	2	18	0	18	13	2	56	59	0	0	5	1	8	8	2
[truncated: 8,000 more rows]
[truncated: 195 more columns]
