# Supplementary material for: Using the maximum clustering heterogeneous set-proportion to select the maximum window size for the spatial scan statistic
Source: Sci Rep. 2020 Mar 17;10:4900. doi: 10.1038/s41598-020-61829-y (PMC7078301; doi:10.1038/s41598-020-61829-y)
Supplement: Supplementary file 4 — Dataset 3. [file 41598_2020_61829_MOESM4_ESM.xlsx]

## Sheet: Description
This file presents the average classic performance measures over replicas under each maximum window size in each of 50 simulation scenarios.

## Sheet: 600-mixed-01
size	MCHSP	MCSP	sensitivity	specificity	ppv	ydindex	misclassification
1	0.00361738	0.00439141	0	0.999849	0	-0.000151478	0.0241936
2	0.00365311	0.00442276	0	0.999755	0	-0.000245288	0.0242851
3	0.201859	0.24538	0.9374	0.998558	0.948349	0.935958	0.00291303
4	0.206209	0.250551	0.9458	0.996488	0.891853	0.942288	0.00473107
5	0.206011	0.250405	0.9377	0.99553	0.872596	0.93323	0.00586039
6	0.20639	0.250807	0.9387	0.995094	0.867184	0.933794	0.00626249
7	0.206275	0.250678	0.9382	0.994894	0.865226	0.933094	0.00646929
8	0.20628	0.250675	0.9375	0.99459	0.862163	0.93209	0.00678247
9	0.206268	0.250673	0.9378	0.994433	0.86106	0.932233	0.00692922
10	0.206195	0.250586	0.9375	0.994291	0.860354	0.931791	0.00707442
11	0.206131	0.250508	0.9371	0.994235	0.860314	0.931335	0.00713927
12	0.206166	0.250528	0.9372	0.994168	0.859904	0.931368	0.00720196
13	0.206205	0.250565	0.9373	0.993989	0.858958	0.931289	0.00737459
14	0.206168	0.250512	0.9368	0.993917	0.858709	0.930717	0.00745675
15	0.206189	0.250535	0.937	0.993838	0.858315	0.930838	0.00752875
16	0.206215	0.250552	0.9371	0.993719	0.8578	0.930819	0.00764267
17	0.205854	0.25018	0.9364	0.993766	0.858907	0.930166	0.00761373
18	0.205864	0.250183	0.9365	0.993662	0.858578	0.930162	0.00771263
19	0.205836	0.25015	0.9364	0.993648	0.858632	0.930048	0.0077282
20	0.20582	0.250123	0.9362	0.993628	0.85868	0.929828	0.00775308
21	0.205834	0.25014	0.9363	0.993562	0.858461	0.929862	0.00781497
22	0.205841	0.25014	0.9363	0.993487	0.858291	0.929787	0.0078884
23	0.205854	0.250153	0.9364	0.993464	0.85821	0.929864	0.0079082
24	0.205877	0.25018	0.9366	0.993393	0.857964	0.929993	0.00797245
25	0.205878	0.250181	0.9366	0.99339	0.857962	0.92999	0.00797591
26	0.205878	0.250181	0.9366	0.99339	0.857962	0.92999	0.00797591
27	0.20589	0.250194	0.9367	0.993357	0.857877	0.930057	0.00800553
28	0.20589	0.250195	0.9367	0.99333	0.857779	0.93003	0.00803187
29	0.205903	0.250196	0.9367	0.993325	0.857778	0.930025	0.00803675
30	0.205906	0.250198	0.9367	0.99332	0.857777	0.93002	0.00804193
31	0.205907	0.250199	0.9367	0.993316	0.857776	0.930016	0.00804503
32	0.205933	0.250219	0.9368	0.993224	0.857519	0.930024	0.00813289
33	0.205938	0.250234	0.9369	0.993154	0.857334	0.930054	0.00819869
34	0.205928	0.250231	0.9369	0.993142	0.85741	0.930042	0.00821063
35	0.205916	0.250231	0.9369	0.993104	0.857393	0.930004	0.0082477
36	0.205905	0.25022	0.9369	0.993103	0.857484	0.930003	0.008248
37	0.205898	0.250212	0.9369	0.993102	0.857484	0.930002	0.00824951
38	0.205919	0.250227	0.9369	0.993013	0.857346	0.929913	0.00833633
39	0.205919	0.250227	0.9369	0.993013	0.857346	0.929913	0.00833633
40	0.205932	0.250241	0.937	0.992975	0.857262	0.929975	0.00837127
41	0.205932	0.250241	0.937	0.992974	0.857261	0.929974	0.00837228
42	0.205943	0.250254	0.9371	0.992933	0.857176	0.930033	0.00840932
43	0.205636	0.249943	0.9355	0.992982	0.857648	0.928482	0.00840019
44	0.205639	0.249945	0.9355	0.992941	0.857585	0.928441	0.00844029
45	0.205639	0.249945	0.9355	0.992941	0.857585	0.928441	0.00844029
46	0.20564	0.249947	0.9355	0.992935	0.857584	0.928435	0.00844581
47	0.205652	0.24996	0.9355	0.992887	0.857493	0.928387	0.00849295
48	0.205652	0.24996	0.9355	0.992887	0.857493	0.928387	0.00849295
49	0.205654	0.249962	0.9355	0.992885	0.857493	0.928385	0.00849524
50	0.205654	0.249962	0.9355	0.992885	0.857493	0.928385	0.00849524

## Sheet: 600-mixed-02
size	MCHSP	MCSP	sensitivity	specificity	ppv	ydindex	misclassification
1	0.011024	0.0134119	0.0091677	0.999825	0.630397	0.00899262	0.0275802
2	0.0112219	0.0136504	0.00933771	0.999706	0.623204	0.00904342	0.0276914
3	0.200977	0.243303	0.903179	0.999332	0.976404	0.902511	0.00332795
4	0.207473	0.250988	0.920652	0.997278	0.920506	0.91793	0.004842
5	0.207798	0.251453	0.918614	0.996369	0.902632	0.914983	0.00578205
6	0.20826	0.251976	0.920968	0.995889	0.89579	0.916857	0.00618346
7	0.208113	0.251806	0.920333	0.995669	0.893684	0.916002	0.00641491
8	0.207979	0.251645	0.91835	0.9954	0.890934	0.91375	0.00673126
9	0.207934	0.251589	0.918189	0.995272	0.890051	0.913461	0.00686068
10	0.207903	0.25157	0.91842	0.995089	0.888944	0.913509	0.0070317
11	0.207847	0.251506	0.918433	0.995018	0.88871	0.913451	0.00710079
12	0.207855	0.251521	0.918459	0.994863	0.887813	0.913322	0.0072503
13	0.207889	0.25156	0.918659	0.994783	0.887439	0.913442	0.00732298
14	0.207782	0.251439	0.917785	0.994744	0.88732	0.912529	0.00738539
15	0.207845	0.251506	0.918198	0.994564	0.886368	0.912763	0.00754819
16	0.207851	0.251512	0.918172	0.994541	0.886302	0.912713	0.00757183
17	0.20741	0.251038	0.916824	0.994546	0.887291	0.91137	0.00760421
18	0.207456	0.251071	0.916898	0.994426	0.886738	0.911324	0.00771854
19	0.207408	0.251017	0.916824	0.994364	0.88657	0.911189	0.00778088
20	0.20739	0.251001	0.916824	0.994328	0.886563	0.911153	0.0078157
21	0.207393	0.251005	0.916824	0.994287	0.886441	0.911111	0.00785585
22	0.207398	0.251011	0.916811	0.994223	0.88629	0.911035	0.00791816
23	0.207415	0.251021	0.916811	0.994179	0.886103	0.91099	0.00796167
24	0.207436	0.251046	0.916998	0.994093	0.88588	0.911092	0.00803935
25	0.207437	0.251047	0.916998	0.994067	0.885787	0.911065	0.00806506
26	0.207438	0.251047	0.916998	0.99405	0.885767	0.911048	0.00808177
27	0.207438	0.251048	0.916998	0.994044	0.885765	0.911042	0.00808717
28	0.207439	0.251049	0.917011	0.994015	0.88568	0.911027	0.00811482
29	0.207443	0.251054	0.917011	0.993976	0.885632	0.910987	0.00815327
30	0.207446	0.251056	0.917011	0.993964	0.885627	0.910976	0.00816457
31	0.207447	0.251057	0.917011	0.993913	0.885519	0.910924	0.00821468
32	0.207447	0.251057	0.917011	0.993883	0.885422	0.910894	0.00824384
33	0.207447	0.251058	0.917011	0.993852	0.885327	0.910864	0.00827354
34	0.207458	0.25107	0.917111	0.993819	0.885242	0.91093	0.00830309
35	0.207458	0.251071	0.917098	0.993815	0.88524	0.910914	0.00830698
36	0.207458	0.251071	0.917098	0.993815	0.88524	0.910914	0.00830698
37	0.207461	0.251073	0.917111	0.993807	0.885239	0.910919	0.00831423
38	0.207462	0.251075	0.917111	0.993807	0.885239	0.910919	0.00831453
39	0.207474	0.251087	0.917211	0.99377	0.885152	0.910982	0.00834756
40	0.207475	0.251089	0.917211	0.993763	0.88515	0.910974	0.00835506
41	0.207475	0.251089	0.917211	0.993762	0.88515	0.910974	0.00835522
42	0.207475	0.251089	0.917211	0.993761	0.88515	0.910972	0.00835677
43	0.207308	0.25092	0.91659	0.993775	0.885454	0.910364	0.00836055
44	0.207308	0.25092	0.91659	0.993775	0.885454	0.910364	0.00836055
45	0.207309	0.250921	0.91659	0.993731	0.885353	0.910321	0.0084031
46	0.207309	0.250922	0.91659	0.993687	0.885254	0.910277	0.00844577
47	0.207266	0.250873	0.91639	0.993651	0.885315	0.910041	0.00848647
48	0.207267	0.250874	0.916403	0.993645	0.885315	0.910048	0.00849177
49	0.207267	0.250874	0.916503	0.993607	0.885321	0.910109	0.00852639
50	0.207293	0.250903	0.91669	0.993507	0.885144	0.910197	0.00861807

## Sheet: 600-mixed-04
size	MCHSP	MCSP	sensitivity	specificity	ppv	ydindex	misclassification
1	0.0200351	0.0243271	0.0209378	0.999736	0.745779	0.020674	0.0369976
2	0.0257162	0.0311661	0.0366487	0.999092	0.666478	0.0357405	0.0370281
3	0.153426	0.184858	0.59198	0.998662	0.94553	0.590642	0.0166005
4	0.198564	0.238861	0.860972	0.998287	0.952995	0.85926	0.00686601
5	0.204259	0.245741	0.884607	0.996195	0.910022	0.880802	0.00799276
6	0.205394	0.247077	0.888901	0.995103	0.893182	0.884004	0.00888262
7	0.205612	0.247356	0.89027	0.994544	0.88635	0.884814	0.00936965
8	0.205752	0.247512	0.890473	0.994162	0.88256	0.884635	0.00972903
9	0.205822	0.247587	0.890426	0.993842	0.879741	0.884268	0.0100392
10	0.205846	0.247612	0.890689	0.99361	0.878151	0.884299	0.0102524
11	0.205755	0.247507	0.890449	0.993494	0.877475	0.883943	0.0103732
12	0.205789	0.247549	0.890768	0.993357	0.876605	0.884125	0.0104929
13	0.205837	0.247585	0.890874	0.993166	0.875562	0.88404	0.0106731
14	0.2058	0.24754	0.890477	0.993085	0.874984	0.883562	0.0107658
15	0.205808	0.247546	0.890657	0.992949	0.874378	0.883606	0.0108902
16	0.205835	0.247578	0.89082	0.992861	0.874035	0.883681	0.0109685
17	0.204979	0.246635	0.885457	0.992821	0.873753	0.878278	0.0112081
18	0.204987	0.246647	0.885582	0.992705	0.873201	0.878287	0.0113157
19	0.204911	0.246567	0.885201	0.992649	0.873075	0.87785	0.0113836
20	0.204889	0.246542	0.885057	0.992605	0.87294	0.877661	0.0114316
21	0.204907	0.246563	0.885184	0.99251	0.8726	0.877694	0.011518
22	0.204905	0.246564	0.885292	0.992449	0.872419	0.877741	0.0115724
23	0.2049	0.246557	0.88532	0.99236	0.872265	0.877679	0.0116575
24	0.204919	0.246581	0.885439	0.992271	0.872062	0.87771	0.0117384
25	0.204923	0.246585	0.885439	0.992265	0.872057	0.877704	0.0117445
26	0.204953	0.246619	0.885539	0.992186	0.87181	0.877725	0.0118167
27	0.204967	0.246636	0.885648	0.992156	0.87173	0.877804	0.0118414
28	0.204968	0.246637	0.885648	0.99213	0.871664	0.877778	0.0118665
29	0.204972	0.246641	0.885647	0.992075	0.871493	0.877722	0.0119195
30	0.204973	0.246642	0.885647	0.992041	0.87143	0.877688	0.0119516
31	0.205002	0.246675	0.885847	0.991957	0.871232	0.877805	0.0120248
32	0.205004	0.246677	0.885847	0.991934	0.871218	0.877781	0.0120472
33	0.20503	0.246708	0.88602	0.99187	0.871053	0.87789	0.0121025
34	0.205045	0.246724	0.886092	0.991767	0.87081	0.877859	0.0121989
35	0.205039	0.246723	0.886209	0.991697	0.870719	0.877907	0.0122617
36	0.205042	0.246727	0.886228	0.99169	0.870719	0.877917	0.0122684
37	0.205045	0.24673	0.886256	0.991648	0.870624	0.877904	0.0123073
38	0.205049	0.246734	0.886256	0.991643	0.870622	0.877899	0.0123124
39	0.205077	0.246766	0.886473	0.991529	0.87036	0.878002	0.0124141
40	0.205092	0.246783	0.886573	0.991482	0.870275	0.878055	0.0124552
41	0.205095	0.246786	0.886573	0.991465	0.87027	0.878039	0.0124712
42	0.205095	0.246786	0.886573	0.991462	0.87027	0.878036	0.0124741
43	0.204925	0.246628	0.886209	0.991488	0.870484	0.877697	0.0124632
44	0.204925	0.246628	0.886209	0.991488	0.870484	0.877697	0.0124632
45	0.204914	0.246616	0.886209	0.991488	0.870521	0.877697	0.0124632
46	0.204914	0.246616	0.886209	0.991488	0.870521	0.877697	0.0124632
47	0.204901	0.246602	0.886109	0.991501	0.870589	0.87761	0.0124541
48	0.204903	0.246604	0.886109	0.991486	0.870586	0.877595	0.0124688
49	0.204903	0.246604	0.886109	0.991486	0.870586	0.877595	0.0124688
50	0.204915	0.246618	0.8862	0.991435	0.8705	0.877635	0.0125143

## Sheet: 600-mixed-08
size	MCHSP	MCSP	sensitivity	specificity	ppv	ydindex	misclassification
1	0.0378466	0.0455854	0.0481303	0.999719	0.860185	0.0478493	0.04385
2	0.0427305	0.051415	0.0639533	0.99909	0.792513	0.063043	0.043726
3	0.134961	0.161827	0.445536	0.998972	0.947894	0.444508	0.026367
4	0.179918	0.215466	0.688831	0.998522	0.957275	0.687353	0.0156577
5	0.203506	0.243717	0.84897	0.997718	0.949019	0.846688	0.00909267
6	0.20622	0.246958	0.86231	0.996187	0.924674	0.858497	0.00994242
7	0.206652	0.247499	0.864195	0.995408	0.914806	0.859602	0.0106
8	0.206844	0.247723	0.864756	0.9949	0.909336	0.859655	0.011059
9	0.206838	0.24774	0.864724	0.994506	0.905498	0.85923	0.0114362
10	0.20683	0.247734	0.864614	0.994166	0.902621	0.858779	0.011766
11	0.206706	0.247596	0.864381	0.993918	0.901049	0.858299	0.0120127
12	0.206759	0.247656	0.864775	0.993674	0.89943	0.858449	0.0122279
13	0.206797	0.247706	0.865037	0.993467	0.898259	0.858504	0.0124129
14	0.206766	0.247678	0.865102	0.993374	0.897849	0.858476	0.0124993
15	0.206805	0.24773	0.865346	0.993145	0.896569	0.858492	0.0127063
16	0.206861	0.247799	0.865666	0.99299	0.895881	0.858657	0.0128392
17	0.206431	0.247359	0.86395	0.992957	0.896007	0.856908	0.0129493
18	0.206445	0.247376	0.863969	0.992863	0.895677	0.856832	0.0130387
19	0.20631	0.247226	0.863062	0.992861	0.895671	0.855924	0.0130815
20	0.206286	0.247201	0.862913	0.992829	0.895543	0.855743	0.0131189
21	0.206283	0.247199	0.862933	0.992764	0.895336	0.855697	0.0131802
22	0.206328	0.247251	0.863209	0.99267	0.894966	0.855879	0.0132575
23	0.206331	0.247255	0.863209	0.992655	0.894949	0.855865	0.0132713
24	0.206358	0.247286	0.86341	0.992585	0.894756	0.855995	0.0133291
25	0.206369	0.247299	0.863434	0.992542	0.894647	0.855977	0.0133692
26	0.206384	0.247316	0.863536	0.992475	0.894426	0.856011	0.0134287
27	0.206387	0.24732	0.863542	0.992412	0.894266	0.855954	0.0134879
28	0.206402	0.247336	0.863656	0.992322	0.894013	0.855978	0.013569
29	0.206403	0.247338	0.863673	0.99227	0.893889	0.855944	0.0136175
30	0.206411	0.247347	0.863717	0.992142	0.893559	0.855859	0.0137378
31	0.206412	0.247348	0.863717	0.992133	0.893554	0.855849	0.0137468
32	0.206424	0.247362	0.863829	0.992046	0.8933	0.855875	0.0138242
33	0.206425	0.247362	0.863829	0.992041	0.893297	0.85587	0.0138295
34	0.206426	0.247364	0.863829	0.992016	0.893269	0.855845	0.0138533
35	0.206429	0.247367	0.863908	0.991978	0.893191	0.855886	0.0138857
36	0.206431	0.247369	0.863914	0.991926	0.893086	0.85584	0.0139348
37	0.206432	0.247371	0.863908	0.991911	0.89308	0.855819	0.0139496
38	0.206434	0.247372	0.863927	0.991852	0.892977	0.85578	0.0140048
39	0.206461	0.247403	0.864141	0.99178	0.892815	0.855921	0.0140638
40	0.206476	0.247421	0.864283	0.9917	0.892665	0.855984	0.0141334
41	0.206466	0.247414	0.864297	0.991685	0.892663	0.855982	0.0141475
42	0.206456	0.247409	0.864301	0.991647	0.892579	0.855948	0.0141835
43	0.206292	0.247227	0.863347	0.991661	0.892646	0.855008	0.0142143
44	0.206293	0.247228	0.86336	0.991609	0.892551	0.854969	0.0142629
45	0.206295	0.247231	0.863348	0.9916	0.892548	0.854948	0.0142719
46	0.206306	0.247244	0.86344	0.991554	0.892462	0.854994	0.0143121
47	0.206307	0.247245	0.86344	0.991547	0.892461	0.854987	0.014318
48	0.206307	0.247246	0.86344	0.991547	0.892461	0.854987	0.0143184
49	0.206309	0.247248	0.86344	0.991494	0.892363	0.854934	0.0143694
50	0.206311	0.247251	0.86344	0.991444	0.892273	0.854884	0.0144169

## Sheet: 600-mixed-16
size	MCHSP	MCSP	sensitivity	specificity	ppv	ydindex	misclassification
1	0.0457125	0.0546744	0.0461889	0.999734	0.890894	0.045923	0.0546444
2	0.0631971	0.0754214	0.0937936	0.999078	0.866694	0.0928716	0.0525483
3	0.128014	0.152429	0.333752	0.998437	0.923059	0.332189	0.0394688
4	0.163098	0.194238	0.542594	0.999086	0.968491	0.54168	0.0269467
5	0.190893	0.227643	0.715657	0.99874	0.970827	0.714397	0.0174035
6	0.206977	0.246795	0.832989	0.997662	0.957458	0.830651	0.0117286
7	0.209071	0.249328	0.847108	0.996262	0.938553	0.84337	0.012244
8	0.209713	0.250087	0.849959	0.995465	0.929653	0.845424	0.0128325
9	0.209931	0.250341	0.85103	0.994881	0.924075	0.845911	0.0133225
10	0.210198	0.250685	0.852833	0.994312	0.919306	0.847145	0.013756
11	0.210231	0.250733	0.853412	0.99393	0.916516	0.847343	0.0140832
12	0.210307	0.250813	0.853633	0.993663	0.914799	0.847297	0.0143222
13	0.21034	0.250854	0.853685	0.993304	0.912597	0.846989	0.0146584
14	0.210329	0.250841	0.853686	0.99314	0.911708	0.846826	0.0148126
15	0.210415	0.250938	0.854018	0.992884	0.910413	0.846902	0.0150351
16	0.210447	0.250975	0.854091	0.992754	0.909844	0.846845	0.0151537
17	0.20997	0.250484	0.852284	0.992705	0.909977	0.844989	0.0153028
18	0.20995	0.250466	0.852271	0.992607	0.909629	0.844878	0.0153958
19	0.209901	0.250411	0.852	0.992412	0.908846	0.844412	0.0155958
20	0.209926	0.250436	0.85202	0.992309	0.908505	0.844329	0.0156914
21	0.209939	0.25045	0.852042	0.992206	0.908129	0.844248	0.0157876
22	0.209962	0.250476	0.852245	0.992088	0.907683	0.844333	0.0158873
23	0.20997	0.250485	0.852287	0.991988	0.907363	0.844275	0.0159786
24	0.209991	0.250508	0.852514	0.991866	0.907008	0.84438	0.0160805
25	0.210008	0.250528	0.852607	0.99183	0.906918	0.844437	0.0161095
26	0.210013	0.250534	0.852638	0.991762	0.906734	0.844399	0.0161721
27	0.210029	0.250552	0.852739	0.99172	0.906644	0.844459	0.016206
28	0.210043	0.250568	0.852844	0.99163	0.906394	0.844475	0.0162845
29	0.210046	0.250571	0.852944	0.99158	0.906227	0.844524	0.0163264
30	0.21005	0.250576	0.852964	0.991542	0.906133	0.844506	0.0163608
31	0.210055	0.250581	0.853021	0.991432	0.905856	0.844453	0.0164609
32	0.210058	0.250584	0.853025	0.991421	0.905849	0.844445	0.0164715
33	0.210058	0.250585	0.852998	0.991417	0.905843	0.844415	0.0164767
34	0.210061	0.250588	0.852992	0.991322	0.905624	0.844314	0.0165665
35	0.210064	0.250592	0.853018	0.991259	0.905495	0.844277	0.0166244
36	0.210066	0.250593	0.853035	0.991222	0.905423	0.844257	0.0166583
37	0.210067	0.250594	0.853041	0.991213	0.90542	0.844254	0.0166666
38	0.210069	0.250597	0.853048	0.99115	0.905316	0.844198	0.0167253
39	0.210069	0.250597	0.853059	0.991101	0.905218	0.84416	0.016771
40	0.210072	0.2506	0.853059	0.991065	0.905135	0.844124	0.0168051
41	0.210073	0.250601	0.853059	0.991062	0.905134	0.844121	0.0168081
42	0.210073	0.250602	0.85304	0.991057	0.90513	0.844097	0.0168141
43	0.209961	0.250482	0.852738	0.991076	0.905257	0.843814	0.0168135
44	0.209974	0.250496	0.852838	0.990995	0.905089	0.843834	0.0168834
45	0.209974	0.250496	0.852838	0.990995	0.905089	0.843834	0.0168834
46	0.209974	0.250496	0.852838	0.990995	0.905089	0.843834	0.0168834
47	0.209965	0.250485	0.852848	0.990953	0.905017	0.843802	0.0169226
48	0.209965	0.250485	0.852848	0.990953	0.905017	0.843802	0.0169226
49	0.209978	0.2505	0.852929	0.99088	0.904918	0.843809	0.0169873
50	0.20998	0.250502	0.852932	0.990834	0.904837	0.843765	0.0170307

## Sheet: 600-rural-01
size	MCHSP	MCSP	sensitivity	specificity	ppv	ydindex	misclassification
1	0.545463	0.751332	0.9981	0.999808	0.960265	0.997908	0.00019179
2	0.545623	0.749995	0.9981	0.999675	0.960659	0.997775	0.000324739
3	0.545489	0.75014	0.9981	0.999555	0.962822	0.997655	0.000445595
4	0.545741	0.749258	0.9981	0.999406	0.960699	0.997506	0.000594604
5	0.545444	0.749976	0.9981	0.999363	0.963015	0.997463	0.000636617
6	0.545759	0.749073	0.9981	0.999233	0.961212	0.997333	0.000766994
7	0.545658	0.749323	0.9981	0.999206	0.962476	0.997306	0.000794366
8	0.54576	0.748921	0.9981	0.999094	0.961573	0.997194	0.000905744
9	0.545742	0.749045	0.9981	0.999033	0.961853	0.997133	0.000967255
10	0.545706	0.748945	0.9981	0.998938	0.96174	0.997038	0.00106249
11	0.545674	0.749124	0.9981	0.998882	0.962228	0.996982	0.00111799
12	0.545672	0.74906	0.9981	0.99882	0.962027	0.99692	0.00117984
13	0.545722	0.748917	0.9981	0.998763	0.961727	0.996863	0.00123733
14	0.545706	0.74894	0.9981	0.998671	0.962012	0.996771	0.00132872
15	0.545729	0.748869	0.9981	0.998636	0.961812	0.996736	0.00136422
16	0.545756	0.748791	0.9981	0.998585	0.961612	0.996685	0.00141488
17	0.545415	0.750209	0.9981	0.998655	0.965179	0.996755	0.00134466
18	0.545447	0.750074	0.9981	0.9986	0.964882	0.9967	0.00140007
19	0.545441	0.750256	0.9981	0.998609	0.965381	0.996709	0.00139137
20	0.545499	0.750044	0.9981	0.998501	0.96488	0.996601	0.0014989
21	0.545547	0.749946	0.9981	0.998414	0.96448	0.996514	0.00158591
22	0.54557	0.749833	0.9981	0.998363	0.96428	0.996463	0.00163702
23	0.545503	0.749745	0.9981	0.998337	0.96418	0.996437	0.00166305
24	0.545505	0.749746	0.9981	0.998328	0.96418	0.996428	0.00167237
25	0.545585	0.749814	0.9981	0.99831	0.964179	0.99641	0.00168956
26	0.545606	0.749701	0.9981	0.998258	0.963979	0.996358	0.00174227
27	0.545619	0.749653	0.9981	0.99823	0.963879	0.99633	0.00176962
28	0.545622	0.749655	0.9981	0.998218	0.963879	0.996318	0.00178185
29	0.545643	0.749577	0.9981	0.998161	0.963679	0.996261	0.00183918
30	0.545643	0.749577	0.9981	0.99816	0.963679	0.99626	0.00183972
31	0.545655	0.749541	0.9981	0.99813	0.963579	0.99623	0.00186999
32	0.545655	0.749541	0.9981	0.99813	0.963579	0.99623	0.00186999
33	0.545655	0.749541	0.9981	0.99813	0.963579	0.99623	0.00186999
34	0.545655	0.749541	0.9981	0.99813	0.963579	0.99623	0.00186999
35	0.545669	0.74951	0.9981	0.998095	0.963478	0.996195	0.00190459
36	0.545668	0.749499	0.9981	0.998088	0.963478	0.996188	0.00191152
37	0.545661	0.749426	0.9981	0.998012	0.963278	0.996112	0.00198774
38	0.545661	0.749426	0.9981	0.998012	0.963278	0.996112	0.00198774
39	0.545661	0.749426	0.9981	0.998012	0.963278	0.996112	0.00198774
40	0.545662	0.749427	0.9981	0.998008	0.963278	0.996108	0.00199187
41	0.545663	0.749427	0.9981	0.998004	0.963278	0.996104	0.00199606
42	0.545663	0.749427	0.9981	0.998004	0.963278	0.996104	0.00199606
43	0.545603	0.749648	0.9981	0.998004	0.963869	0.996104	0.00199559
44	0.545603	0.749648	0.9981	0.998003	0.963869	0.996103	0.00199722
45	0.545614	0.749661	0.9981	0.997958	0.963772	0.996058	0.00204186
46	0.545614	0.749661	0.9981	0.997958	0.963772	0.996058	0.00204186
47	0.545608	0.749718	0.9981	0.997957	0.963872	0.996057	0.0020428
48	0.545608	0.749718	0.9981	0.997957	0.963872	0.996057	0.0020428
49	0.545608	0.749718	0.9981	0.997957	0.963872	0.996057	0.0020428
50	0.545618	0.749689	0.9981	0.997908	0.963772	0.996008	0.00209188

## Sheet: 600-rural-02
size	MCHSP	MCSP	sensitivity	specificity	ppv	ydindex	misclassification
1	0.364752	0.502137	0.967451	0.99981	0.959242	0.967261	0.000214937
2	0.364818	0.501158	0.967439	0.999692	0.957917	0.967131	0.000333465
3	0.364443	0.5009	0.967439	0.999638	0.961335	0.967077	0.000387074
4	0.364686	0.500533	0.967439	0.999521	0.959258	0.966961	0.000503583
5	0.364144	0.500202	0.964128	0.999463	0.961203	0.963591	0.000564113
6	0.364341	0.499891	0.964139	0.999324	0.959233	0.963464	0.000703213
7	0.364294	0.499814	0.964139	0.999288	0.95974	0.963427	0.000739513
8	0.364435	0.499552	0.964139	0.99918	0.958441	0.96332	0.000847098
9	0.364416	0.499443	0.964139	0.999135	0.958569	0.963275	0.00089184
10	0.364395	0.499462	0.964139	0.999101	0.958706	0.963241	0.000925761
11	0.364336	0.499372	0.964139	0.999051	0.959234	0.96319	0.000976523
12	0.364365	0.499329	0.964139	0.999021	0.959032	0.96316	0.00100608
13	0.3644	0.499239	0.964139	0.998963	0.958661	0.963103	0.00106356
14	0.364352	0.499245	0.964139	0.998969	0.959108	0.963109	0.00105795
15	0.364408	0.499158	0.964139	0.998884	0.958605	0.963023	0.0011434
16	0.364454	0.499097	0.964139	0.998804	0.958207	0.962943	0.0012232
17	0.364159	0.499408	0.964139	0.998865	0.960891	0.963005	0.00116163
18	0.364161	0.499409	0.964139	0.998859	0.960891	0.962998	0.00116795
19	0.364099	0.499443	0.964139	0.998868	0.961453	0.963008	0.00115863
20	0.36409	0.499459	0.964139	0.998846	0.961552	0.962985	0.00118125
21	0.36409	0.499457	0.964139	0.998834	0.961551	0.962974	0.00119252
22	0.364107	0.499451	0.964139	0.998808	0.961451	0.962947	0.00121921
23	0.364108	0.499452	0.964139	0.998807	0.961451	0.962947	0.00121982
24	0.364119	0.49942	0.964139	0.998784	0.96135	0.962923	0.00124336
25	0.36412	0.499421	0.964139	0.99878	0.96135	0.96292	0.00124674
26	0.364144	0.49938	0.964139	0.998722	0.961149	0.962861	0.00130485
27	0.364144	0.499381	0.964139	0.998721	0.961149	0.962861	0.00130548
28	0.364158	0.499357	0.964139	0.998693	0.961049	0.962832	0.00133398
29	0.364172	0.499344	0.964139	0.99866	0.960948	0.9628	0.00136641
30	0.364196	0.499312	0.964139	0.9986	0.960747	0.962739	0.00142716
31	0.364183	0.499307	0.964139	0.998567	0.960646	0.962707	0.00145929
32	0.364207	0.499256	0.964139	0.998501	0.960445	0.962641	0.00152536
33	0.364209	0.499258	0.964139	0.9985	0.960445	0.962639	0.00152715
34	0.36426	0.499218	0.964139	0.998422	0.960244	0.962561	0.00160493
35	0.364261	0.499219	0.964139	0.998415	0.960244	0.962554	0.00161179
36	0.364262	0.49922	0.964139	0.998413	0.960244	0.962552	0.00161396
37	0.364263	0.49922	0.964139	0.998395	0.960243	0.962535	0.00163153
38	0.364263	0.49922	0.964139	0.998395	0.960243	0.962535	0.00163153
39	0.364266	0.499223	0.964139	0.998352	0.960242	0.962492	0.00167408
40	0.364269	0.499226	0.964139	0.998343	0.960242	0.962483	0.00168311
41	0.364283	0.499201	0.964139	0.998303	0.960141	0.962442	0.00172352
42	0.364283	0.499201	0.964139	0.998303	0.960141	0.962442	0.00172352
43	0.364153	0.499302	0.964039	0.998346	0.961288	0.962386	0.0016805
44	0.364166	0.49929	0.964039	0.998295	0.961188	0.962335	0.00173125
45	0.364166	0.49929	0.964039	0.998295	0.961188	0.962334	0.0017318
46	0.364177	0.499287	0.964039	0.998249	0.961087	0.962288	0.00177754
47	0.364167	0.499305	0.964039	0.99825	0.961185	0.96229	0.00177622
48	0.364167	0.499305	0.964039	0.99825	0.961185	0.96229	0.00177622
49	0.364178	0.499278	0.964039	0.998202	0.961084	0.962242	0.00182436
50	0.364178	0.499278	0.964039	0.998202	0.961084	0.962242	0.00182436

## Sheet: 600-rural-04
size	MCHSP	MCSP	sensitivity	specificity	ppv	ydindex	misclassification
1	0.269649	0.35335	0.951529	0.99939	0.909552	0.950919	0.00082449
2	0.269965	0.353121	0.951294	0.999176	0.900644	0.95047	0.00103844
3	0.268752	0.351588	0.943918	0.999095	0.900285	0.943013	0.00115255
4	0.269097	0.351542	0.943935	0.998931	0.897182	0.942865	0.0013159
5	0.268834	0.351297	0.943964	0.998904	0.898373	0.942868	0.00134246
6	0.268865	0.351181	0.943813	0.998838	0.897757	0.942651	0.00140886
7	0.268706	0.35091	0.94301	0.998788	0.897808	0.941797	0.00146217
8	0.268704	0.350888	0.942994	0.998736	0.897648	0.941731	0.0015133
9	0.268757	0.350866	0.94301	0.99864	0.897135	0.94165	0.00160931
10	0.26862	0.350672	0.94181	0.998587	0.897041	0.940397	0.0016672
11	0.268582	0.35058	0.941544	0.998542	0.897143	0.940086	0.00171386
12	0.268631	0.350578	0.941544	0.998479	0.896807	0.940023	0.00177624
13	0.268607	0.350579	0.941429	0.99845	0.896866	0.939879	0.00180522
14	0.268608	0.350542	0.941429	0.998407	0.896897	0.939836	0.00184814
15	0.268596	0.350523	0.941429	0.998394	0.896894	0.939823	0.00186081
16	0.26864	0.350512	0.941429	0.998319	0.896592	0.939748	0.00193622
17	0.268235	0.350168	0.940478	0.998356	0.898687	0.938834	0.00190312
18	0.268264	0.350147	0.940478	0.998312	0.89852	0.93879	0.0019467
19	0.268217	0.350105	0.940478	0.9983	0.89874	0.938778	0.00195876
20	0.268206	0.350061	0.940478	0.998259	0.898744	0.938736	0.00200028
21	0.268219	0.350058	0.940478	0.998214	0.898543	0.938692	0.00204474
22	0.268249	0.350042	0.940478	0.99814	0.898328	0.938618	0.00211792
23	0.26824	0.350042	0.940478	0.998125	0.898326	0.938603	0.00213309
24	0.268264	0.350039	0.940478	0.998068	0.898123	0.938546	0.00218974
25	0.268266	0.350042	0.940478	0.998061	0.898122	0.938538	0.00219732
26	0.268278	0.350055	0.940478	0.998024	0.89803	0.938502	0.00223341
27	0.268282	0.35006	0.940478	0.998014	0.89803	0.938491	0.00224415
28	0.268295	0.350041	0.940478	0.997983	0.897943	0.938461	0.00227465
29	0.268311	0.350042	0.940478	0.997949	0.897877	0.938427	0.00230857
30	0.268327	0.350047	0.940478	0.997916	0.897806	0.938394	0.00234139
31	0.268328	0.350047	0.940478	0.997915	0.897806	0.938393	0.00234211
32	0.268328	0.350047	0.940478	0.997915	0.897806	0.938393	0.00234211
33	0.268328	0.350047	0.940478	0.997909	0.897806	0.938387	0.00234855
34	0.268328	0.350047	0.940478	0.997909	0.897806	0.938387	0.00234855
35	0.268329	0.350049	0.940509	0.997878	0.897806	0.938387	0.00237924
36	0.268318	0.350047	0.940541	0.997845	0.897803	0.938386	0.00241147
37	0.268328	0.350042	0.940541	0.997809	0.897714	0.938349	0.00244799
38	0.268329	0.350043	0.940594	0.997806	0.897715	0.9384	0.00245052
39	0.268329	0.350043	0.940594	0.997806	0.897715	0.9384	0.00245052
40	0.268329	0.350043	0.940594	0.997806	0.897715	0.9384	0.00245052
41	0.268329	0.350043	0.940594	0.997806	0.897715	0.9384	0.00245052
42	0.268329	0.350043	0.940594	0.997806	0.897715	0.9384	0.00245052
43	0.268118	0.349871	0.940003	0.997841	0.898383	0.937844	0.00241839
44	0.268118	0.349871	0.940003	0.997841	0.898383	0.937844	0.00241839
45	0.268132	0.349854	0.940003	0.997796	0.898281	0.937799	0.00246328
46	0.268132	0.349854	0.940003	0.997796	0.898281	0.937799	0.00246328
47	0.268132	0.349854	0.940003	0.997796	0.898281	0.937799	0.00246328
48	0.268132	0.349854	0.940003	0.997796	0.898281	0.937799	0.00246328
49	0.268132	0.349854	0.940003	0.997796	0.898281	0.937799	0.00246328
50	0.268132	0.349854	0.940003	0.997796	0.898281	0.937799	0.00246328

## Sheet: 600-rural-08
size	MCHSP	MCSP	sensitivity	specificity	ppv	ydindex	misclassification
1	0.268859	0.335476	0.895049	0.999315	0.920706	0.894364	0.00140799
2	0.269532	0.335999	0.897305	0.998901	0.897775	0.896206	0.00180343
3	0.268724	0.334951	0.894103	0.998774	0.895924	0.892878	0.0019516
4	0.268838	0.334947	0.894187	0.998666	0.894206	0.892853	0.00205862
5	0.268513	0.334438	0.893262	0.998566	0.89371	0.891828	0.00216383
6	0.268655	0.334449	0.893305	0.998456	0.892418	0.891761	0.00227322
7	0.268466	0.33419	0.892908	0.998437	0.89292	0.891345	0.00229482
8	0.268479	0.334186	0.89299	0.99838	0.892641	0.89137	0.00235086
9	0.268504	0.33413	0.892737	0.998298	0.89214	0.891036	0.00243359
10	0.268368	0.333942	0.892244	0.998262	0.892165	0.890505	0.0024735
11	0.268326	0.33386	0.892092	0.998215	0.892157	0.890306	0.00252124
12	0.268331	0.333857	0.892092	0.998199	0.892145	0.890291	0.00253699
13	0.268337	0.333862	0.892154	0.998165	0.891989	0.890319	0.00256987
14	0.26829	0.333793	0.891874	0.998157	0.892196	0.89003	0.0025803
15	0.268331	0.3338	0.891874	0.998096	0.891818	0.88997	0.00264032
16	0.268326	0.333794	0.891864	0.998063	0.891665	0.889927	0.00267339
17	0.267856	0.333402	0.89105	0.998136	0.893612	0.889186	0.00260651
18	0.267868	0.333406	0.891059	0.998102	0.893414	0.889161	0.00264065
19	0.267763	0.333267	0.890757	0.998075	0.893735	0.888832	0.00266951
20	0.267732	0.333238	0.890561	0.998052	0.893716	0.888613	0.00269358
21	0.267732	0.333238	0.890561	0.998052	0.893716	0.888613	0.00269358
22	0.26776	0.333246	0.890661	0.997992	0.893537	0.888653	0.0027523
23	0.26776	0.333246	0.890661	0.997992	0.893537	0.888652	0.00275269
24	0.267762	0.333248	0.890661	0.997967	0.893447	0.888628	0.00277704
25	0.267762	0.333248	0.890661	0.997967	0.893447	0.888628	0.00277704
26	0.267762	0.333248	0.890661	0.997967	0.893447	0.888628	0.00277704
27	0.267774	0.333242	0.890661	0.997941	0.893346	0.888601	0.00280334
28	0.267774	0.333242	0.890661	0.997941	0.893346	0.888601	0.00280334
29	0.267775	0.333242	0.890631	0.997912	0.893245	0.888543	0.00283184
30	0.267773	0.333234	0.890631	0.99787	0.893171	0.888501	0.0028733
31	0.267774	0.333235	0.890661	0.997869	0.893172	0.888529	0.00287486
32	0.267775	0.333237	0.890661	0.997837	0.893081	0.888497	0.00290664
33	0.267775	0.333237	0.890661	0.997837	0.893081	0.888497	0.00290664
34	0.267789	0.33325	0.890761	0.997788	0.89299	0.888549	0.0029541
35	0.267805	0.333267	0.890851	0.997753	0.8929	0.888604	0.00298857
36	0.267793	0.333261	0.890851	0.997754	0.892971	0.888605	0.00298761
37	0.267793	0.333261	0.890851	0.997754	0.892971	0.888605	0.00298761
38	0.267793	0.333261	0.890851	0.997754	0.892971	0.888605	0.00298761
39	0.267793	0.333261	0.890851	0.997754	0.892971	0.888605	0.00298761
40	0.267793	0.333261	0.890851	0.997754	0.892971	0.888605	0.00298761
41	0.267793	0.333261	0.890851	0.997754	0.892971	0.888605	0.00298761
42	0.267793	0.333261	0.890851	0.997754	0.892971	0.888605	0.00298761
43	0.267671	0.333144	0.890419	0.997773	0.893262	0.888192	0.0029714
44	0.267661	0.333144	0.890419	0.997737	0.893331	0.888156	0.00300727
45	0.267661	0.333144	0.890419	0.997735	0.893331	0.888155	0.00300885
46	0.267661	0.333145	0.890415	0.997702	0.893329	0.888116	0.00304241
47	0.267661	0.333145	0.890415	0.997702	0.893329	0.888116	0.00304241
48	0.267661	0.333145	0.890415	0.997702	0.893329	0.888116	0.00304241
49	0.267663	0.333146	0.890415	0.997698	0.893329	0.888112	0.00304611
50	0.267663	0.333147	0.890415	0.997697	0.893328	0.888112	0.00304658

[truncated: 41 more sheets: 600-rural-16, 600-three-01, 600-three-02, 600-three-04, 600-three-08, 600-three-16, 600-two-01, 600-two-02, 600-two-04, 600-two-08, 600-two-16, 600-urban-01, 600-urban-02, 600-urban-04, 600-urban-08, 600-urban-16, 6000-mixed-01, 6000-mixed-02, 6000-mixed-04, 6000-mixed-08 …]
